# Supplementary material for: Integrative analysis of outer membrane vesicles proteomics and whole-cell transcriptome analysis of eravacycline induced Acinetobacter baumannii strains
Source: BMC Microbiol. 2020 Feb 11;20:31. doi: 10.1186/s12866-020-1722-1 (PMC7014627; doi:10.1186/s12866-020-1722-1)
Supplement: Supplementary file 2 — Additional file 2.Gene expression data from the whole cell transcriptome analysis of A. baumannii ATCC19606 and JU0126 strain, showing mRNA expression levels of eravacycline treated versus control. [file 12866_2020_1722_MOESM2_ESM.xlsx]

## Sheet:  ATCC 19606
Gene_id	log2FoldChange(ATCC_TvsATCC_C)	pval(ATCC_TvsATCC_C)	padj(ATCC_TvsATCC_C)	significant(ATCC_TvsATCC_C)	biological_process	biological_process_description	cellular_component	cellular_component_description	molecular_function	molecular_function_description	KEGG AnnotInfo	Genename	Description
AUO97_13890	6.6161	9.8531e-07	3.9829e-07	UP	--	--	--	--	--	--	K09967 uncharacterized protein | (GenBank) conserved hypothetical protein	-	DUF1989 domain-containing protein
AUO97_13480	5.9549	0	0	UP	GO:0051234//GO:0006812//GO:1901360//GO:0034660//GO:0006807//GO:0006139//GO:0034470//GO:0009987//GO:0034641//GO:0071704//GO:0006811//GO:0030001//GO:0006725//GO:0046483//GO:0008150//GO:0044238//GO:0006399//GO:0008033//GO:0016070//GO:0051179//GO:0006396//GO:0044237//GO:0008152//GO:0043170//GO:0010467//GO:0090304//GO:0006810	establishment of localization//cation transport//organic cyclic compound metabolic process//ncRNA metabolic process//nitrogen compound metabolic process//nucleobase-containing compound metabolic process//ncRNA processing//cellular process//cellular nitrogen compound metabolic process//organic substance metabolic process//ion transport//metal ion transport//cellular aromatic compound metabolic pro…	GO:0043227//GO:0005622//GO:0005634//GO:0044464//GO:0043226//GO:0005575//GO:0005623//GO:0043231//GO:0044424//GO:0043229	membrane-bounded organelle//intracellular//nucleus//cell part//organelle//cellular_component//cell//intracellular membrane-bounded organelle//intracellular part//intracellular organelle	GO:0004519//GO:0000166//GO:0004540//GO:0140101//GO:0004518//GO:0043169//GO:0043167//GO:0016788//GO:0140098//GO:0008168//GO:0036094//GO:0004526//GO:0046872//GO:0016741//GO:1901363//GO:0003824//GO:0016787//GO:1901265//GO:0004521//GO:0005488//GO:0016891//GO:0003674//GO:0097159//GO:0016740//GO:0016893//GO:0004549	endonuclease activity//nucleotide binding//ribonuclease activity//catalytic activity, acting on a tRNA//nuclease activity//cation binding//ion binding//hydrolase activity, acting on ester bonds//catalytic activity, acting on RNA//methyltransferase activity//small molecule binding//ribonuclease P activity//metal ion binding//transferase activity, transferring one-carbon groups//heterocyclic compou…	K17686 Cu+-exporting ATPase [EC:3.6.3.54] | (GenBank) copper-translocating P-type ATPase	-	copper-translocating P-type ATPase
AUO97_15630	5.6278	0.00034299	0.00010031	UP	--	--	--	--	--	--	--	-	hypothetical protein
AUO97_15620	5.5316	0.000522	0.00014809	UP	--	--	--	--	--	--	--	-	HK97 family phage prohead protease
AUO97_09420	5.4285	0.00079943	0.00022175	UP	--	--	--	--	--	--	--	-	tRNA-Lys
AUO97_07805	5.3934	1.4685e-08	7.1871e-09	UP	--	--	--	--	--	--	--	-	hypothetical protein
AUO97_03885	5.3461	0.0011054	0.00030123	UP	--	--	--	--	--	--	--	rrf	5S ribosomal RNA
AUO97_02215	5.3175	0.0012326	0.00033359	UP	--	--	--	--	--	--	--	-	tRNA-Ser
AUO97_18310	5.3175	4.8858e-06	1.8064e-06	UP	--	--	--	--	--	--	--	-	hypothetical protein
AUO97_06590	5.2282	0.0017139	0.00045609	UP	--	--	--	--	--	--	--	-	tRNA-Gly
AUO97_13630	5.2282	0.0017139	0.00045609	UP	--	--	--	--	--	--	--	-	tRNA-Gly
AUO97_12900	5.1655	0.0021403	0.00056226	UP	GO:0008150//GO:0008152	biological_process//metabolic process	--	--	GO:0003824//GO:0003674//GO:0016491	catalytic activity//molecular_function//oxidoreductase activity	no KO assigned | (GenBank) short chain dehydrogenase family protein	-	SDR family oxidoreductase
AUO97_17995	5.1655	0.0021403	0.00056226	UP	GO:0009056//GO:0006022//GO:1901135//GO:0006807//GO:0030203//GO:0044248//GO:0016998//GO:0009987//GO:0044036//GO:0006026//GO:0071704//GO:1901136//GO:1901575//GO:0044260//GO:0008150//GO:0009253//GO:0000270//GO:1901565//GO:0006027//GO:0071554//GO:0043170//GO:0044237//GO:1901564//GO:0008152//GO:0009057	catabolic process//aminoglycan metabolic process//carbohydrate derivative metabolic process//nitrogen compound metabolic process//glycosaminoglycan metabolic process//cellular catabolic process//cell wall macromolecule catabolic process//cellular process//cell wall macromolecule metabolic process//aminoglycan catabolic process//organic substance metabolic process//carbohydrate derivative cataboli…	--	--	GO:0003796//GO:0061783//GO:0004553//GO:0016798//GO:0003824//GO:0016787//GO:0003674	lysozyme activity//peptidoglycan muralytic activity//hydrolase activity, hydrolyzing O-glycosyl compounds//hydrolase activity, acting on glycosyl bonds//catalytic activity//hydrolase activity//molecular_function	--	-	hypothetical protein
AUO97_13885	5.1609	5.0635e-16	5.3344e-16	UP	--	--	--	--	--	--	K09967 uncharacterized protein | (GenBank) conserved hypothetical protein	-	DUF1989 domain-containing protein
AUO97_10880	5.1548	1.1697e-07	5.2014e-08	UP	--	--	--	--	GO:0003676//GO:0003677//GO:1901363//GO:0005488//GO:0097159//GO:0003674	nucleic acid binding//DNA binding//heterocyclic compound binding//binding//organic cyclic compound binding//molecular_function	no KO assigned | (GenBank) Bacterial regulatory protein, tetR family protein	-	TetR family transcriptional regulator
AUO97_13475	4.9863	0	0	UP	GO:0051234//GO:0006812//GO:0006811//GO:0030001//GO:0008150//GO:0051179//GO:0006810	establishment of localization//cation transport//ion transport//metal ion transport//biological_process//localization//transport	--	--	GO:0043169//GO:0043167//GO:0046872//GO:0005488//GO:0003674	cation binding//ion binding//metal ion binding//binding//molecular_function	K07213 copper chaperone | (GenBank) Heavy-metal-associated domain protein	-	heavy metal-associated domain protein
AUO97_01260	4.9081	4.5962e-31	1.2626e-30	UP	GO:0008150//GO:0051179//GO:0006810//GO:0055085//GO:0051234	biological_process//localization//transport//transmembrane transport//establishment of localization	GO:0005575//GO:0016020//GO:0016021//GO:0044425//GO:0031224	cellular_component//membrane//integral component of membrane//membrane part//intrinsic component of membrane	--	--	no KO assigned | (GenBank) Uncharacterized protein yjiJ	-	MFS transporter
AUO97_01565	4.7611	1.6292e-23	3.0491e-23	UP	GO:0008150//GO:0051179//GO:0006810//GO:0051234	biological_process//localization//transport//establishment of localization	GO:0005575//GO:0016020	cellular_component//membrane	GO:0042302//GO:0005198//GO:0003674	structural constituent of cuticle//structural molecule activity//molecular_function	K02046 sulfate transport system permease protein | (GenBank) cysT; sulfate ABC transporter, permease protein CysT	-	sulfate ABC transporter permease subunit CysT
AUO97_02240	4.6044	0.00035182	0.00010266	UP	--	--	--	--	--	--	--	-	hypothetical protein
AUO97_11655	4.5673	1.3222e-16	1.456e-16	UP	--	--	--	--	--	--	--	-	hypothetical protein
AUO97_05815	4.5563	0.00044295	0.00012722	UP	--	--	--	--	--	--	K16840 2-oxo-4-hydroxy-4-carboxy-5-ureidoimidazoline decarboxylase [EC:4.1.1.97] | (GenBank) Uricase(Urate oxidase)	-	OHCU decarboxylase
AUO97_07075	4.4883	1.415e-10	8.5458e-11	UP	GO:0008150//GO:0051179//GO:0006810//GO:0051234	biological_process//localization//transport//establishment of localization	GO:0005575//GO:0016020	cellular_component//membrane	--	--	K15554 sulfonate transport system permease protein | (GenBank) Putative aliphatic sulfonates transport permease protein ssuC	-	aliphatic sulfonate ABC transporter permease SsuC
AUO97_07065	4.4878	6.12e-21	9.4758e-21	UP	--	--	GO:0044423//GO:0005575//GO:0019013//GO:0019012//GO:0019028	virion part//cellular_component//viral nucleocapsid//virion//viral capsid	GO:0005488//GO:0003676//GO:1901363//GO:0003677//GO:0097159//GO:0003674	binding//nucleic acid binding//heterocyclic compound binding//DNA binding//organic cyclic compound binding//molecular_function	K15553 sulfonate transport system substrate-binding protein | (GenBank) Putative aliphatic sulfonates-binding protein precursor	-	sulfonate ABC transporter substrate-binding protein
AUO97_17930	4.4736	1.7664e-10	1.0581e-10	UP	GO:0023052//GO:0008150//GO:0007165//GO:0007154//GO:0051716//GO:0000160//GO:0065007//GO:0050794//GO:0050896//GO:0035556//GO:0050789//GO:0009987	signaling//biological_process//signal transduction//cell communication//cellular response to stimulus//phosphorelay signal transduction system//biological regulation//regulation of cellular process//response to stimulus//intracellular signal transduction//regulation of biological process//cellular process	--	--	GO:0005488//GO:0003676//GO:0016787//GO:1901363//GO:0003824//GO:0003723//GO:0003674//GO:0097159//GO:0016788	binding//nucleic acid binding//hydrolase activity//heterocyclic compound binding//catalytic activity//RNA binding//molecular_function//organic cyclic compound binding//hydrolase activity, acting on ester bonds	--	-	response regulator
AUO97_16360	4.4418	1.8594e-06	7.2633e-07	UP	GO:0051234//GO:0051179//GO:0006810//GO:0008150	establishment of localization//localization//transport//biological_process	GO:0005575//GO:0016020	cellular_component//membrane	--	--	K02050 NitT/TauT family transport system permease protein | (GenBank) Putative ABC transporter permease protein MJ0413	-	ABC transporter permease
AUO97_17335	4.4339	5.5858e-14	4.7488e-14	UP	--	--	--	--	--	--	K07044 uncharacterized protein | (GenBank) hypothetical protein	-	metal-dependent hydrolase
AUO97_12720	4.4016	0.00089116	0.00024613	UP	GO:0043436//GO:0008150//GO:0019752//GO:0006520//GO:0044238//GO:1901565//GO:0006082//GO:0044282//GO:1901605//GO:0008152//GO:0044237//GO:1901564//GO:0009065//GO:0006525//GO:0009056//GO:0009064//GO:0046395//GO:0006807//GO:0044281//GO:0044248//GO:1901606//GO:0009063//GO:0009987//GO:0071704//GO:1901575//GO:0016054//GO:0055114//GO:0006527	oxoacid metabolic process//biological_process//carboxylic acid metabolic process//cellular amino acid metabolic process//primary metabolic process//organonitrogen compound catabolic process//organic acid metabolic process//small molecule catabolic process//alpha-amino acid metabolic process//metabolic process//cellular metabolic process//organonitrogen compound metabolic process//glutamine family…	--	--	GO:0016748//GO:0046872//GO:0016410//GO:0003824//GO:0019900//GO:0005488//GO:0003674//GO:0016747//GO:0005515//GO:0016746//GO:0016740//GO:0016491//GO:0043167//GO:0043169//GO:0046914//GO:0019901//GO:0008791//GO:0016749//GO:0030151//GO:0019899	succinyltransferase activity//metal ion binding//N-acyltransferase activity//catalytic activity//kinase binding//binding//molecular_function//transferase activity, transferring acyl groups other than amino-acyl groups//protein binding//transferase activity, transferring acyl groups//transferase activity//oxidoreductase activity//ion binding//cation binding//transition metal ion binding//protein k…	K00673 arginine N-succinyltransferase [EC:2.3.1.109] | (GenBank) astA; arginine N-succinyltransferase	-	arginine N-succinyltransferase
AUO97_05060	4.3934	6.213e-05	2.031e-05	UP	--	--	--	--	--	--	--	-	tRNA-Glu
AUO97_04625	4.3404	5.598e-19	7.6889e-19	UP	GO:0010556//GO:0060255//GO:0006351//GO:0016070//GO:0090304//GO:0008152//GO:0044237//GO:0010467//GO:1903506//GO:0009889//GO:0043170//GO:0046483//GO:0008150//GO:0019222//GO:0009059//GO:1901362//GO:0006725//GO:0097659//GO:0051252//GO:0009058//GO:0031326//GO:0044238//GO:1901576//GO:0034645//GO:0034654//GO:0050789//GO:0009987//GO:2000112//GO:0044249//GO:0019438//GO:2001141//GO:0080090//GO:0044260//GO:…	regulation of macromolecule biosynthetic process//regulation of macromolecule metabolic process//transcription, DNA-templated//RNA metabolic process//nucleic acid metabolic process//metabolic process//cellular metabolic process//gene expression//regulation of nucleic acid-templated transcription//regulation of biosynthetic process//macromolecule metabolic process//heterocycle metabolic process//b…	--	--	GO:0003674//GO:0140110//GO:0003700	molecular_function//transcription regulator activity//DNA-binding transcription factor activity	no KO assigned | (GenBank) HTH-type transcriptional regulator gltR	-	LysR family transcriptional regulator
AUO97_07265	4.3386	1.3806e-23	2.6126e-23	UP	GO:0055114//GO:0008150//GO:0008152	oxidation-reduction process//biological_process//metabolic process	--	--	GO:0016491//GO:0051536//GO:0005488//GO:0003824//GO:0048037//GO:0051537//GO:0051540//GO:0003674	oxidoreductase activity//iron-sulfur cluster binding//binding//catalytic activity//cofactor binding//2 iron, 2 sulfur cluster binding//metal cluster binding//molecular_function	no KO assigned | (GenBank) Vanillate O-demethylase oxygenase subunit	-	aromatic ring-hydroxylating dioxygenase subunit alpha
AUO97_00475	4.3175	0.022682	0.0051485	FALSE	--	--	--	--	--	--	--	-	tRNA-Arg
AUO97_02150	4.2661	2.5327e-10	1.4943e-10	UP	GO:0006807//GO:0006139//GO:1901360//GO:0006259//GO:0044260//GO:0034641//GO:0071704//GO:0009987//GO:0044238//GO:0046483//GO:0008150//GO:0006310//GO:0006725//GO:0090304//GO:0044237//GO:0008152//GO:0043170	nitrogen compound metabolic process//nucleobase-containing compound metabolic process//organic cyclic compound metabolic process//DNA metabolic process//cellular macromolecule metabolic process//cellular nitrogen compound metabolic process//organic substance metabolic process//cellular process//primary metabolic process//heterocycle metabolic process//biological_process//DNA recombination//cellul…	--	--	GO:0000150//GO:0005488//GO:0003676//GO:1901363//GO:0003824//GO:0003677//GO:0140097//GO:0097159//GO:0003674	recombinase activity//binding//nucleic acid binding//heterocyclic compound binding//catalytic activity//DNA binding//catalytic activity, acting on DNA//organic cyclic compound binding//molecular_function	no KO assigned | (GenBank) Bacterial regulatory protein, tetR family protein	-	TetR/AcrR family transcriptional regulator
AUO97_15740	4.2586	8.1914e-06	2.9557e-06	UP	GO:0015979//GO:0008150//GO:0050821//GO:0065008//GO:0051179//GO:0044237//GO:0008152//GO:0006810//GO:0031647//GO:0051234//GO:0065007//GO:0009987	photosynthesis//biological_process//protein stabilization//regulation of biological quality//localization//cellular metabolic process//metabolic process//transport//regulation of protein stability//establishment of localization//biological regulation//cellular process	GO:0005575//GO:0005623//GO:0032991//GO:0098796//GO:0016020//GO:0044424//GO:0034357//GO:0044436//GO:0009579//GO:0044425//GO:0009523//GO:0005622//GO:0044464//GO:0009521	cellular_component//cell//protein-containing complex//membrane protein complex//membrane//intracellular part//photosynthetic membrane//thylakoid part//thylakoid//membrane part//photosystem II//intracellular//cell part//photosystem	GO:0005488//GO:0003674//GO:0043168//GO:0005215//GO:0043167//GO:0042301	binding//molecular_function//anion binding//transporter activity//ion binding//phosphate ion binding	K03559 biopolymer transport protein ExbD | (GenBank) Biopolymer transport protein exbD1	-	biopolymer transporter ExbD
AUO97_02730	4.1902	2.822e-20	4.1673e-20	UP	--	--	--	--	--	--	--	-	PAP2 family protein
AUO97_10785	4.1775	4.8487e-18	6.0277e-18	UP	GO:0002376//GO:0008150//GO:0001775//GO:0045321//GO:0051179//GO:0055085//GO:0006810//GO:0051234//GO:0009987//GO:0046649	immune system process//biological_process//cell activation//leukocyte activation//localization//transmembrane transport//transport//establishment of localization//cellular process//lymphocyte activation	GO:0005575//GO:0005623//GO:0016020//GO:0016021//GO:0009986//GO:0044425//GO:0031224//GO:0044464	cellular_component//cell//membrane//integral component of membrane//cell surface//membrane part//intrinsic component of membrane//cell part	GO:0003674//GO:0005215//GO:0022857	molecular_function//transporter activity//transmembrane transporter activity	K08196 MFS transporter, AAHS family, cis,cis-muconate transporter | (GenBank) Major Facilitator Superfamily protein	-	MFS transporter
AUO97_04850	4.1591	1.537e-06	6.0547e-07	UP	--	--	--	--	--	--	--	-	type IV pilus modification protein PilV
AUO97_04840	4.1331	1.6758e-18	2.2126e-18	UP	--	--	GO:0016011//GO:0044425//GO:0031224//GO:0016012//GO:0044459//GO:0016010//GO:0044464//GO:0005575//GO:0032991//GO:0005623//GO:0090665//GO:0016020//GO:0098796//GO:0098797//GO:0071944//GO:0016021//GO:0005886	dystroglycan complex//membrane part//intrinsic component of membrane//sarcoglycan complex//plasma membrane part//dystrophin-associated glycoprotein complex//cell part//cellular_component//protein-containing complex//cell//glycoprotein complex//membrane//membrane protein complex//plasma membrane protein complex//cell periphery//integral component of membrane//plasma membrane	--	--	no KO assigned | (GenBank) hypothetical protein	-	hypothetical protein
AUO97_17065	4.1205	2.0511e-109	3.7429e-108	UP	--	--	--	--	--	--	K01856 muconate cycloisomerase [EC:5.5.1.1] | (GenBank) Muconate cycloisomerase 1	-	muconate cycloisomerase
AUO97_17070	4.09	5.7654e-18	7.1154e-18	UP	--	--	--	--	--	--	K03464 muconolactone D-isomerase [EC:5.3.3.4] | (GenBank) catC; muconolactone delta-isomerase	-	muconolactone delta-isomerase
AUO97_14490	4.0824	2.3414e-29	5.9225e-29	UP	--	--	--	--	--	--	no KO assigned | (GenBank) Permease for cytosine/purines, uracil, thiamine, allantoin family protein	-	hypothetical protein
AUO97_16490	4.0796	3.072e-06	1.1674e-06	UP	GO:0044281//GO:1901566//GO:0008610//GO:0006807//GO:0042559//GO:0006812//GO:0044283//GO:0009108//GO:0051234//GO:0042398//GO:1901360//GO:0006732//GO:0044271//GO:0009396//GO:0071704//GO:0034641//GO:0043603//GO:0055114//GO:0006629//GO:0018130//GO:0030001//GO:0051188//GO:0006811//GO:0044249//GO:0019438//GO:0051186//GO:0009987//GO:0046394//GO:0008202//GO:0015672//GO:0043604//GO:0044238//GO:1901576//GO:…	small molecule metabolic process//organonitrogen compound biosynthetic process//lipid biosynthetic process//nitrogen compound metabolic process//pteridine-containing compound biosynthetic process//cation transport//small molecule biosynthetic process//coenzyme biosynthetic process//establishment of localization//cellular modified amino acid biosynthetic process//organic cyclic compound metabolic …	--	--	GO:0016491//GO:0016614//GO:0004488//GO:0016646//GO:0016229//GO:0050662//GO:0033764//GO:0003854//GO:0016616//GO:0005488//GO:0016645//GO:0048037//GO:0003824//GO:0003674	oxidoreductase activity//oxidoreductase activity, acting on CH-OH group of donors//methylenetetrahydrofolate dehydrogenase (NADP+) activity//oxidoreductase activity, acting on the CH-NH group of donors, NAD or NADP as acceptor//steroid dehydrogenase activity//coenzyme binding//steroid dehydrogenase activity, acting on the CH-OH group of donors, NAD or NADP as acceptor//3-beta-hydroxy-delta5-stero…	no KO assigned | (GenBank) 3-oxoacyl-[acyl-carrier-protein] reductase(3-ketoacyl-acyl carrier protein reductase)	-	SDR family NAD(P)-dependent oxidoreductase
AUO97_16860	4.0659	4.3106e-09	2.2451e-09	UP	--	--	--	--	GO:0003824//GO:0016787//GO:0003674	catalytic activity//hydrolase activity//molecular_function	no KO assigned | (GenBank) Amidohydrolase family protein	-	hydrolase
AUO97_14590	4.0487	5.4177e-09	2.7681e-09	UP	--	--	GO:0031224//GO:0044425//GO:0016021//GO:0016020//GO:0005575	intrinsic component of membrane//membrane part//integral component of membrane//membrane//cellular_component	--	--	K06518 holin-like protein | (GenBank) LrgA family protein	-	hypothetical protein
AUO97_14425	4.0462	4.9827e-08	2.2977e-08	UP	--	--	--	--	--	--	no KO assigned | (GenBank) hypothetical protein	-	hypothetical protein
AUO97_03610	4.0216	1.2769e-11	8.5959e-12	UP	--	--	--	--	--	--	K03630 DNA repair protein RadC | (GenBank) DNA repair protein radC	-	JAB domain-containing protein
AUO97_12685	4.0028	1.2092e-28	2.9848e-28	UP	GO:0006865//GO:0046942//GO:0015711//GO:0051234//GO:0006811//GO:0006820//GO:0071702//GO:0015849//GO:0008150//GO:0034220//GO:0006810//GO:0055085//GO:0003333//GO:0051179//GO:1903825//GO:0071705//GO:1905039//GO:0098656	amino acid transport//carboxylic acid transport//organic anion transport//establishment of localization//ion transport//anion transport//organic substance transport//organic acid transport//biological_process//ion transmembrane transport//transport//transmembrane transport//amino acid transmembrane transport//localization//organic acid transmembrane transport//nitrogen compound transport//carboxy…	GO:0016020//GO:0005575	membrane//cellular_component	GO:0008514//GO:0005215//GO:0015318//GO:0022857//GO:0015075//GO:0015171//GO:0046943//GO:0005342//GO:0003674//GO:0008509	organic anion transmembrane transporter activity//transporter activity//inorganic molecular entity transmembrane transporter activity//transmembrane transporter activity//ion transmembrane transporter activity//amino acid transmembrane transporter activity//carboxylic acid transmembrane transporter activity//organic acid transmembrane transporter activity//molecular_function//anion transmembrane …	K14052 putrescine importer | (GenBank) Putrescine importer	-	APC family permease
AUO97_17940	3.9956	9.725e-18	1.1664e-17	UP	GO:0006807//GO:0006139//GO:1901360//GO:0006259//GO:0044260//GO:0050896//GO:0006974//GO:0034641//GO:0071704//GO:0009987//GO:0033554//GO:0006281//GO:0044238//GO:0046483//GO:0008150//GO:0006950//GO:0006725//GO:0090304//GO:0044237//GO:0008152//GO:0043170//GO:0051716	nitrogen compound metabolic process//nucleobase-containing compound metabolic process//organic cyclic compound metabolic process//DNA metabolic process//cellular macromolecule metabolic process//response to stimulus//cellular response to DNA damage stimulus//cellular nitrogen compound metabolic process//organic substance metabolic process//cellular process//cellular response to stress//DNA repair…	--	--	GO:0005488//GO:0003684//GO:0003676//GO:1901363//GO:0003677//GO:0097159//GO:0003674	binding//damaged DNA binding//nucleic acid binding//heterocyclic compound binding//DNA binding//organic cyclic compound binding//molecular_function	K03502 DNA polymerase V | (GenBank) Protein samB	-	Y-family DNA polymerase
AUO97_01560	3.9844	3.9144e-13	3.0961e-13	UP	GO:0006787//GO:0044237//GO:1901564//GO:0008152//GO:1901565//GO:0019439//GO:0044238//GO:0046149//GO:0016042//GO:0051187//GO:0008150//GO:0046483//GO:0006725//GO:1901361//GO:0042440//GO:0006629//GO:1901575//GO:0015996//GO:0071704//GO:0044270//GO:0034641//GO:0015994//GO:0009987//GO:0051186//GO:0033013//GO:0033015//GO:0044248//GO:0006807//GO:0006778//GO:0046700//GO:1901360//GO:0009056	porphyrin-containing compound catabolic process//cellular metabolic process//organonitrogen compound metabolic process//metabolic process//organonitrogen compound catabolic process//aromatic compound catabolic process//primary metabolic process//pigment catabolic process//lipid catabolic process//cofactor catabolic process//biological_process//heterocycle metabolic process//cellular aromatic comp…	--	--	GO:0003674//GO:0052689//GO:0003824//GO:0016787//GO:0003847//GO:0016788//GO:0047746	molecular_function//carboxylic ester hydrolase activity//catalytic activity//hydrolase activity//1-alkyl-2-acetylglycerophosphocholine esterase activity//hydrolase activity, acting on ester bonds//chlorophyllase activity	K07002 uncharacterized protein | (GenBank) conserved hypothetical protein	-	alpha/beta hydrolase
AUO97_17175	3.964	7.3176e-28	1.739e-27	UP	GO:0008150//GO:0051179//GO:0055085//GO:0006810//GO:0051234	biological_process//localization//transmembrane transport//transport//establishment of localization	GO:0005575//GO:0016020//GO:0016021//GO:0044425//GO:0031224	cellular_component//membrane//integral component of membrane//membrane part//intrinsic component of membrane	GO:0003674//GO:0005215	molecular_function//transporter activity	no KO assigned | (GenBank) Major Facilitator Superfamily protein	-	MFS transporter
AUO97_11890	3.9537	7.6088e-20	1.0951e-19	UP	GO:0051179//GO:0006835//GO:0006810//GO:0008150//GO:0015849//GO:0071702//GO:0006820//GO:0006811//GO:0051234//GO:0015711//GO:0046942	localization//dicarboxylic acid transport//transport//biological_process//organic acid transport//organic substance transport//anion transport//ion transport//establishment of localization//organic anion transport//carboxylic acid transport	GO:0005575//GO:0016020	cellular_component//membrane	GO:0008509//GO:0003674//GO:0005342//GO:0015294//GO:0022890//GO:0008324//GO:0046943//GO:0022804//GO:0015081//GO:0015370//GO:0005343//GO:0015075//GO:0022857//GO:0015318//GO:0005215//GO:0046873//GO:0008514//GO:0017153//GO:0005310//GO:0015291//GO:0015293//GO:0015077	anion transmembrane transporter activity//molecular_function//organic acid transmembrane transporter activity//solute:cation symporter activity//inorganic cation transmembrane transporter activity//cation transmembrane transporter activity//carboxylic acid transmembrane transporter activity//active transmembrane transporter activity//sodium ion transmembrane transporter activity//solute:sodium sy…	K11103 aerobic C4-dicarboxylate transport protein | (GenBank) Aerobic C4-dicarboxylate transport protein	-	C4-dicarboxylate transporter DctA
AUO97_13065	3.9467	0.00058773	0.00016564	UP	GO:0051704//GO:0009372//GO:0008150//GO:0009987//GO:0044764	multi-organism process//quorum sensing//biological_process//cellular process//multi-organism cellular process	--	--	--	--	--	-	hypothetical protein
AUO97_13455	3.9409	3.987e-35	1.3058e-34	UP	GO:0044281//GO:0006730//GO:0009987//GO:0055114//GO:0008150//GO:0044237//GO:0008152	small molecule metabolic process//one-carbon metabolic process//cellular process//oxidation-reduction process//biological_process//cellular metabolic process//metabolic process	--	--	GO:0051536//GO:0016491//GO:0004013//GO:0016802//GO:0003824//GO:0048037//GO:0016787//GO:0005488//GO:0003674//GO:0009055//GO:0016801//GO:0051540	iron-sulfur cluster binding//oxidoreductase activity//adenosylhomocysteinase activity//trialkylsulfonium hydrolase activity//catalytic activity//cofactor binding//hydrolase activity//binding//molecular_function//electron transfer activity//hydrolase activity, acting on ether bonds//metal cluster binding	K05784 benzoate/toluate 1,2-dioxygenase reductase component [EC:1.18.1.-] | (GenBank) Benzoate 1,2-dioxygenase electron transfer component	-	NADH oxidase
AUO97_07060	3.9347	2.6908e-21	4.283e-21	UP	GO:0051179//GO:0006810//GO:0008150//GO:0051234	localization//transport//biological_process//establishment of localization	--	--	GO:0003674//GO:0005215	molecular_function//transporter activity	K15553 sulfonate transport system substrate-binding protein | (GenBank) Putative aliphatic sulfonates-binding protein precursor	-	sulfonate ABC transporter substrate-binding protein
AUO97_18805	3.9316	2.1371e-14	1.8762e-14	UP	GO:0043436//GO:0019752//GO:0008150//GO:0006520//GO:1901607//GO:0008652//GO:0009058//GO:0016053//GO:1901576//GO:0044238//GO:0006082//GO:1901605//GO:1901564//GO:0044237//GO:0008152//GO:0006541//GO:0009084//GO:0009064//GO:0006542//GO:0044283//GO:0006807//GO:1901566//GO:0044281//GO:0044249//GO:0046394//GO:0009987//GO:0071704	oxoacid metabolic process//carboxylic acid metabolic process//biological_process//cellular amino acid metabolic process//alpha-amino acid biosynthetic process//cellular amino acid biosynthetic process//biosynthetic process//organic acid biosynthetic process//organic substance biosynthetic process//primary metabolic process//organic acid metabolic process//alpha-amino acid metabolic process//organ…	--	--	GO:0003824//GO:0016211//GO:0003674//GO:0016880//GO:0004356//GO:0016874//GO:0016879	catalytic activity//ammonia ligase activity//molecular_function//acid-ammonia (or amide) ligase activity//glutamate-ammonia ligase activity//ligase activity//ligase activity, forming carbon-nitrogen bonds	K09470 gamma-glutamylputrescine synthase [EC:6.3.1.11] | (GenBank) Gamma-glutamylputrescine synthetase	-	glutamine synthetase
AUO97_04620	3.931	3.0017e-15	2.9158e-15	UP	--	--	GO:0016021//GO:0005575//GO:0016020//GO:0044425//GO:0031224	integral component of membrane//cellular_component//membrane//membrane part//intrinsic component of membrane	--	--	no KO assigned | (GenBank) conserved hypothetical protein	-	EamA/RhaT family transporter
AUO97_06180	3.931	2.4101e-08	1.1519e-08	UP	--	--	--	--	--	--	K01628 L-fuculose-phosphate aldolase [EC:4.1.2.17] | (GenBank) Class II Aldolase and Adducin N-terminal domain protein	-	aldolase
AUO97_00470	3.9216	1.9147e-13	1.5603e-13	UP	--	--	--	--	--	--	no KO assigned | (GenBank) hypothetical protein	-	hypothetical protein
AUO97_16660	3.9046	4.6649e-09	2.4125e-09	UP	--	--	--	--	GO:0003824//GO:0016410//GO:0003674//GO:0016740//GO:0016746//GO:0016747//GO:0008080//GO:0016407	catalytic activity//N-acyltransferase activity//molecular_function//transferase activity//transferase activity, transferring acyl groups//transferase activity, transferring acyl groups other than amino-acyl groups//N-acetyltransferase activity//acetyltransferase activity	no KO assigned | (GenBank) hypothetical protein	-	hypothetical protein
AUO97_13755	3.8831	4.2926e-08	1.9939e-08	UP	--	--	--	--	GO:0097159//GO:0003674//GO:0005488//GO:0003676//GO:1901363//GO:0003677	organic cyclic compound binding//molecular_function//binding//nucleic acid binding//heterocyclic compound binding//DNA binding	no KO assigned | (GenBank) Bacterial regulatory protein, tetR family protein	-	TetR/AcrR family transcriptional regulator
AUO97_13070	3.87	0.00084371	0.00023327	UP	--	--	--	--	--	--	no KO assigned | (GenBank) hypothetical protein	-	DUF559 domain-containing protein
AUO97_15640	3.8635	0.00012069	3.7901e-05	UP	GO:0006725//GO:1901362//GO:0017144//GO:0008150//GO:0009110//GO:0046483//GO:1901576//GO:0009058//GO:0006767//GO:0009236//GO:0042364//GO:0009235//GO:1901564//GO:0044237//GO:0008152//GO:0006766//GO:0044283//GO:0033014//GO:0044271//GO:1901360//GO:1901566//GO:0044281//GO:0006807//GO:0033013//GO:0019438//GO:0044249//GO:0009987//GO:0051186//GO:0071704//GO:0034641//GO:0018130//GO:0051188	cellular aromatic compound metabolic process//organic cyclic compound biosynthetic process//drug metabolic process//biological_process//vitamin biosynthetic process//heterocycle metabolic process//organic substance biosynthetic process//biosynthetic process//water-soluble vitamin metabolic process//cobalamin biosynthetic process//water-soluble vitamin biosynthetic process//cobalamin metabolic pro…	--	--	GO:0003824//GO:0016741//GO:0003674//GO:0016740//GO:0008168	catalytic activity//transferase activity, transferring one-carbon groups//molecular_function//transferase activity//methyltransferase activity	--	-	hypothetical protein
AUO97_02020	3.8486	2.0802e-14	1.8326e-14	UP	--	--	--	--	--	--	no KO assigned | (GenBank) YdjC-like family protein	-	ChbG/HpnK family deacetylase
AUO97_13460	3.8242	2.861e-21	4.5257e-21	UP	GO:0009987//GO:0055114//GO:0008152//GO:0044237//GO:0008150//GO:0006725	cellular process//oxidation-reduction process//metabolic process//cellular metabolic process//biological_process//cellular aromatic compound metabolic process	--	--	GO:0003674//GO:0003824	molecular_function//catalytic activity	K05550 benzoate/toluate 1,2-dioxygenase subunit beta [EC:1.14.12.10 1.14.12.-] | (GenBank) benB; benzoate 1,2-dioxygenase, small subunit	-	benzoate 1%2C2-dioxygenase small subunit
AUO97_12985	3.8234	0.00015318	4.709e-05	UP	--	--	--	--	--	--	--	-	hypothetical protein
AUO97_06610	3.8128	5.0738e-63	3.4566e-62	UP	GO:0050896//GO:0008150//GO:0006950	response to stimulus//biological_process//response to stress	GO:0005575//GO:0016020	cellular_component//membrane	--	--	K07003 uncharacterized protein | (GenBank) Polyketide cyclase / dehydrase and lipid transport family protein	-	outer membrane lipoprotein-sorting protein
AUO97_15070	3.7946	4.1569e-13	3.2726e-13	UP	GO:0007155//GO:0022610//GO:0008150	cell adhesion//biological adhesion//biological_process	GO:0044464//GO:0009289//GO:0042995//GO:0005575//GO:0005623	cell part//pilus//cell projection//cellular_component//cell	--	--	no KO assigned | (GenBank) Type-1 fimbrial protein, A chain precursor	-	fimbrial protein
AUO97_14405	3.7669	1.9911e-23	3.7129e-23	UP	--	--	--	--	GO:0016788//GO:0003824//GO:0003674//GO:0016787	hydrolase activity, acting on ester bonds//catalytic activity//molecular_function//hydrolase activity	no KO assigned | (GenBank) GDSL-like Lipase/Acylhydrolase family protein	-	SGNH/GDSL hydrolase family protein
AUO97_06290	3.7526	1.7744e-16	1.9331e-16	UP	--	--	--	--	--	--	no KO assigned | (GenBank) hypothetical protein	-	DUF2938 domain-containing protein
AUO97_18125	3.7464	4.4155e-23	8.0573e-23	UP	--	--	--	--	--	--	--	-	hypothetical protein
AUO97_07225	3.7456	1.1175e-09	6.1997e-10	UP	--	--	--	--	--	--	--	-	hypothetical protein
AUO97_13450	3.744	1.7963e-27	4.1908e-27	UP	GO:0008152//GO:0008150//GO:0055114	metabolic process//biological_process//oxidation-reduction process	--	--	GO:0016903//GO:0003674//GO:0003824//GO:0016491	oxidoreductase activity, acting on the aldehyde or oxo group of donors//molecular_function//catalytic activity//oxidoreductase activity	K05783 dihydroxycyclohexadiene carboxylate dehydrogenase [EC:1.3.1.25 1.3.1.-] | (GenBank) 1,6-dihydroxycyclohexa-2,4-diene-1-carboxylate dehydrogenase	-	KR domain-containing protein
AUO97_17520	3.7414	0.0017215	0.00045778	UP	--	--	--	--	--	--	no KO assigned | (GenBank) hypothetical protein	-	hypothetical protein
AUO97_16570	3.7397	2.5003e-16	2.7066e-16	UP	GO:0009056//GO:0006807//GO:0006629//GO:0019538//GO:1901575//GO:0006508//GO:0071704//GO:0016042//GO:0008150//GO:0044238//GO:0043170//GO:0008152//GO:1901564	catabolic process//nitrogen compound metabolic process//lipid metabolic process//protein metabolic process//organic substance catabolic process//proteolysis//organic substance metabolic process//lipid catabolic process//biological_process//primary metabolic process//macromolecule metabolic process//metabolic process//organonitrogen compound metabolic process	--	--	GO:0070011//GO:0008233//GO:0003847//GO:0016788//GO:0008236//GO:0016787//GO:0003824//GO:0017171//GO:0140096//GO:0003674//GO:0052689	peptidase activity, acting on L-amino acid peptides//peptidase activity//1-alkyl-2-acetylglycerophosphocholine esterase activity//hydrolase activity, acting on ester bonds//serine-type peptidase activity//hydrolase activity//catalytic activity//serine hydrolase activity//catalytic activity, acting on a protein//molecular_function//carboxylic ester hydrolase activity	K06889 uncharacterized protein | (GenBank) X-Pro dipeptidyl-peptidase (S15 family) family protein	-	alpha/beta hydrolase
AUO97_02800	3.718	0.010178	0.0024312	UP	--	--	--	--	--	--	--	-	tRNA-Arg
AUO97_03215	3.718	1.0547e-11	7.2138e-12	UP	--	--	GO:0016021//GO:0016020//GO:0005575//GO:0031224//GO:0044425	integral component of membrane//membrane//cellular_component//intrinsic component of membrane//membrane part	--	--	K03297 small multidrug resistance pump | (GenBank) Quaternary ammonium compound-resistance protein qacE (Quaternaryammonium determinant E)	-	quaternary ammonium transporter
AUO97_17110	3.718	8.5522e-06	3.0794e-06	UP	--	--	--	--	--	--	no KO assigned | (GenBank) hypothetical protein	-	hypothetical protein
AUO97_16915	3.6836	7.5219e-08	3.3951e-08	UP	--	--	--	--	GO:0005488//GO:1901363//GO:0003677//GO:0003676//GO:0003674//GO:0097159	binding//heterocyclic compound binding//DNA binding//nucleic acid binding//molecular_function//organic cyclic compound binding	no KO assigned | (GenBank) Bacterial regulatory protein, tetR family protein	-	TetR/AcrR family transcriptional regulator
AUO97_17145	3.6774	2.9491e-35	9.8485e-35	UP	GO:0019439//GO:0008150//GO:0006725//GO:0044237//GO:0008152//GO:0009056//GO:0055114//GO:0009987//GO:0044248	aromatic compound catabolic process//biological_process//cellular aromatic compound metabolic process//cellular metabolic process//metabolic process//catabolic process//oxidation-reduction process//cellular process//cellular catabolic process	--	--	GO:0005488//GO:0051213//GO:0003824//GO:0048037//GO:0046872//GO:0051540//GO:0051537//GO:0003674//GO:0043169//GO:0043167//GO:0016491//GO:0016708//GO:0016705//GO:0051536//GO:0005506//GO:0046914	binding//dioxygenase activity//catalytic activity//cofactor binding//metal ion binding//metal cluster binding//2 iron, 2 sulfur cluster binding//molecular_function//cation binding//ion binding//oxidoreductase activity//oxidoreductase activity, acting on paired donors, with incorporation or reduction of molecular oxygen, NAD(P)H as one donor, and incorporation of two atoms of oxygen into one donor…	no KO assigned | (GenBank) Benzoate 1,2-dioxygenase subunit alpha	-	aromatic ring-hydroxylating dioxygenase subunit alpha
AUO97_00650	3.6736	0.074143	0.015431	FALSE	--	--	--	--	--	--	--	-	tRNA-Asn
AUO97_05170	3.6736	0.074143	0.015431	FALSE	--	--	--	--	--	--	--	-	tRNA-Phe
AUO97_06375	3.6736	4.6417e-12	3.2713e-12	UP	GO:0009294//GO:0009987//GO:0044764//GO:0009292//GO:0008150//GO:0051704	DNA mediated transformation//cellular process//multi-organism cellular process//genetic transfer//biological_process//multi-organism process	--	--	--	--	K04096 DNA processing protein | (GenBank) dprA; DNA protecting protein DprA	-	DNA-processing protein DprA
AUO97_10815	3.6702	9.6242e-20	1.3736e-19	UP	GO:0006810//GO:0055085//GO:0051179//GO:0008150//GO:0051234	transport//transmembrane transport//localization//biological_process//establishment of localization	GO:0016021//GO:0016020//GO:0005575//GO:0031224//GO:0044425	integral component of membrane//membrane//cellular_component//intrinsic component of membrane//membrane part	GO:0003674//GO:0022857//GO:0005215	molecular_function//transmembrane transporter activity//transporter activity	K03288 MFS transporter, MHS family, citrate/tricarballylate:H+ symporter | (GenBank) Citrate-proton symporter	-	MFS transporter
AUO97_10850	3.6636	9.4985e-08	4.2609e-08	UP	GO:0008150//GO:0071705//GO:0051179//GO:0006810//GO:0051234//GO:0015711//GO:0046942//GO:0006865//GO:0015849//GO:0071702//GO:0006820//GO:0006811	biological_process//nitrogen compound transport//localization//transport//establishment of localization//organic anion transport//carboxylic acid transport//amino acid transport//organic acid transport//organic substance transport//anion transport//ion transport	GO:0005575//GO:0016020//GO:0016021//GO:0044425//GO:0031224	cellular_component//membrane//integral component of membrane//membrane part//intrinsic component of membrane	--	--	no KO assigned | (GenBank) LysE type translocator family protein	-	LysE family translocator
AUO97_14260	3.6607	2.5937e-06	9.949e-07	UP	GO:0006139//GO:0006807//GO:0006259//GO:1901360//GO:0071704//GO:0034641//GO:0044260//GO:0009987//GO:0044238//GO:0006725//GO:0006310//GO:0046483//GO:0008150//GO:0043170//GO:0044237//GO:0008152//GO:0090304	nucleobase-containing compound metabolic process//nitrogen compound metabolic process//DNA metabolic process//organic cyclic compound metabolic process//organic substance metabolic process//cellular nitrogen compound metabolic process//cellular macromolecule metabolic process//cellular process//primary metabolic process//cellular aromatic compound metabolic process//DNA recombination//heterocycle…	--	--	GO:0000150//GO:0005488//GO:1901363//GO:0003824//GO:0003677//GO:0003676//GO:0140097//GO:0003674//GO:0097159	recombinase activity//binding//heterocyclic compound binding//catalytic activity//DNA binding//nucleic acid binding//catalytic activity, acting on DNA//molecular_function//organic cyclic compound binding	no KO assigned | (GenBank) Bacterial regulatory protein, tetR family protein	-	TetR/AcrR family transcriptional regulator
AUO97_00780	3.6497	1.2491e-14	1.1217e-14	UP	--	--	--	--	GO:0046872//GO:0003824//GO:0005488//GO:0016740//GO:0003674//GO:0000287//GO:0016772//GO:0008897//GO:0043167//GO:0043169//GO:0016780	metal ion binding//catalytic activity//binding//transferase activity//molecular_function//magnesium ion binding//transferase activity, transferring phosphorus-containing groups//holo-[acyl-carrier-protein] synthase activity//ion binding//cation binding//phosphotransferase activity, for other substituted phosphate groups	no KO assigned | (GenBank) hypothetical protein	-	hypothetical protein
AUO97_06625	3.6466	6.107e-27	1.3746e-26	UP	GO:0051171//GO:0031323//GO:0006139//GO:0065007//GO:0006807//GO:0044271//GO:1901360//GO:0019219//GO:0006355//GO:0010468//GO:0071704//GO:0050794//GO:0034641//GO:0032774//GO:0018130//GO:0055114//GO:0044260//GO:2001141//GO:0080090//GO:2000112//GO:0019438//GO:0044249//GO:0050789//GO:0009987//GO:0034654//GO:0034645//GO:0031326//GO:1901576//GO:0044238//GO:0009058//GO:0051252//GO:0006725//GO:0097659//GO:…	regulation of nitrogen compound metabolic process//regulation of cellular metabolic process//nucleobase-containing compound metabolic process//biological regulation//nitrogen compound metabolic process//cellular nitrogen compound biosynthetic process//organic cyclic compound metabolic process//regulation of nucleobase-containing compound metabolic process//regulation of transcription, DNA-templat…	--	--	GO:0016627//GO:0016491//GO:0003995//GO:0005488//GO:0003677//GO:0003824//GO:1901363//GO:0003676//GO:0003674//GO:0097159	oxidoreductase activity, acting on the CH-CH group of donors//oxidoreductase activity//acyl-CoA dehydrogenase activity//binding//DNA binding//catalytic activity//heterocyclic compound binding//nucleic acid binding//molecular_function//organic cyclic compound binding	no KO assigned | (GenBank) Acyl-CoA dehydrogenase, C-terminal domain protein	-	acyl-CoA dehydrogenase
AUO97_14775	3.6433	0.0022415	0.00058732	UP	--	--	--	--	--	--	--	-	DUF1427 domain-containing protein
AUO97_07635	3.6071	1.1515e-46	5.1609e-46	UP	GO:0050896//GO:0042221//GO:0006855//GO:0042493//GO:0051234//GO:0055085//GO:0006810//GO:0051179//GO:0015893//GO:0008150	response to stimulus//response to chemical//drug transmembrane transport//response to drug//establishment of localization//transmembrane transport//transport//localization//drug transport//biological_process	GO:0016020//GO:0005575	membrane//cellular_component	GO:0022857//GO:0015297//GO:0015238//GO:0015291//GO:0005215//GO:0003674//GO:0022804	transmembrane transporter activity//antiporter activity//drug transmembrane transporter activity//secondary active transmembrane transporter activity//transporter activity//molecular_function//active transmembrane transporter activity	K03327 multidrug resistance protein, MATE family | (GenBank) Multidrug resistance protein norM	-	MATE family efflux transporter
AUO97_12660	3.6044	0.00051051	0.00014499	UP	--	--	--	--	GO:0097159//GO:0003674//GO:0003676//GO:1901363//GO:0003677//GO:0005488	organic cyclic compound binding//molecular_function//nucleic acid binding//heterocyclic compound binding//DNA binding//binding	no KO assigned | (GenBank) Bacterial regulatory protein, tetR family protein	-	TetR/AcrR family transcriptional regulator
AUO97_15545	3.5851	2.744e-15	2.7014e-15	UP	GO:0031327//GO:0018130//GO:0044260//GO:0032984//GO:0010468//GO:0071704//GO:0051172//GO:0034641//GO:0050794//GO:0032774//GO:0050789//GO:0071840//GO:0009987//GO:0034654//GO:0043242//GO:0006353//GO:2001141//GO:0045934//GO:0080090//GO:2000112//GO:0009892//GO:0044249//GO:0019438//GO:0043244//GO:0006139//GO:0065007//GO:0022411//GO:0006807//GO:0048523//GO:0010605//GO:0051171//GO:0031323//GO:0010629//GO:…	negative regulation of cellular biosynthetic process//heterocycle biosynthetic process//cellular macromolecule metabolic process//protein-containing complex disassembly//regulation of gene expression//organic substance metabolic process//negative regulation of nitrogen compound metabolic process//cellular nitrogen compound metabolic process//regulation of cellular process//RNA biosynthetic proces…	--	--	GO:0000990//GO:0000988//GO:0016987//GO:0140110//GO:0003700//GO:0097159//GO:0003674//GO:0005488//GO:0003677//GO:1901363//GO:0003676	transcription factor activity, core RNA polymerase binding//transcription factor activity, protein binding//sigma factor activity//transcription regulator activity//DNA-binding transcription factor activity//organic cyclic compound binding//molecular_function//binding//DNA binding//heterocyclic compound binding//nucleic acid binding	--	-	hypothetical protein
AUO97_13235	3.5805	0.00011871	3.7325e-05	UP	--	--	--	--	--	--	no KO assigned | (GenBank) conserved hypothetical protein	-	hypothetical protein
AUO97_16625	3.5805	5.239e-08	2.4112e-08	UP	--	--	--	--	GO:0097159//GO:0003674//GO:0003676//GO:0003677//GO:1901363//GO:0005488	organic cyclic compound binding//molecular_function//nucleic acid binding//DNA binding//heterocyclic compound binding//binding	no KO assigned | (GenBank) Bacterial regulatory protein, tetR family protein	-	TetR family transcriptional regulator
AUO97_18155	3.5745	2.6408e-22	4.6209e-22	UP	--	--	--	--	--	--	no KO assigned | (GenBank) Terminase-like family protein	-	hypothetical protein
AUO97_07680	3.5723	1.1701e-39	4.495e-39	UP	GO:0009108//GO:0051234//GO:0051189//GO:0043545//GO:1901360//GO:0006732//GO:0019720//GO:0034660//GO:0006807//GO:1901566//GO:0006139//GO:0044249//GO:0034470//GO:0009987//GO:0051186//GO:0006796//GO:0002949//GO:0034641//GO:0071704//GO:0044260//GO:0051188//GO:0019538//GO:0009451//GO:0018130//GO:0006725//GO:0006777//GO:0046483//GO:0008150//GO:0043412//GO:1901362//GO:0006793//GO:0009058//GO:0019637//GO:…	coenzyme biosynthetic process//establishment of localization//prosthetic group metabolic process//molybdopterin cofactor metabolic process//organic cyclic compound metabolic process//coenzyme metabolic process//Mo-molybdopterin cofactor metabolic process//ncRNA metabolic process//nitrogen compound metabolic process//organonitrogen compound biosynthetic process//nucleobase-containing compound meta…	--	--	GO:0016818//GO:0005525//GO:0000166//GO:0097367//GO:0017076//GO:0032555//GO:0043167//GO:0019001//GO:0001883//GO:0032549//GO:0032550//GO:0016887//GO:0036094//GO:0032561//GO:0003924//GO:1901363//GO:0008144//GO:0003824//GO:0016817//GO:0016787//GO:1901265//GO:0016462//GO:0017111//GO:0035639//GO:0001882//GO:0005524//GO:0005488//GO:0016301//GO:0003674//GO:0032553//GO:0030554//GO:0043168//GO:0032559//GO:…	hydrolase activity, acting on acid anhydrides, in phosphorus-containing anhydrides//GTP binding//nucleotide binding//carbohydrate derivative binding//purine nucleotide binding//purine ribonucleotide binding//ion binding//guanyl nucleotide binding//purine nucleoside binding//ribonucleoside binding//purine ribonucleoside binding//ATPase activity//small molecule binding//guanyl ribonucleotide bindin…	no KO assigned | (GenBank) CobW/HypB/UreG, nucleotide-binding domain protein	-	GTP-binding protein
AUO97_17075	3.5582	9.5657e-82	9.775e-81	UP	GO:0018958//GO:1901360//GO:0071704//GO:0055114//GO:0009987//GO:0006725//GO:1901615//GO:0009712//GO:0008150//GO:0008152//GO:0044237	phenol-containing compound metabolic process//organic cyclic compound metabolic process//organic substance metabolic process//oxidation-reduction process//cellular process//cellular aromatic compound metabolic process//organic hydroxy compound metabolic process//catechol-containing compound metabolic process//biological_process//metabolic process//cellular metabolic process	--	--	GO:0016702//GO:0019114//GO:0016491//GO:0043167//GO:0043169//GO:0016701//GO:0005506//GO:0046914//GO:0008199//GO:0005488//GO:0003824//GO:0018576//GO:0046872//GO:0051213//GO:0003674	oxidoreductase activity, acting on single donors with incorporation of molecular oxygen, incorporation of two atoms of oxygen//catechol dioxygenase activity//oxidoreductase activity//ion binding//cation binding//oxidoreductase activity, acting on single donors with incorporation of molecular oxygen//iron ion binding//transition metal ion binding//ferric iron binding//binding//catalytic activity//…	K03381 catechol 1,2-dioxygenase [EC:1.13.11.1] | (GenBank) catA; catechol 1,2-dioxygenase	-	catechol 1%2C2-dioxygenase
AUO97_14145	3.5508	1.8626e-24	3.7321e-24	UP	GO:0008150//GO:0051179//GO:0006810//GO:0055085//GO:0051234	biological_process//localization//transport//transmembrane transport//establishment of localization	GO:0005575//GO:0016020//GO:0016021//GO:0044425//GO:0031224	cellular_component//membrane//integral component of membrane//membrane part//intrinsic component of membrane	GO:0003674//GO:0005215//GO:0022857	molecular_function//transporter activity//transmembrane transporter activity	no KO assigned | (GenBank) Major Facilitator Superfamily protein	-	MFS transporter
AUO97_10775	3.543	9.7152e-10	5.425e-10	UP	GO:0090304//GO:0008152//GO:0044237//GO:0010467//GO:1903506//GO:0043170//GO:0009889//GO:0010556//GO:0060255//GO:0006351//GO:0016070//GO:0009058//GO:0031326//GO:1901576//GO:0044238//GO:0034645//GO:0019222//GO:0046483//GO:0008150//GO:0009059//GO:1901362//GO:0051252//GO:0006725//GO:0097659//GO:0044260//GO:0018130//GO:0050794//GO:0034641//GO:0032774//GO:0010468//GO:0071704//GO:0034654//GO:0050789//GO:…	nucleic acid metabolic process//metabolic process//cellular metabolic process//gene expression//regulation of nucleic acid-templated transcription//macromolecule metabolic process//regulation of biosynthetic process//regulation of macromolecule biosynthetic process//regulation of macromolecule metabolic process//transcription, DNA-templated//RNA metabolic process//biosynthetic process//regulation…	--	--	GO:0140110//GO:0003700//GO:0003674	transcription regulator activity//DNA-binding transcription factor activity//molecular_function	no KO assigned | (GenBank) Glycine cleavage system transcriptional activator (Gcv operonactivator)	-	LysR family transcriptional regulator
AUO97_14100	3.5387	7.5108e-06	2.7178e-06	UP	--	--	--	--	--	--	--	-	hypothetical protein
AUO97_13440	3.5285	1.4717e-21	2.4178e-21	UP	GO:0008150//GO:0044238//GO:0051179//GO:0006810//GO:0055085//GO:0008152//GO:0051234//GO:0006629//GO:0071704	biological_process//primary metabolic process//localization//transport//transmembrane transport//metabolic process//establishment of localization//lipid metabolic process//organic substance metabolic process	GO:0005575//GO:0016020//GO:0016021//GO:0044425//GO:0031224	cellular_component//membrane//integral component of membrane//membrane part//intrinsic component of membrane	GO:1901265//GO:1901363//GO:0046872//GO:0005488//GO:0097159//GO:0003674//GO:0000166//GO:0005215//GO:0043167//GO:0043169//GO:0036094//GO:0022857	nucleoside phosphate binding//heterocyclic compound binding//metal ion binding//binding//organic cyclic compound binding//molecular_function//nucleotide binding//transporter activity//ion binding//cation binding//small molecule binding//transmembrane transporter activity	K05548 MFS transporter, AAHS family, benzoate transport protein | (GenBank) 4-hydroxybenzoate transporter	-	aromatic acid/H+ symport family MFS transporter
AUO97_13870	3.5245	8.4565e-06	3.0471e-06	UP	--	--	--	--	GO:0003674//GO:0097159//GO:0005488//GO:0003676//GO:1901363//GO:0003677	molecular_function//organic cyclic compound binding//binding//nucleic acid binding//heterocyclic compound binding//DNA binding	no KO assigned | (GenBank) Bacterial regulatory protein, tetR family protein	-	TetR/AcrR family transcriptional regulator
AUO97_14320	3.5216	5.5261e-14	4.7138e-14	UP	GO:0008150//GO:0006810//GO:0051179//GO:0051234	biological_process//transport//localization//establishment of localization	GO:0016020//GO:0005575	membrane//cellular_component	--	--	K02011 iron(III) transport system permease protein | (GenBank) putative 2-aminoethylphosphonate ABC transport system, permease protein	-	putative 2-aminoethylphosphonate ABC transporter permease subunit
AUO97_04845	3.521	4.6442e-22	7.9362e-22	UP	GO:0022607//GO:0008150//GO:0043711//GO:0043683//GO:0071840//GO:0009987//GO:0030030//GO:0009297//GO:0016043//GO:0030031//GO:0044085	cellular component assembly//biological_process//pilus organization//type IV pilus biogenesis//cellular component organization or biogenesis//cellular process//cell projection organization//pilus assembly//cellular component organization//cell projection assembly//cellular component biogenesis	--	--	--	--	K02672 type IV pilus assembly protein PilW | (GenBank) prepilin-type N-terminal cleavage/methylation domain protein	-	prepilin-type N-terminal cleavage/methylation domain-containing protein
AUO97_13920	3.5197	1.3752e-14	1.2263e-14	UP	--	--	--	--	GO:0003674//GO:0016740//GO:0046912//GO:0016746//GO:0003824	molecular_function//transferase activity//transferase activity, transferring acyl groups, acyl groups converted into alkyl on transfer//transferase activity, transferring acyl groups//catalytic activity	K01457 allophanate hydrolase [EC:3.5.1.54] | (GenBank) atzF; allophanate hydrolase	-	allophanate hydrolase
AUO97_12025	3.5101	9.5222e-06	3.4094e-06	UP	GO:1901362//GO:0019222//GO:0046483//GO:0008150//GO:0009059//GO:0051252//GO:0006725//GO:0097659//GO:0031326//GO:1901576//GO:0044238//GO:0009058//GO:0034645//GO:0010556//GO:0006351//GO:0016070//GO:0060255//GO:0090304//GO:0010467//GO:1903506//GO:0009889//GO:0043170//GO:0008152//GO:0044237//GO:0044271//GO:1901360//GO:0019219//GO:0006355//GO:0065007//GO:0006139//GO:0006807//GO:0051171//GO:0031323//GO:…	organic cyclic compound biosynthetic process//regulation of metabolic process//heterocycle metabolic process//biological_process//macromolecule biosynthetic process//regulation of RNA metabolic process//cellular aromatic compound metabolic process//nucleic acid-templated transcription//regulation of cellular biosynthetic process//organic substance biosynthetic process//primary metabolic process//…	--	--	GO:0003677//GO:1901363//GO:0003676//GO:0005488//GO:0097159//GO:0003674//GO:0043565//GO:0140110//GO:0003700	DNA binding//heterocyclic compound binding//nucleic acid binding//binding//organic cyclic compound binding//molecular_function//sequence-specific DNA binding//transcription regulator activity//DNA-binding transcription factor activity	no KO assigned | (GenBank) Bacterial regulatory helix-turn-helix protein, AraC family protein	-	AraC family transcriptional regulator
AUO97_01555	3.4991	1.2041e-32	3.5978e-32	UP	GO:0051234//GO:0008150//GO:0051179//GO:0006810	establishment of localization//biological_process//localization//transport	--	--	GO:0005215//GO:0003674	transporter activity//molecular_function	K02048 sulfate transport system substrate-binding protein | (GenBank) Sulfate-binding protein precursor	-	sulfate ABC transporter substrate-binding protein
AUO97_02145	3.4986	2.9424e-19	4.1531e-19	UP	--	--	--	--	--	--	K07044 uncharacterized protein | (GenBank) hypothetical protein	-	metal-dependent hydrolase
AUO97_17035	3.4944	1.5192e-15	1.5432e-15	UP	GO:0044238//GO:0008150//GO:0043170//GO:1901564//GO:0008152//GO:0006807//GO:0019538//GO:0006508//GO:0071704	primary metabolic process//biological_process//macromolecule metabolic process//organonitrogen compound metabolic process//metabolic process//nitrogen compound metabolic process//protein metabolic process//proteolysis//organic substance metabolic process	--	--	GO:0017171//GO:0140096//GO:0003824//GO:0016787//GO:0004252//GO:0004175//GO:0003674//GO:0070011//GO:0008236//GO:0008233	serine hydrolase activity//catalytic activity, acting on a protein//catalytic activity//hydrolase activity//serine-type endopeptidase activity//endopeptidase activity//molecular_function//peptidase activity, acting on L-amino acid peptides//serine-type peptidase activity//peptidase activity	no KO assigned | (GenBank) conserved hypothetical protein	-	GguC protein
AUO97_18065	3.481	0.019326	0.0044361	UP	--	--	--	--	--	--	no KO assigned | (GenBank) hypothetical protein	-	hypothetical protein
AUO97_08920	3.4716	2.9091e-21	4.5876e-21	UP	--	--	--	--	--	--	no KO assigned | (GenBank) hypothetical protein	-	hypothetical protein
AUO97_17935	3.468	4.6476e-11	2.9491e-11	UP	--	--	GO:0005575//GO:0005615//GO:0005576//GO:0044421	cellular_component//extracellular space//extracellular region//extracellular region part	--	--	K02049 NitT/TauT family transport system ATP-binding protein | (GenBank) Nitrate transport ATP-binding protein nrtC	-	nitrate transport protein (NasF)
AUO97_06720	3.4633	7.2992e-26	1.5736e-25	UP	--	--	--	--	--	--	no KO assigned | (GenBank) conserved hypothetical protein	-	DUF1624 domain-containing protein
AUO97_16345	3.4565	1.2954e-21	2.1351e-21	UP	GO:0016117//GO:0008152//GO:0034641//GO:0044237//GO:0010467//GO:0006720//GO:0043170//GO:0071704//GO:0090304//GO:0006629//GO:0055114//GO:0042440//GO:0044255//GO:0034470//GO:0008033//GO:0044249//GO:0016070//GO:0009987//GO:0006396//GO:0034660//GO:0016108//GO:0008610//GO:0016109//GO:0016116//GO:0009058//GO:0006807//GO:0008299//GO:1901576//GO:0006139//GO:0044238//GO:0006399//GO:0006721//GO:0046148//GO:…	carotenoid biosynthetic process//metabolic process//cellular nitrogen compound metabolic process//cellular metabolic process//gene expression//isoprenoid metabolic process//macromolecule metabolic process//organic substance metabolic process//nucleic acid metabolic process//lipid metabolic process//oxidation-reduction process//pigment metabolic process//cellular lipid metabolic process//ncRNA pro…	--	--	GO:0050660//GO:0036094//GO:0003674//GO:0050662//GO:0097159//GO:0043168//GO:0043167//GO:0016491//GO:0005488//GO:0048037//GO:1901363//GO:0003824//GO:1901265//GO:0000166//GO:0016705	flavin adenine dinucleotide binding//small molecule binding//molecular_function//coenzyme binding//organic cyclic compound binding//anion binding//ion binding//oxidoreductase activity//binding//cofactor binding//heterocyclic compound binding//catalytic activity//nucleoside phosphate binding//nucleotide binding//oxidoreductase activity, acting on paired donors, with incorporation or reduction of m…	no KO assigned | (GenBank) Fumarate reductase flavoprotein subunit	-	fumarate reductase/succinate dehydrogenase flavoprotein subunit
AUO97_10650	3.4486	0.0052594	0.0013077	UP	--	--	--	--	--	--	no KO assigned | (GenBank) hypothetical protein	-	hypothetical protein
AUO97_14125	3.4462	4.5226e-12	3.1961e-12	UP	GO:0042440//GO:0055114//GO:0006629//GO:0034641//GO:0006720//GO:0071704//GO:0032787//GO:0009987//GO:0034470//GO:0044249//GO:0044255//GO:0016109//GO:0006807//GO:0008610//GO:0006139//GO:0044281//GO:0008299//GO:0034660//GO:0016108//GO:1901360//GO:0016114//GO:0090304//GO:0044237//GO:0008152//GO:0016117//GO:0043170//GO:0010467//GO:0006631//GO:0006396//GO:0008033//GO:0016070//GO:0006082//GO:0016116//GO:…	pigment metabolic process//oxidation-reduction process//lipid metabolic process//cellular nitrogen compound metabolic process//isoprenoid metabolic process//organic substance metabolic process//monocarboxylic acid metabolic process//cellular process//ncRNA processing//cellular biosynthetic process//cellular lipid metabolic process//tetraterpenoid biosynthetic process//nitrogen compound metabolic …	--	--	GO:0071949//GO:0036094//GO:0050660//GO:0016616//GO:0050662//GO:0043167//GO:0016614//GO:0016491//GO:0000166//GO:0016705//GO:0008677//GO:0003857//GO:0051287//GO:0043168//GO:0097159//GO:0003674//GO:0005488//GO:1901265//GO:0003824//GO:1901363//GO:0048037	FAD binding//small molecule binding//flavin adenine dinucleotide binding//oxidoreductase activity, acting on the CH-OH group of donors, NAD or NADP as acceptor//coenzyme binding//ion binding//oxidoreductase activity, acting on CH-OH group of donors//oxidoreductase activity//nucleotide binding//oxidoreductase activity, acting on paired donors, with incorporation or reduction of molecular oxygen//2…	K21061 D-hydroxyproline dehydrogenase [EC:1.5.99.-] | (GenBank) Glycine oxidase	-	FAD-binding oxidoreductase
AUO97_16500	3.4462	6.4657e-05	2.1069e-05	UP	--	--	--	--	GO:0032553//GO:0003674//GO:0097159//GO:0043168//GO:0048037//GO:1901363//GO:1901265//GO:0005488//GO:0010181//GO:0050662//GO:0036094//GO:0097367//GO:0000166//GO:0043167	ribonucleotide binding//molecular_function//organic cyclic compound binding//anion binding//cofactor binding//heterocyclic compound binding//nucleoside phosphate binding//binding//FMN binding//coenzyme binding//small molecule binding//carbohydrate derivative binding//nucleotide binding//ion binding	no KO assigned | (GenBank) Nitrilotriacetate monooxygenase component B	-	flavin reductase
AUO97_12280	3.4361	1.7261e-05	6.0283e-06	UP	--	--	--	--	--	--	K01429 urease subunit beta [EC:3.5.1.5] | (GenBank) Urease subunit alpha(Urea amidohydrolase subunit alpha)	-	urease subunit beta
AUO97_19105	3.426	1.0239e-25	2.1982e-25	UP	GO:0008150//GO:0055085//GO:0006810//GO:0051179//GO:0051234	biological_process//transmembrane transport//transport//localization//establishment of localization	GO:0016020//GO:0005575//GO:0016021//GO:0031224//GO:0044425	membrane//cellular_component//integral component of membrane//intrinsic component of membrane//membrane part	GO:0003674//GO:0005215//GO:0022857	molecular_function//transporter activity//transmembrane transporter activity	no KO assigned | (GenBank) Multidrug resistance protein mdtL	-	MFS transporter
AUO97_12705	3.425	8.2309e-19	1.1185e-18	UP	GO:0008152//GO:0044237//GO:0008150//GO:0009987//GO:0008218//GO:0055114	metabolic process//cellular metabolic process//biological_process//cellular process//bioluminescence//oxidation-reduction process	--	--	GO:0003674//GO:0003824//GO:0003995//GO:0016627//GO:0016491	molecular_function//catalytic activity//acyl-CoA dehydrogenase activity//oxidoreductase activity, acting on the CH-CH group of donors//oxidoreductase activity	K00130 betaine-aldehyde dehydrogenase [EC:1.2.1.8] | (GenBank) ydcW; Gamma-aminobutyraldehyde dehydrogenase	-	gamma-aminobutyraldehyde dehydrogenase
AUO97_18770	3.4226	1.2573e-06	4.9917e-07	UP	--	--	--	--	--	--	--	-	hypothetical protein
AUO97_07070	3.4193	3.6903e-18	4.6442e-18	UP	GO:0008150//GO:0008152//GO:0055114	biological_process//metabolic process//oxidation-reduction process	--	--	GO:0003824//GO:0003674//GO:0016705//GO:0016491	catalytic activity//molecular_function//oxidoreductase activity, acting on paired donors, with incorporation or reduction of molecular oxygen//oxidoreductase activity	K04091 alkanesulfonate monooxygenase [EC:1.14.14.5] | (GenBank) Alkanesulfonate monooxygenase	-	alkanesulfonate monooxygenase%2C FMNH(2)-dependent
AUO97_12715	3.4161	6.2682e-09	3.1741e-09	UP	GO:0009058//GO:0008150//GO:0008152	biosynthetic process//biological_process//metabolic process	--	--	GO:0030170//GO:0043167//GO:0036094//GO:0050662//GO:0016769//GO:0070279//GO:0005488//GO:0019842//GO:0048037//GO:0003824//GO:1901363//GO:0008144//GO:0008483//GO:0003674//GO:0097159//GO:0043168//GO:0016740	pyridoxal phosphate binding//ion binding//small molecule binding//coenzyme binding//transferase activity, transferring nitrogenous groups//vitamin B6 binding//binding//vitamin binding//cofactor binding//catalytic activity//heterocyclic compound binding//drug binding//transaminase activity//molecular_function//organic cyclic compound binding//anion binding//transferase activity	K00840 succinylornithine aminotransferase [EC:2.6.1.81] | (GenBank) Succinylornithine transaminase(Succinylornithineaminotransferase) (Carbon starvation protein C)	-	aspartate aminotransferase family protein
AUO97_01570	3.4151	1.1769e-10	7.1927e-11	UP	GO:0008150//GO:0051179//GO:0006810//GO:0051234	biological_process//localization//transport//establishment of localization	GO:0005575//GO:0005623//GO:0044424//GO:0016020//GO:0043231//GO:0043229//GO:0043227//GO:0005622//GO:0044464//GO:0043226//GO:0005634	cellular_component//cell//intracellular part//membrane//intracellular membrane-bounded organelle//intracellular organelle//membrane-bounded organelle//intracellular//cell part//organelle//nucleus	--	--	K02047 sulfate transport system permease protein | (GenBank) cysW; sulfate ABC transporter, permease protein CysW	-	sulfate ABC transporter permease subunit CysW
AUO97_06190	3.4078	2.6535e-16	2.8664e-16	UP	--	--	--	--	--	--	no KO assigned | (GenBank) conserved hypothetical protein	-	hypothetical protein
AUO97_16485	3.4048	1.0635e-15	1.0911e-15	UP	GO:0008152//GO:0009058//GO:0008150	metabolic process//biosynthetic process//biological_process	--	--	GO:0016788//GO:0003674//GO:0003824//GO:0016787	hydrolase activity, acting on ester bonds//molecular_function//catalytic activity//hydrolase activity	K01061 carboxymethylenebutenolidase [EC:3.1.1.45] | (GenBank) Putative carboxymethylenebutenolidase(Dienelactonehydrolase) (DLH)	-	dienelactone hydrolase family protein
AUO97_02830	3.4042	2.3203e-30	6.0797e-30	UP	GO:0071704//GO:0006629//GO:0008152//GO:0044238//GO:0008150	organic substance metabolic process//lipid metabolic process//metabolic process//primary metabolic process//biological_process	--	--	--	--	no KO assigned | (GenBank) Fatty acid desaturase family protein	-	fatty acid desaturase
AUO97_06395	3.4042	5.5046e-59	3.3089e-58	UP	GO:0008150//GO:0055085//GO:0006810//GO:0051179//GO:0051234	biological_process//transmembrane transport//transport//localization//establishment of localization	GO:0016020//GO:0005575//GO:0016021//GO:0031224//GO:0044425	membrane//cellular_component//integral component of membrane//intrinsic component of membrane//membrane part	GO:0003674//GO:0005215//GO:0022857	molecular_function//transporter activity//transmembrane transporter activity	no KO assigned | (GenBank) Transcription regulatory protein opdE	-	MFS transporter
AUO97_16340	3.3995	7.9182e-09	3.9664e-09	UP	GO:0050789//GO:0009987//GO:0034654//GO:2001141//GO:0080090//GO:2000112//GO:0019438//GO:0044249//GO:0018130//GO:0044260//GO:0010468//GO:0071704//GO:0050794//GO:0034641//GO:0032774//GO:0044271//GO:1901360//GO:0019219//GO:0006355//GO:0006139//GO:0065007//GO:0006807//GO:0051171//GO:0031323//GO:0010556//GO:0006351//GO:0016070//GO:0060255//GO:0090304//GO:1903506//GO:0010467//GO:0043170//GO:0009889//GO:…	regulation of biological process//cellular process//nucleobase-containing compound biosynthetic process//regulation of RNA biosynthetic process//regulation of primary metabolic process//regulation of cellular macromolecule biosynthetic process//aromatic compound biosynthetic process//cellular biosynthetic process//heterocycle biosynthetic process//cellular macromolecule metabolic process//regulat…	GO:0044464//GO:0042995//GO:0009289//GO:0005622//GO:0005623//GO:0005575	cell part//cell projection//pilus//intracellular//cell//cellular_component	GO:0097159//GO:0003674//GO:0140110//GO:0003700//GO:0003677//GO:1901363//GO:0003676//GO:0005488	organic cyclic compound binding//molecular_function//transcription regulator activity//DNA-binding transcription factor activity//DNA binding//heterocyclic compound binding//nucleic acid binding//binding	K03710 GntR family transcriptional regulator | (GenBank) UTRA domain protein	-	GntR family transcriptional regulator
AUO97_02025	3.3972	3.1793e-12	2.2751e-12	UP	--	--	--	--	--	--	K20534 polyisoprenyl-phosphate glycosyltransferase [EC:2.4.-.-] | (GenBank) Bactoprenol glucosyl transferase	-	glycosyltransferase
AUO97_06650	3.3855	2.4616e-39	9.3167e-39	UP	GO:0051234//GO:0008150//GO:0051179//GO:0055085//GO:0006810	establishment of localization//biological_process//localization//transmembrane transport//transport	GO:0044425//GO:0031224//GO:0005575//GO:0016020//GO:0016021	membrane part//intrinsic component of membrane//cellular_component//membrane//integral component of membrane	GO:0005215//GO:0022857//GO:0003674	transporter activity//transmembrane transporter activity//molecular_function	no KO assigned | (GenBank) Shikimate transporter	-	MFS transporter
AUO97_06585	3.3741	0.11322	0.022806	FALSE	--	--	--	--	--	--	--	-	tRNA-Gly
AUO97_11825	3.3471	1.1532e-30	3.0851e-30	UP	GO:0009847//GO:0046794//GO:0015849//GO:0051179//GO:0051704//GO:1903825//GO:1905039//GO:1902586//GO:0071705//GO:0040011//GO:0051701//GO:0098656//GO:0044766//GO:0034220//GO:0006810//GO:0044403//GO:0006811//GO:0055085//GO:1902579//GO:0006820//GO:0071702//GO:0052192//GO:0044000//GO:0003333//GO:0046942//GO:0032502//GO:0008150//GO:0052126//GO:0046739//GO:0015711//GO:0051234//GO:0016032//GO:0046740//GO:…	spore germination//transport of virus//organic acid transport//localization//multi-organism process//organic acid transmembrane transport//carboxylic acid transmembrane transport//multi-organism intercellular transport//nitrogen compound transport//locomotion//interaction with host//anion transmembrane transport//multi-organism transport//ion transmembrane transport//transport//symbiont process//…	GO:0016021//GO:0005575//GO:0044425//GO:0031224//GO:0016020	integral component of membrane//cellular_component//membrane part//intrinsic component of membrane//membrane	GO:0005342//GO:0003674//GO:0008509//GO:0015075//GO:0022857//GO:0008514//GO:0005215//GO:0015318//GO:0046943//GO:0015171	organic acid transmembrane transporter activity//molecular_function//anion transmembrane transporter activity//ion transmembrane transporter activity//transmembrane transporter activity//organic anion transmembrane transporter activity//transporter activity//inorganic molecular entity transmembrane transporter activity//carboxylic acid transmembrane transporter activity//amino acid transmembrane …	K03758 arginine:ornithine antiporter / lysine permease | (GenBank) Arginine/ornithine antiporter	-	amino acid permease
AUO97_00015	3.342	3.5349e-05	1.1875e-05	UP	GO:0008150//GO:0051179//GO:0071705//GO:0006810//GO:0046942//GO:0015711//GO:0051234//GO:0006865//GO:0015849//GO:0006811//GO:0006820//GO:0071702	biological_process//localization//nitrogen compound transport//transport//carboxylic acid transport//organic anion transport//establishment of localization//amino acid transport//organic acid transport//ion transport//anion transport//organic substance transport	GO:0005575//GO:0016020	cellular_component//membrane	--	--	no KO assigned | (GenBank) hypothetical protein	-	LysE family translocator
AUO97_04030	3.3211	1.8278e-18	2.3946e-18	UP	GO:0006725//GO:1901360//GO:0046483//GO:0008150//GO:0034660//GO:0006807//GO:0006139//GO:0044238//GO:0006399//GO:0008033//GO:0034470//GO:0016070//GO:0009987//GO:0006396//GO:0008152//GO:0034641//GO:0044237//GO:0010467//GO:0043170//GO:0071704//GO:0090304	cellular aromatic compound metabolic process//organic cyclic compound metabolic process//heterocycle metabolic process//biological_process//ncRNA metabolic process//nitrogen compound metabolic process//nucleobase-containing compound metabolic process//primary metabolic process//tRNA metabolic process//tRNA processing//ncRNA processing//RNA metabolic process//cellular process//RNA processing//meta…	--	--	GO:0003676//GO:0016787//GO:0003677//GO:1901363//GO:0003824//GO:0004540//GO:0004518//GO:0005488//GO:0003674//GO:0097159//GO:0016788//GO:0140098	nucleic acid binding//hydrolase activity//DNA binding//heterocyclic compound binding//catalytic activity//ribonuclease activity//nuclease activity//binding//molecular_function//organic cyclic compound binding//hydrolase activity, acting on ester bonds//catalytic activity, acting on RNA	no KO assigned | (GenBank) putative transcriptional regulator PfI2	-	TetR/AcrR family transcriptional regulator
AUO97_05245	3.3175	2.9942e-15	2.9158e-15	UP	GO:0044283//GO:0008610//GO:0044281//GO:0072330//GO:0046394//GO:0009987//GO:0044249//GO:0044255//GO:0006629//GO:0055114//GO:0032787//GO:0071704//GO:0019752//GO:0008150//GO:0043436//GO:0009058//GO:0016053//GO:0006633//GO:1901576//GO:0044238//GO:0006631//GO:0006082//GO:0044237//GO:0008152	small molecule biosynthetic process//lipid biosynthetic process//small molecule metabolic process//monocarboxylic acid biosynthetic process//carboxylic acid biosynthetic process//cellular process//cellular biosynthetic process//cellular lipid metabolic process//lipid metabolic process//oxidation-reduction process//monocarboxylic acid metabolic process//organic substance metabolic process//carboxy…	--	--	GO:0043169//GO:0043167//GO:0016491//GO:0046914//GO:0005506//GO:0046872//GO:0003824//GO:0005488//GO:0003674	cation binding//ion binding//oxidoreductase activity//transition metal ion binding//iron ion binding//metal ion binding//catalytic activity//binding//molecular_function	no KO assigned | (GenBank) hypothetical protein	-	hypothetical protein
AUO97_14810	3.3175	0.0019672	0.00051944	UP	GO:0033013//GO:0044255//GO:0006779//GO:0019438//GO:0034470//GO:0044249//GO:0051186//GO:0050789//GO:0009987//GO:0006720//GO:0071704//GO:0050794//GO:0006783//GO:0034641//GO:0018130//GO:0042440//GO:0006629//GO:0055114//GO:0019354//GO:0051188//GO:0016114//GO:0006778//GO:0044271//GO:1901360//GO:0033014//GO:0045454//GO:0034660//GO:0016108//GO:0008299//GO:0042592//GO:0006139//GO:0065007//GO:1901566//GO:…	tetrapyrrole metabolic process//cellular lipid metabolic process//porphyrin-containing compound biosynthetic process//aromatic compound biosynthetic process//ncRNA processing//cellular biosynthetic process//cofactor metabolic process//regulation of biological process//cellular process//isoprenoid metabolic process//organic substance metabolic process//regulation of cellular process//heme biosynth…	--	--	GO:0050661//GO:0050662//GO:0046914//GO:0020037//GO:0050660//GO:0005506//GO:0015036//GO:0036094//GO:0004499//GO:0071949//GO:0016628//GO:0000166//GO:0016705//GO:0016627//GO:0043167//GO:0016491//GO:0043169//GO:0016709//GO:0003674//GO:0009055//GO:0004497//GO:0097159//GO:0043168//GO:0046906//GO:0015035//GO:0048037//GO:0003824//GO:1901363//GO:0046872//GO:1901265//GO:0043115//GO:0005488//GO:0016667	NADP binding//coenzyme binding//transition metal ion binding//heme binding//flavin adenine dinucleotide binding//iron ion binding//disulfide oxidoreductase activity//small molecule binding//N,N-dimethylaniline monooxygenase activity//FAD binding//oxidoreductase activity, acting on the CH-CH group of donors, NAD or NADP as acceptor//nucleotide binding//oxidoreductase activity, acting on paired don…	K03387 alkyl hydroperoxide reductase subunit F [EC:1.6.4.-] | (GenBank) ahpF; alkyl hydroperoxide reductase, F subunit	-	alkyl hydroperoxide reductase subunit F
AUO97_14750	3.3159	5.0782e-21	7.9347e-21	UP	GO:0051234//GO:0008150//GO:0051179//GO:0006810//GO:0055085	establishment of localization//biological_process//localization//transport//transmembrane transport	GO:0005575//GO:0016020	cellular_component//membrane	GO:0005215//GO:0003674	transporter activity//molecular_function	K03457 nucleobase:cation symporter-1, NCS1 family | (GenBank) Permease for cytosine/purines, uracil, thiamine, allantoin family protein	-	NCS1 family APC transporter
AUO97_06595	3.3144	1.6136e-11	1.0721e-11	UP	--	--	GO:0005622//GO:0043227//GO:0005737//GO:0043226//GO:0009507//GO:0044464//GO:0043231//GO:0044424//GO:0005623//GO:0005575//GO:0043229//GO:0044444//GO:0009536	intracellular//membrane-bounded organelle//cytoplasm//organelle//chloroplast//cell part//intracellular membrane-bounded organelle//intracellular part//cell//cellular_component//intracellular organelle//cytoplasmic part//plastid	GO:0016780//GO:0017076//GO:0032555//GO:0043167//GO:0043169//GO:0000166//GO:0097367//GO:0008897//GO:0036094//GO:0005524//GO:0005488//GO:0008144//GO:1901363//GO:0003824//GO:0046872//GO:0035639//GO:1901265//GO:0016772//GO:0003674//GO:0032553//GO:0030554//GO:0000287//GO:0016740//GO:0097159//GO:0032559//GO:0043168	phosphotransferase activity, for other substituted phosphate groups//purine nucleotide binding//purine ribonucleotide binding//ion binding//cation binding//nucleotide binding//carbohydrate derivative binding//holo-[acyl-carrier-protein] synthase activity//small molecule binding//ATP binding//binding//drug binding//heterocyclic compound binding//catalytic activity//metal ion binding//purine ribonu…	K06133 4'-phosphopantetheinyl transferase [EC:2.7.8.-] | (GenBank) MtaA	-	phosphopantetheine-protein transferase
AUO97_12005	3.3144	1.6136e-11	1.0721e-11	UP	--	--	--	--	--	--	no KO assigned | (GenBank) hypothetical protein	-	hypothetical protein
AUO97_14510	3.3009	8.8676e-09	4.4203e-09	UP	GO:0015698//GO:0008150//GO:0006810//GO:0051179//GO:0006817//GO:0051234//GO:0006811//GO:0006820	inorganic anion transport//biological_process//transport//localization//phosphate ion transport//establishment of localization//ion transport//anion transport	GO:0016020//GO:0005575	membrane//cellular_component	GO:0022804//GO:0003674//GO:0015291//GO:0005215//GO:0015318//GO:0022857//GO:0005315	active transmembrane transporter activity//molecular_function//secondary active transmembrane transporter activity//transporter activity//inorganic molecular entity transmembrane transporter activity//transmembrane transporter activity//inorganic phosphate transmembrane transporter activity	K02029 polar amino acid transport system permease protein | (GenBank) Binding-protein-dependent transport system inner membrane component family protein	-	amino acid ABC transporter permease
AUO97_13615	3.2981	0.00016948	5.1699e-05	UP	--	--	--	--	--	--	no KO assigned | (GenBank) Peptidoglycan domain protein	-	hypothetical protein
AUO97_13465	3.2937	1.0834e-60	6.6691e-60	UP	GO:0019439//GO:0006725//GO:0008150//GO:0008152//GO:0044237//GO:0009056//GO:0055114//GO:0044248//GO:0009987	aromatic compound catabolic process//cellular aromatic compound metabolic process//biological_process//metabolic process//cellular metabolic process//catabolic process//oxidation-reduction process//cellular catabolic process//cellular process	--	--	GO:0005488//GO:0046872//GO:0048037//GO:0003824//GO:0051213//GO:0051537//GO:0051540//GO:0003674//GO:0016708//GO:0043167//GO:0016491//GO:0043169//GO:0051536//GO:0016705//GO:0005506//GO:0046914	binding//metal ion binding//cofactor binding//catalytic activity//dioxygenase activity//2 iron, 2 sulfur cluster binding//metal cluster binding//molecular_function//oxidoreductase activity, acting on paired donors, with incorporation or reduction of molecular oxygen, NAD(P)H as one donor, and incorporation of two atoms of oxygen into one donor//ion binding//oxidoreductase activity//cation binding…	K05549 benzoate/toluate 1,2-dioxygenase subunit alpha [EC:1.14.12.10 1.14.12.-] | (GenBank) benA; benzoate 1,2-dioxygenase, large subunit	-	benzoate 1%2C2-dioxygenase large subunit
AUO97_05360	3.2824	3.4689e-09	1.831e-09	UP	--	--	--	--	GO:0005488//GO:0003676//GO:1901363//GO:0003677//GO:0003674//GO:0097159	binding//nucleic acid binding//heterocyclic compound binding//DNA binding//molecular_function//organic cyclic compound binding	no KO assigned | (GenBank) Bacterial regulatory protein, tetR family protein	-	TetR/AcrR family transcriptional regulator
AUO97_07505	3.281	1.0758e-09	5.9749e-10	UP	--	--	--	--	--	--	no KO assigned | (GenBank) hypothetical protein	-	hypothetical protein
AUO97_00445	3.2731	4.7905e-39	1.7998e-38	UP	GO:0051179//GO:0006810//GO:0008150//GO:0051234	localization//transport//biological_process//establishment of localization	GO:0005575//GO:0016020	cellular_component//membrane	GO:0003674//GO:0038023//GO:0004888//GO:0008158//GO:0005215//GO:0060089	molecular_function//signaling receptor activity//transmembrane signaling receptor activity//hedgehog receptor activity//transporter activity//molecular transducer activity	K18902 multidrug efflux pump | (GenBank) hypothetical protein	-	multidrug efflux RND transporter permease subunit
AUO97_05835	3.2728	1.8145e-31	5.1505e-31	UP	GO:0044237//GO:0008152//GO:0043170//GO:0010467//GO:0090304//GO:0008033//GO:0016070//GO:0006396//GO:0044238//GO:0006399//GO:0006725//GO:0046483//GO:0008150//GO:0034641//GO:0071704//GO:0055114//GO:0034470//GO:0009987//GO:0034660//GO:0006807//GO:0006139//GO:1901360	cellular metabolic process//metabolic process//macromolecule metabolic process//gene expression//nucleic acid metabolic process//tRNA processing//RNA metabolic process//RNA processing//primary metabolic process//tRNA metabolic process//cellular aromatic compound metabolic process//heterocycle metabolic process//biological_process//cellular nitrogen compound metabolic process//organic substance me…	--	--	GO:0051287//GO:0003674//GO:0043168//GO:0097159//GO:0005488//GO:1901363//GO:0003824//GO:0048037//GO:1901265//GO:0050660//GO:0071949//GO:0036094//GO:0050662//GO:0016616//GO:0016614//GO:0043167//GO:0016491//GO:0000166	NAD binding//molecular_function//anion binding//organic cyclic compound binding//binding//heterocyclic compound binding//catalytic activity//cofactor binding//nucleoside phosphate binding//flavin adenine dinucleotide binding//FAD binding//small molecule binding//coenzyme binding//oxidoreductase activity, acting on the CH-OH group of donors, NAD or NADP as acceptor//oxidoreductase activity, acting…	K16839 FAD-dependent urate hydroxylase [EC:1.14.13.113] | (GenBank) FAD binding domain protein	-	FAD-binding protein
AUO97_14715	3.2621	1.1459e-18	1.5408e-18	UP	GO:0051234//GO:0055085//GO:0006810//GO:0051179//GO:0008150	establishment of localization//transmembrane transport//transport//localization//biological_process	GO:0031224//GO:0044425//GO:0016021//GO:0016020//GO:0005575	intrinsic component of membrane//membrane part//integral component of membrane//membrane//cellular_component	GO:0022857//GO:0005215//GO:0003674	transmembrane transporter activity//transporter activity//molecular_function	no KO assigned | (GenBank) Inner membrane metabolite transport protein ydjE	-	MFS transporter
AUO97_05365	3.2586	1.6761e-07	7.3573e-08	UP	--	--	--	--	--	--	--	-	hypothetical protein
AUO97_06815	3.2586	5.8673e-06	2.149e-06	UP	--	--	--	--	--	--	--	-	hypothetical protein
AUO97_14940	3.2586	4.5927e-11	2.9187e-11	UP	--	--	--	--	--	--	K02073 D-methionine transport system substrate-binding protein | (GenBank) D-methionine-binding lipoprotein metQ precursor	-	D-methionine transporter
AUO97_13385	3.2544	1.9935e-44	8.5595e-44	UP	--	--	--	--	--	--	K07004 uncharacterized protein | (GenBank) nuclease	-	hypothetical protein
AUO97_06605	3.2506	1.6497e-16	1.8011e-16	UP	--	--	--	--	--	--	no KO assigned | (GenBank) hypothetical protein	-	hypothetical protein
AUO97_13010	3.2452	6.6082e-06	2.4049e-06	UP	--	--	--	--	--	--	no KO assigned | (GenBank) hypothetical protein	-	hypothetical protein
AUO97_06400	3.2366	2.2226e-12	1.6246e-12	UP	GO:0031323//GO:0051171//GO:0006807//GO:0065007//GO:0006139//GO:0044271//GO:1901360//GO:0019219//GO:0006355//GO:0050794//GO:0034641//GO:0032774//GO:0010468//GO:0071704//GO:0044260//GO:0018130//GO:2000112//GO:0019438//GO:0044249//GO:2001141//GO:0080090//GO:0034654//GO:0050789//GO:0009987//GO:0034645//GO:0009058//GO:0031326//GO:1901576//GO:0044238//GO:0051252//GO:0006725//GO:0097659//GO:0019222//GO:…	regulation of cellular metabolic process//regulation of nitrogen compound metabolic process//nitrogen compound metabolic process//biological regulation//nucleobase-containing compound metabolic process//cellular nitrogen compound biosynthetic process//organic cyclic compound metabolic process//regulation of nucleobase-containing compound metabolic process//regulation of transcription, DNA-templat…	--	--	GO:0005488//GO:0003676//GO:0003677//GO:1901363//GO:0003700//GO:0043565//GO:0140110//GO:0003674//GO:0097159	binding//nucleic acid binding//DNA binding//heterocyclic compound binding//DNA-binding transcription factor activity//sequence-specific DNA binding//transcription regulator activity//molecular_function//organic cyclic compound binding	no KO assigned | (GenBank) Bacterial regulatory helix-turn-helix protein, AraC family protein	-	AraC family transcriptional regulator
AUO97_04800	3.2329	9.1482e-18	1.0998e-17	UP	GO:0006810//GO:0006505//GO:0044237//GO:0008152//GO:0051649//GO:0070727//GO:0051179//GO:0071705//GO:0006886//GO:0051641//GO:0046488//GO:0044238//GO:0019637//GO:0006793//GO:0016042//GO:0006644//GO:0008150//GO:0046907//GO:0006629//GO:0015833//GO:1901575//GO:0034613//GO:0071702//GO:0071704//GO:0009987//GO:0006796//GO:0046486//GO:0006664//GO:0008104//GO:0044255//GO:1901135//GO:0006643//GO:1903509//GO:…	transport//GPI anchor metabolic process//cellular metabolic process//metabolic process//establishment of localization in cell//cellular macromolecule localization//localization//nitrogen compound transport//intracellular protein transport//cellular localization//phosphatidylinositol metabolic process//primary metabolic process//organophosphate metabolic process//phosphorus metabolic process//lipi…	--	--	GO:0016740//GO:0016746//GO:0016747//GO:0003674//GO:0052689//GO:0003824//GO:0016787//GO:0016788//GO:0008374//GO:0016298//GO:0004806	transferase activity//transferase activity, transferring acyl groups//transferase activity, transferring acyl groups other than amino-acyl groups//molecular_function//carboxylic ester hydrolase activity//catalytic activity//hydrolase activity//hydrolase activity, acting on ester bonds//O-acyltransferase activity//lipase activity//triglyceride lipase activity	K01046 triacylglycerol lipase [EC:3.1.1.3] | (GenBank) Lactonizing lipase precursor(Triacylglycerol lipase)	-	lipase
AUO97_18110	3.218	0.010106	0.0024152	UP	--	--	--	--	--	--	--	-	hypothetical protein
AUO97_15075	3.2142	7.9285e-23	1.4214e-22	UP	GO:0051234//GO:0051179//GO:0006810//GO:0008150	establishment of localization//localization//transport//biological_process	GO:0005575//GO:0016020	cellular_component//membrane	GO:0005215//GO:0005515//GO:0003674//GO:0005488	transporter activity//protein binding//molecular_function//binding	K07347 outer membrane usher protein | (GenBank) Outer membrane usher protein mrkC precursor	-	fimbrial biogenesis outer membrane usher protein
AUO97_05810	3.2082	6.4556e-18	7.91e-18	UP	GO:0008150//GO:0044238//GO:0005975//GO:0008152//GO:0071704	biological_process//primary metabolic process//carbohydrate metabolic process//metabolic process//organic substance metabolic process	--	--	GO:0003824//GO:0016787//GO:0016810//GO:0003674	catalytic activity//hydrolase activity//hydrolase activity, acting on carbon-nitrogen (but not peptide) bonds//molecular_function	K16842 allantoinase [EC:3.5.2.5] | (GenBank) Polysaccharide deacetylase family protein	-	allantoinase PuuE
AUO97_15615	3.2047	1.5328e-13	1.2591e-13	UP	--	--	--	--	--	--	--	-	phage portal protein
AUO97_04965	3.202	1.0441e-07	4.6632e-08	UP	--	--	--	--	--	--	K02663 type IV pilus assembly protein PilN | (GenBank) type 4 fimbrial biogenesis protein PilN	-	membrane protein
AUO97_04955	3.1972	3.3979e-07	1.4408e-07	UP	--	--	--	--	--	--	K02665 type IV pilus assembly protein PilP | (GenBank) type 4 fimbrial biogenesis protein PilP	-	hypothetical protein
AUO97_17140	3.1972	3.618e-08	1.6944e-08	UP	GO:0008152//GO:0044237//GO:0006725//GO:0008150//GO:0009987//GO:0055114	metabolic process//cellular metabolic process//cellular aromatic compound metabolic process//biological_process//cellular process//oxidation-reduction process	--	--	GO:0003674//GO:0003824	molecular_function//catalytic activity	no KO assigned | (GenBank) anthranilate dioxygenase small subunit	-	aromatic-ring-hydroxylating dioxygenase subunit beta
AUO97_12460	3.1846	3.638e-06	1.3698e-06	UP	--	--	--	--	--	--	no KO assigned | (GenBank) hypothetical protein	-	hypothetical protein
AUO97_17920	3.1838	4.5584e-48	2.1173e-47	UP	GO:0065008//GO:0044238//GO:0006399//GO:0044419//GO:0006725//GO:0046483//GO:0008150//GO:0010467//GO:0043170//GO:0008152//GO:0044237//GO:0006810//GO:0090304//GO:0071705//GO:0016070//GO:0008033//GO:0006396//GO:0051179//GO:0019725//GO:0051704//GO:0033036//GO:0045454//GO:0034660//GO:0045184//GO:0042592//GO:0065007//GO:0006139//GO:0006807//GO:0042886//GO:0051234//GO:1901360//GO:0015031//GO:0071704//GO:…	regulation of biological quality//primary metabolic process//tRNA metabolic process//interspecies interaction between organisms//cellular aromatic compound metabolic process//heterocycle metabolic process//biological_process//gene expression//macromolecule metabolic process//metabolic process//cellular metabolic process//transport//nucleic acid metabolic process//nitrogen compound transport//RNA …	--	--	GO:0005488//GO:0048037//GO:1901363//GO:0003824//GO:1901265//GO:0046906//GO:0051540//GO:0003674//GO:0097159//GO:0043168//GO:0016491//GO:0043167//GO:0000166//GO:0051536//GO:0050660//GO:0020037//GO:0036094//GO:0050662	binding//cofactor binding//heterocyclic compound binding//catalytic activity//nucleoside phosphate binding//tetrapyrrole binding//metal cluster binding//molecular_function//organic cyclic compound binding//anion binding//oxidoreductase activity//ion binding//nucleotide binding//iron-sulfur cluster binding//flavin adenine dinucleotide binding//heme binding//small molecule binding//coenzyme binding	K00362 nitrite reductase (NADH) large subunit [EC:1.7.1.15] | (GenBank) Nitrite reductase [NAD(P)H] large subunit	-	nitrite reductase large subunit
AUO97_12905	3.1776	3.7405e-15	3.5924e-15	UP	--	--	--	--	--	--	no KO assigned | (GenBank) hypothetical protein	-	metal-dependent hydrolase
AUO97_06685	3.167	4.4625e-21	6.9941e-21	UP	GO:0034645//GO:0009058//GO:0044238//GO:1901576//GO:0031326//GO:0097659//GO:0006725//GO:0051252//GO:0009059//GO:0046483//GO:0008150//GO:0019222//GO:1901362//GO:0044237//GO:0008152//GO:0009889//GO:0043170//GO:0010467//GO:1903506//GO:0090304//GO:0060255//GO:0016070//GO:0006351//GO:0010556//GO:0031323//GO:0051171//GO:0006807//GO:0065007//GO:0006139//GO:0006355//GO:0019219//GO:1901360//GO:0044271//GO:…	cellular macromolecule biosynthetic process//biosynthetic process//primary metabolic process//organic substance biosynthetic process//regulation of cellular biosynthetic process//nucleic acid-templated transcription//cellular aromatic compound metabolic process//regulation of RNA metabolic process//macromolecule biosynthetic process//heterocycle metabolic process//biological_process//regulation o…	--	--	GO:0005488//GO:0003676//GO:1901363//GO:0003677//GO:0003700//GO:0043565//GO:0140110//GO:0003674//GO:0097159	binding//nucleic acid binding//heterocyclic compound binding//DNA binding//DNA-binding transcription factor activity//sequence-specific DNA binding//transcription regulator activity//molecular_function//organic cyclic compound binding	no KO assigned | (GenBank) LysR substrate binding domain protein	-	LysR family transcriptional regulator
AUO97_13930	3.1655	6.2071e-09	3.1463e-09	UP	GO:0051234//GO:0008150//GO:0051179//GO:0006810	establishment of localization//biological_process//localization//transport	--	--	GO:0016818//GO:0097367//GO:0000166//GO:0005525//GO:0004386//GO:0032555//GO:0017076//GO:0003724//GO:0043167//GO:0001883//GO:0019001//GO:0032550//GO:0032549//GO:0016887//GO:0140098//GO:0043531//GO:0003924//GO:0032561//GO:0036094//GO:0016787//GO:0016817//GO:1901363//GO:0008144//GO:0003824//GO:0003676//GO:0001882//GO:0035639//GO:0017111//GO:0016462//GO:1901265//GO:0005524//GO:0005488//GO:0032553//GO:…	hydrolase activity, acting on acid anhydrides, in phosphorus-containing anhydrides//carbohydrate derivative binding//nucleotide binding//GTP binding//helicase activity//purine ribonucleotide binding//purine nucleotide binding//RNA helicase activity//ion binding//purine nucleoside binding//guanyl nucleotide binding//purine ribonucleoside binding//ribonucleoside binding//ATPase activity//catalytic …	K02049 NitT/TauT family transport system ATP-binding protein | (GenBank) Putative nitrate transport ATP-binding protein nrtD	-	ABC transporter ATP-binding protein
AUO97_05825	3.1647	1.4141e-20	2.1314e-20	UP	GO:0008150//GO:0006810//GO:0055085//GO:0051179//GO:0051234	biological_process//transport//transmembrane transport//localization//establishment of localization	GO:0016020//GO:0005575	membrane//cellular_component	GO:0003674//GO:0005215	molecular_function//transporter activity	no KO assigned | (GenBank) Putative purine permease ygfU	-	purine permease
AUO97_16505	3.163	1.6714e-07	7.3431e-08	UP	--	--	--	--	--	--	no KO assigned | (GenBank) hypothetical protein	-	hypothetical protein
AUO97_05480	3.1613	3.5258e-12	2.5195e-12	UP	--	--	--	--	--	--	no KO assigned | (GenBank) Branched-chain amino acid transport protein (AzlD) family protein	-	AzlD domain-containing protein
AUO97_17100	3.1383	1.6194e-35	5.5161e-35	UP	GO:0009058//GO:0008150//GO:0017144//GO:0008152//GO:0044237//GO:0017000//GO:0016999//GO:0009987//GO:0044249	biosynthetic process//biological_process//drug metabolic process//metabolic process//cellular metabolic process//antibiotic biosynthetic process//antibiotic metabolic process//cellular process//cellular biosynthetic process	--	--	GO:0016787//GO:0003824//GO:0003674	hydrolase activity//catalytic activity//molecular_function	K01434 penicillin amidase [EC:3.5.1.11] | (GenBank) Penicillin G acylase precursor	-	penicillin G amidase
AUO97_00885	3.1331	0.042699	0.0092957	FALSE	--	--	--	--	--	--	--	-	hypothetical protein
AUO97_06620	3.1331	0.15184	0.029994	FALSE	--	--	--	--	--	--	--	-	acyl carrier protein
AUO97_14325	3.1331	6.8969e-07	2.8373e-07	UP	GO:0032787//GO:0071704//GO:0006720//GO:0034641//GO:0006629//GO:0055114//GO:0042440//GO:0030001//GO:0006811//GO:0044255//GO:0044249//GO:0034470//GO:0009987//GO:0016108//GO:0034660//GO:0008299//GO:0044281//GO:0006139//GO:0008610//GO:0006807//GO:0016109//GO:0006812//GO:0016114//GO:0051234//GO:1901360//GO:0010467//GO:0043170//GO:0016117//GO:0008152//GO:0044237//GO:0006810//GO:0090304//GO:0006082//GO:…	monocarboxylic acid metabolic process//organic substance metabolic process//isoprenoid metabolic process//cellular nitrogen compound metabolic process//lipid metabolic process//oxidation-reduction process//pigment metabolic process//metal ion transport//ion transport//cellular lipid metabolic process//cellular biosynthetic process//ncRNA processing//cellular process//tetraterpenoid metabolic proc…	--	--	GO:0050660//GO:0036094//GO:0071949//GO:0050662//GO:0016616//GO:0016491//GO:0016614//GO:0043167//GO:0016705//GO:0000166//GO:0003857//GO:0003674//GO:0097159//GO:0043168//GO:0005488//GO:0048037//GO:1901363//GO:0003824//GO:1901265	flavin adenine dinucleotide binding//small molecule binding//FAD binding//coenzyme binding//oxidoreductase activity, acting on the CH-OH group of donors, NAD or NADP as acceptor//oxidoreductase activity//oxidoreductase activity, acting on CH-OH group of donors//ion binding//oxidoreductase activity, acting on paired donors, with incorporation or reduction of molecular oxygen//nucleotide binding//3…	no KO assigned | (GenBank) Monomeric sarcosine oxidase(MSOX)	-	TIGR03364 family FAD-dependent oxidoreductase
AUO97_17150	3.1331	0.00044769	0.00012851	UP	--	--	--	--	--	--	no KO assigned | (GenBank) hypothetical protein	-	nuclear transport factor 2 family protein
AUO97_06790	3.1211	2.2574e-06	8.7113e-07	UP	GO:0008152//GO:0008150	metabolic process//biological_process	--	--	GO:0016740//GO:0016746//GO:0016747//GO:0003674//GO:0003824	transferase activity//transferase activity, transferring acyl groups//transferase activity, transferring acyl groups other than amino-acyl groups//molecular_function//catalytic activity	K00647 3-oxoacyl-[acyl-carrier-protein] synthase I [EC:2.3.1.41] | (GenBank) Beta-ketoacyl synthase, N-terminal domain protein	-	3-oxoacyl-ACP synthase
AUO97_09415	3.1194	1.9679e-27	4.5705e-27	UP	GO:0060255//GO:0006351//GO:0016070//GO:0010556//GO:0008152//GO:0044237//GO:1903506//GO:0010467//GO:0009889//GO:0043170//GO:0090304//GO:0051252//GO:0097659//GO:0006725//GO:0019222//GO:0008150//GO:0046483//GO:0009059//GO:1901362//GO:0034645//GO:0009058//GO:0031326//GO:1901576//GO:0044238//GO:2000112//GO:0019438//GO:0044249//GO:2001141//GO:0080090//GO:0034654//GO:0050789//GO:0009987//GO:0050794//GO:…	regulation of macromolecule metabolic process//transcription, DNA-templated//RNA metabolic process//regulation of macromolecule biosynthetic process//metabolic process//cellular metabolic process//regulation of nucleic acid-templated transcription//gene expression//regulation of biosynthetic process//macromolecule metabolic process//nucleic acid metabolic process//regulation of RNA metabolic proc…	--	--	GO:0003674//GO:0097159//GO:0003700//GO:0140110//GO:0043565//GO:0003676//GO:0003677//GO:1901363//GO:0005488	molecular_function//organic cyclic compound binding//DNA-binding transcription factor activity//transcription regulator activity//sequence-specific DNA binding//nucleic acid binding//DNA binding//heterocyclic compound binding//binding	no KO assigned | (GenBank) Putative HTH-type transcriptional regulator yhjC	-	LysR family transcriptional regulator
AUO97_16735	3.1155	6.648e-15	6.1871e-15	UP	--	--	GO:0016020//GO:0005575//GO:0016021//GO:0031224//GO:0044425	membrane//cellular_component//integral component of membrane//intrinsic component of membrane//membrane part	--	--	no KO assigned | (GenBank) hypothetical protein	-	sulfite exporter TauE/SafE family protein
AUO97_07245	3.1127	3.0115e-07	1.2844e-07	UP	--	--	--	--	--	--	K19302 undecaprenyl-diphosphatase [EC:3.6.1.27] | (GenBank) Bacitracin transport permease protein BCRC	-	undecaprenyl-diphosphatase
AUO97_05505	3.1095	6.0198e-14	5.0924e-14	UP	GO:0006807//GO:0032502//GO:0006508//GO:0071704//GO:0019538//GO:0030436//GO:0043934//GO:0000003//GO:0044238//GO:0008150//GO:0008152//GO:1901564//GO:0043170//GO:0019954	nitrogen compound metabolic process//developmental process//proteolysis//organic substance metabolic process//protein metabolic process//asexual sporulation//sporulation//reproduction//primary metabolic process//biological_process//metabolic process//organonitrogen compound metabolic process//macromolecule metabolic process//asexual reproduction	--	--	GO:0070011//GO:0004190//GO:0008233//GO:0140096//GO:0016787//GO:0003824//GO:0003674//GO:0070001//GO:0004175	peptidase activity, acting on L-amino acid peptides//aspartic-type endopeptidase activity//peptidase activity//catalytic activity, acting on a protein//hydrolase activity//catalytic activity//molecular_function//aspartic-type peptidase activity//endopeptidase activity	K02442 membrane protein GlpM | (GenBank) Membrane protein glpM	-	GlpM family protein
AUO97_05050	3.1066	1.9777e-21	3.208e-21	UP	GO:1901135//GO:0006643//GO:1903509//GO:0045184//GO:0033036//GO:0015031//GO:0006650//GO:0051234//GO:0042886//GO:0015833//GO:0046907//GO:0006629//GO:0071702//GO:0034613//GO:0071704//GO:0046486//GO:0009987//GO:0006796//GO:0044255//GO:0006664//GO:0008104//GO:0019637//GO:0044238//GO:0046488//GO:0006793//GO:0008150//GO:0006644//GO:0006810//GO:0044237//GO:0008152//GO:0006505//GO:0051179//GO:0070727//GO:…	carbohydrate derivative metabolic process//membrane lipid metabolic process//liposaccharide metabolic process//establishment of protein localization//macromolecule localization//protein transport//glycerophospholipid metabolic process//establishment of localization//amide transport//peptide transport//intracellular transport//lipid metabolic process//organic substance transport//cellular protein …	--	--	GO:0008374//GO:0016788//GO:0003824//GO:0016787//GO:0016747//GO:0016740//GO:0016746//GO:0003674	O-acyltransferase activity//hydrolase activity, acting on ester bonds//catalytic activity//hydrolase activity//transferase activity, transferring acyl groups other than amino-acyl groups//transferase activity//transferase activity, transferring acyl groups//molecular_function	no KO assigned | (GenBank) hypothetical protein	-	hypothetical protein
AUO97_13600	3.1055	9.8665e-23	1.7627e-22	UP	GO:0051234//GO:0051179//GO:0006810//GO:0055085//GO:0008150	establishment of localization//localization//transport//transmembrane transport//biological_process	GO:0044425//GO:0031224//GO:0016021//GO:0005575//GO:0016020	membrane part//intrinsic component of membrane//integral component of membrane//cellular_component//membrane	--	--	no KO assigned | (GenBank) Major Facilitator Superfamily protein	-	MFS transporter
AUO97_02265	3.1036	1.9214e-13	1.5633e-13	UP	GO:0006629//GO:0071704//GO:0044238//GO:0008150//GO:0008152	lipid metabolic process//organic substance metabolic process//primary metabolic process//biological_process//metabolic process	--	--	GO:0016788//GO:0016787//GO:0003824//GO:0008081//GO:0042578//GO:0003674	hydrolase activity, acting on ester bonds//hydrolase activity//catalytic activity//phosphoric diester hydrolase activity//phosphoric ester hydrolase activity//molecular_function	K01126 glycerophosphoryl diester phosphodiesterase [EC:3.1.4.46] | (GenBank) Glycerophosphoryl diester phosphodiesterase precursor(Glycerophosphodiester phosphodiesterase)	-	glycerophosphoryl diester phosphodiesterase
AUO97_06615	3.1002	1.5759e-47	7.1891e-47	UP	GO:0006066//GO:0071704//GO:0006811//GO:0030001//GO:0051234//GO:0006812//GO:0044281//GO:0051179//GO:0008152//GO:0006810//GO:1901615//GO:0008150//GO:0015672//GO:0009058//GO:0006813	alcohol metabolic process//organic substance metabolic process//ion transport//metal ion transport//establishment of localization//cation transport//small molecule metabolic process//localization//metabolic process//transport//organic hydroxy compound metabolic process//biological_process//monovalent inorganic cation transport//biosynthetic process//potassium ion transport	GO:0044425//GO:0031224//GO:0016021//GO:0005575//GO:0016020	membrane part//intrinsic component of membrane//integral component of membrane//cellular_component//membrane	GO:0015075//GO:0016788//GO:0005216//GO:0022857//GO:0005267//GO:0004026//GO:0016407//GO:0005227//GO:0015269//GO:0015318//GO:0022803//GO:0022838//GO:0005215//GO:0046873//GO:0015077//GO:0008374//GO:0015267//GO:0016286//GO:0003674//GO:0022836//GO:0016747//GO:0016740//GO:0016746//GO:0015079//GO:0022839//GO:0022890//GO:0005261//GO:0016413//GO:0003824//GO:0008324//GO:0034318//GO:0016787	ion transmembrane transporter activity//hydrolase activity, acting on ester bonds//ion channel activity//transmembrane transporter activity//potassium channel activity//alcohol O-acetyltransferase activity//acetyltransferase activity//calcium activated cation channel activity//calcium-activated potassium channel activity//inorganic molecular entity transmembrane transporter activity//passive tran…	no KO assigned | (GenBank) Tyrocidine synthetase 3	-	non-ribosomal peptide synthetase
AUO97_06645	3.0932	2.9493e-10	1.7274e-10	UP	--	--	--	--	GO:0003674//GO:0016740//GO:0016741//GO:0003824//GO:0008168	molecular_function//transferase activity//transferase activity, transferring one-carbon groups//catalytic activity//methyltransferase activity	no KO assigned | (GenBank) cepI; acyl homoserine lactone synthase	-	GNAT family N-acetyltransferase
AUO97_09375	3.0875	2.7727e-67	2.1795e-66	UP	GO:0044271//GO:1901566//GO:0006807//GO:0043043//GO:0009987//GO:0044249//GO:0019538//GO:0044260//GO:0071704//GO:0043603//GO:0034641//GO:0009059//GO:0008150//GO:0043604//GO:0044238//GO:1901576//GO:0009058//GO:0006518//GO:0006412//GO:0034645//GO:0044267//GO:0043170//GO:0010467//GO:0044237//GO:1901564//GO:0008152	cellular nitrogen compound biosynthetic process//organonitrogen compound biosynthetic process//nitrogen compound metabolic process//peptide biosynthetic process//cellular process//cellular biosynthetic process//protein metabolic process//cellular macromolecule metabolic process//organic substance metabolic process//cellular amide metabolic process//cellular nitrogen compound metabolic process//ma…	GO:0005737//GO:0043232//GO:0005622//GO:0043226//GO:0044464//GO:0005623//GO:0032991//GO:0005575//GO:0043228//GO:1990904//GO:0044424//GO:0005840//GO:0044444//GO:0043229	cytoplasm//intracellular non-membrane-bounded organelle//intracellular//organelle//cell part//cell//protein-containing complex//cellular_component//non-membrane-bounded organelle//ribonucleoprotein complex//intracellular part//ribosome//cytoplasmic part//intracellular organelle	GO:0016788//GO:0003735//GO:0003824//GO:0016787//GO:0005198//GO:0003674	hydrolase activity, acting on ester bonds//structural constituent of ribosome//catalytic activity//hydrolase activity//structural molecule activity//molecular_function	K02909 large subunit ribosomal protein L31 | (GenBank) rpmE; ribosomal protein L31	-	50S ribosomal protein L31 type B
AUO97_06795	3.0757	0.00021526	6.466e-05	UP	--	--	--	--	--	--	--	-	hypothetical protein
AUO97_09530	3.0659	8.8962e-12	6.1342e-12	UP	--	--	--	--	--	--	no KO assigned | (GenBank) hypothetical protein	-	hypothetical protein
AUO97_16920	3.0659	0.048871	0.010514	FALSE	--	--	--	--	--	--	--	-	hypothetical protein
AUO97_05475	3.0393	3.0869e-23	5.6734e-23	UP	--	--	--	--	--	--	no KO assigned | (GenBank) Branched-chain amino acid transport protein azlC	-	bracnhed-chain amino acid ABC transporter permease
AUO97_18830	3.0382	4.745e-14	4.0678e-14	UP	GO:0051179//GO:0006810//GO:0008150//GO:0006813//GO:0015672//GO:0030001//GO:0006811//GO:0006812//GO:0051234	localization//transport//biological_process//potassium ion transport//monovalent inorganic cation transport//metal ion transport//ion transport//cation transport//establishment of localization	GO:0071944//GO:0005886//GO:0005623//GO:0005575//GO:0016020//GO:0044464	cell periphery//plasma membrane//cell//cellular_component//membrane//cell part	GO:0003674//GO:0015399//GO:0019829//GO:0022890//GO:0015079//GO:0043492//GO:0017111//GO:0016462//GO:0016817//GO:0008324//GO:0016787//GO:0015662//GO:0003824//GO:0015405//GO:0042626//GO:0022804//GO:0015075//GO:0042623//GO:0008556//GO:0016887//GO:0022857//GO:0022853//GO:0046873//GO:0005215//GO:0015318//GO:0016818//GO:0015077//GO:0042625	molecular_function//primary active transmembrane transporter activity//cation-transporting ATPase activity//inorganic cation transmembrane transporter activity//potassium ion transmembrane transporter activity//ATPase activity, coupled to movement of substances//nucleoside-triphosphatase activity//pyrophosphatase activity//hydrolase activity, acting on acid anhydrides//cation transmembrane transp…	K01546 K+-transporting ATPase ATPase A chain [EC:3.6.3.12] | (GenBank) kdpA; K+-transporting ATPase, A subunit	-	potassium-transporting ATPase subunit KdpA
AUO97_04190	3.0362	2.668e-07	1.1475e-07	UP	--	--	--	--	--	--	--	-	tRNA-Arg
AUO97_14945	3.0241	1.167e-07	5.1983e-08	UP	--	--	--	--	--	--	K02073 D-methionine transport system substrate-binding protein | (GenBank) D-methionine-binding lipoprotein metQ precursor	-	methionine transporter
AUO97_08950	3.0165	2.5126e-18	3.2175e-18	UP	--	--	--	--	--	--	no KO assigned | (GenBank) hypothetical protein	-	hypothetical protein
AUO97_18150	3.0164	4.8639e-24	9.6325e-24	UP	--	--	--	--	--	--	no KO assigned | (GenBank) hypothetical protein	-	DUF4055 domain-containing protein
AUO97_17270	3.0153	3.0629e-25	6.3617e-25	UP	GO:0051234//GO:0051179//GO:0006810//GO:0055085//GO:0008150	establishment of localization//localization//transport//transmembrane transport//biological_process	GO:0044425//GO:0031224//GO:0016021//GO:0005575//GO:0016020	membrane part//intrinsic component of membrane//integral component of membrane//cellular_component//membrane	GO:0022857//GO:0005215//GO:0003674	transmembrane transporter activity//transporter activity//molecular_function	K08195 MFS transporter, AAHS family, 4-hydroxybenzoate transporter | (GenBank) 4-hydroxybenzoate transporter	-	aromatic acid/H+ symport family MFS transporter
AUO97_16855	3.0143	6.4304e-11	4.0314e-11	UP	GO:0051234//GO:0008150//GO:0051179//GO:0006810//GO:0055085	establishment of localization//biological_process//localization//transport//transmembrane transport	GO:0044425//GO:0031224//GO:0005575//GO:0016020//GO:0016021	membrane part//intrinsic component of membrane//cellular_component//membrane//integral component of membrane	--	--	no KO assigned | (GenBank) Dicarboxylate carrier protein MatC N-terminus family protein	-	hypothetical protein
AUO97_07700	3.0013	8.2297e-300	3.8226e-298	UP	--	--	--	--	GO:0016153//GO:0003674//GO:0097159//GO:0005488//GO:0003824//GO:1901363//GO:0003677//GO:0003676//GO:0016835//GO:0016836//GO:0016829//GO:0003697	urocanate hydratase activity//molecular_function//organic cyclic compound binding//binding//catalytic activity//heterocyclic compound binding//DNA binding//nucleic acid binding//carbon-oxygen lyase activity//hydro-lyase activity//lyase activity//single-stranded DNA binding	K01712 urocanate hydratase [EC:4.2.1.49] | (GenBank) hutU; urocanate hydratase	-	urocanate hydratase
AUO97_05220	2.9956	2.5202e-08	1.2012e-08	UP	--	--	GO:0019012//GO:0019028//GO:0044423//GO:0005575	virion//viral capsid//virion part//cellular_component	--	--	--	-	antibiotic biosynthesis monooxygenase
AUO97_14745	2.9956	0.00013223	4.1248e-05	UP	GO:0008150//GO:0008152//GO:0006807	biological_process//metabolic process//nitrogen compound metabolic process	--	--	GO:0003824//GO:0003674//GO:0016855//GO:0016854//GO:0036361//GO:0016853	catalytic activity//molecular_function//racemase and epimerase activity, acting on amino acids and derivatives//racemase and epimerase activity//racemase activity, acting on amino acids and derivatives//isomerase activity	K16841 allantoin racemase [EC:5.1.99.3] | (GenBank) Hydantoin racemase	-	aspartate/glutamate racemase family protein
AUO97_17925	2.9956	1.925e-05	6.6863e-06	UP	GO:0050794//GO:0050896//GO:0007186//GO:0050789//GO:0009987//GO:0065007//GO:0007217//GO:0007165//GO:0007154//GO:0051716//GO:0023052//GO:0008150	regulation of cellular process//response to stimulus//G-protein coupled receptor signaling pathway//regulation of biological process//cellular process//biological regulation//tachykinin receptor signaling pathway//signal transduction//cell communication//cellular response to stimulus//signaling//biological_process	--	--	--	--	--	-	hypothetical protein
AUO97_13895	2.989	4.5476e-54	2.4461e-53	UP	--	--	--	--	GO:0008716//GO:0000166//GO:0097367//GO:0043167//GO:0043169//GO:0016874//GO:0017076//GO:0032555//GO:0016879//GO:0036094//GO:0035639//GO:1901265//GO:0016881//GO:1901363//GO:0008144//GO:0003824//GO:0046872//GO:0005488//GO:0005524//GO:0097159//GO:0043168//GO:0032559//GO:0003674//GO:0032553//GO:0030554	D-alanine-D-alanine ligase activity//nucleotide binding//carbohydrate derivative binding//ion binding//cation binding//ligase activity//purine nucleotide binding//purine ribonucleotide binding//ligase activity, forming carbon-nitrogen bonds//small molecule binding//purine ribonucleoside triphosphate binding//nucleoside phosphate binding//acid-amino acid ligase activity//heterocyclic compound bind…	K01941 urea carboxylase [EC:6.3.4.6] | (GenBank) uca; urea carboxylase	-	urea carboxylase
AUO97_02035	2.9794	8.1416e-16	8.4379e-16	UP	GO:0009101//GO:1901135//GO:1901566//GO:0006807//GO:0070085//GO:0044249//GO:0009987//GO:0043413//GO:0006464//GO:0071704//GO:0009100//GO:0036211//GO:0019538//GO:0044260//GO:0043412//GO:0008150//GO:0006486//GO:0009059//GO:0034645//GO:1901576//GO:0044238//GO:0009058//GO:0006493//GO:1901137//GO:0044267//GO:0043170//GO:0008152//GO:1901564//GO:0044237	glycoprotein biosynthetic process//carbohydrate derivative metabolic process//organonitrogen compound biosynthetic process//nitrogen compound metabolic process//glycosylation//cellular biosynthetic process//cellular process//macromolecule glycosylation//cellular protein modification process//organic substance metabolic process//glycoprotein metabolic process//protein modification process//protein…	GO:0005575//GO:0016020	cellular_component//membrane	GO:0016757//GO:0003824//GO:0003674//GO:0016740//GO:0016758//GO:0000030	transferase activity, transferring glycosyl groups//catalytic activity//molecular_function//transferase activity//transferase activity, transferring hexosyl groups//mannosyltransferase activity	no KO assigned | (GenBank) melittin resistance protein PqaB	-	phospholipid carrier-dependent glycosyltransferase
AUO97_15600	2.9748	0.00039488	0.00011441	UP	GO:0071840//GO:0009987//GO:0016043//GO:0071103//GO:0006323//GO:0006996//GO:0008150//GO:0051276	cellular component organization or biogenesis//cellular process//cellular component organization//DNA conformation change//DNA packaging//organelle organization//biological_process//chromosome organization	--	--	--	--	--	-	hypothetical protein
AUO97_18905	2.9732	1.3959e-06	5.5201e-07	UP	--	--	--	--	--	--	--	-	hypothetical protein
AUO97_10130	2.9713	3.6126e-06	1.3622e-06	UP	--	--	--	--	--	--	no KO assigned | (GenBank) hypothetical protein	-	hypothetical protein
AUO97_04010	2.965	2.2205e-18	2.8723e-18	UP	GO:0008152//GO:0008150//GO:0055114	metabolic process//biological_process//oxidation-reduction process	--	--	GO:0043168//GO:0097159//GO:0003674//GO:0005488//GO:0003995//GO:1901265//GO:0003824//GO:1901363//GO:0048037//GO:0036094//GO:0050660//GO:0050662//GO:0016491//GO:0043167//GO:0016627//GO:0000166	anion binding//organic cyclic compound binding//molecular_function//binding//acyl-CoA dehydrogenase activity//nucleoside phosphate binding//catalytic activity//heterocyclic compound binding//cofactor binding//small molecule binding//flavin adenine dinucleotide binding//coenzyme binding//oxidoreductase activity//ion binding//oxidoreductase activity, acting on the CH-CH group of donors//nucleotide …	K11731 citronellyl-CoA dehydrogenase [EC:1.3.99.-] | (GenBank) Acyl-CoA dehydrogenase, C-terminal domain protein	-	acyl-CoA dehydrogenase
AUO97_07535	2.9566	2.6566e-07	1.1438e-07	UP	--	--	--	--	--	--	no KO assigned | (GenBank) hypothetical protein	-	hypothetical protein
AUO97_10790	2.9553	4.4861e-17	5.0937e-17	UP	--	--	--	--	GO:0003674//GO:0003824	molecular_function//catalytic activity	no KO assigned | (GenBank) CoA-transferase family III family protein	-	CoA transferase
AUO97_04165	2.9485	5.4193e-22	9.2298e-22	UP	--	--	GO:0031224//GO:0044425//GO:0016021//GO:0016020//GO:0005575	intrinsic component of membrane//membrane part//integral component of membrane//membrane//cellular_component	GO:0003674//GO:0016747//GO:0016746//GO:0016740//GO:0003824	molecular_function//transferase activity, transferring acyl groups other than amino-acyl groups//transferase activity, transferring acyl groups//transferase activity//catalytic activity	no KO assigned | (GenBank) Probable amino acid metabolite efflux pump	-	EamA/RhaT family transporter
AUO97_00820	2.9408	4.3181e-21	6.7886e-21	UP	GO:0055114//GO:0008150//GO:0008152	oxidation-reduction process//biological_process//metabolic process	--	--	GO:0016491//GO:0003824//GO:0003674	oxidoreductase activity//catalytic activity//molecular_function	K03897 lysine N6-hydroxylase [EC:1.14.13.59] | (GenBank) L-lysine 6-monooxygenase(Lysine 6-N-hydroxylase)	-	putative histamine N-monooxygenase
AUO97_06170	2.9367	5.3797e-13	4.1965e-13	UP	GO:0010556//GO:0006351//GO:0016070//GO:0060255//GO:0090304//GO:1903506//GO:0010467//GO:0009889//GO:0043170//GO:0008152//GO:0044237//GO:1901362//GO:0019222//GO:0008150//GO:0046483//GO:0009059//GO:0051252//GO:0006725//GO:0097659//GO:0031326//GO:1901576//GO:0044238//GO:0009058//GO:0006260//GO:0034645//GO:0050789//GO:0009987//GO:0034654//GO:2001141//GO:0080090//GO:2000112//GO:0019438//GO:0044249//GO:…	regulation of macromolecule biosynthetic process//transcription, DNA-templated//RNA metabolic process//regulation of macromolecule metabolic process//nucleic acid metabolic process//regulation of nucleic acid-templated transcription//gene expression//regulation of biosynthetic process//macromolecule metabolic process//metabolic process//cellular metabolic process//organic cyclic compound biosynth…	--	--	GO:0005515//GO:0097159//GO:0032559//GO:0043168//GO:0030554//GO:0003674//GO:0032553//GO:0035639//GO:0017111//GO:1901265//GO:0016462//GO:0016787//GO:0016817//GO:0003677//GO:0003824//GO:1901363//GO:0008144//GO:0003676//GO:0005488//GO:0005524//GO:0008134//GO:0036094//GO:0016887//GO:0000166//GO:0097367//GO:0016818//GO:0043167//GO:0017076//GO:0032555	protein binding//organic cyclic compound binding//adenyl ribonucleotide binding//anion binding//adenyl nucleotide binding//molecular_function//ribonucleotide binding//purine ribonucleoside triphosphate binding//nucleoside-triphosphatase activity//nucleoside phosphate binding//pyrophosphatase activity//hydrolase activity//hydrolase activity, acting on acid anhydrides//DNA binding//catalytic activi…	K07391 magnesium chelatase family protein | (GenBank) Competence protein comM	-	ATP-binding protein
AUO97_18115	2.9324	0.00050365	0.00014313	UP	GO:1901576//GO:0044238//GO:0031326//GO:0022414//GO:0009058//GO:0048870//GO:0000003//GO:0090529//GO:0034645//GO:0098813//GO:1901362//GO:0022402//GO:1902410//GO:0009059//GO:0019222//GO:0008150//GO:0046483//GO:0051252//GO:0006725//GO:0097659//GO:0090304//GO:0043170//GO:0009889//GO:1903506//GO:0010467//GO:0007059//GO:0044237//GO:0000910//GO:0008152//GO:0051674//GO:0007049//GO:0022607//GO:0019954//GO:…	organic substance biosynthetic process//primary metabolic process//regulation of cellular biosynthetic process//reproductive process//biosynthetic process//cell motility//reproduction//cell septum assembly//cellular macromolecule biosynthetic process//nuclear chromosome segregation//organic cyclic compound biosynthetic process//cell cycle process//mitotic cytokinetic process//macromolecule biosyn…	GO:0000777//GO:0043228//GO:0005874//GO:0044424//GO:0043231//GO:0000776//GO:0000942//GO:0045111//GO:0005876//GO:0005623//GO:0032991//GO:0005575//GO:0031981//GO:0099080//GO:0099513//GO:0015630//GO:0044428//GO:0098687//GO:0031974//GO:0044427//GO:0005856//GO:0042597//GO:0005819//GO:0000778//GO:0000794//GO:0043229//GO:0099081//GO:0005737//GO:0044454//GO:0005622//GO:0043232//GO:0043227//GO:0030313//GO:…	condensed chromosome kinetochore//non-membrane-bounded organelle//microtubule//intracellular part//intracellular membrane-bounded organelle//kinetochore//condensed nuclear chromosome outer kinetochore//intermediate filament cytoskeleton//spindle microtubule//cell//protein-containing complex//cellular_component//nuclear lumen//supramolecular complex//polymeric cytoskeletal fiber//microtubule cytos…	GO:0005488//GO:0005198//GO:1901363//GO:0003677//GO:0003676//GO:0140110//GO:0043565//GO:0042803//GO:0003700//GO:0005515//GO:0097159//GO:0003674//GO:0046983//GO:0008134//GO:0042802	binding//structural molecule activity//heterocyclic compound binding//DNA binding//nucleic acid binding//transcription regulator activity//sequence-specific DNA binding//protein homodimerization activity//DNA-binding transcription factor activity//protein binding//organic cyclic compound binding//molecular_function//protein dimerization activity//transcription factor binding//identical protein bi…	no KO assigned | (GenBank) hypothetical protein	-	hypothetical protein
AUO97_07080	2.9152	1.621e-10	9.7442e-11	UP	GO:1901362//GO:0006777//GO:0008150//GO:0046483//GO:0023052//GO:0006793//GO:0044238//GO:1901576//GO:0009058//GO:0019637//GO:0051716//GO:0044267//GO:0043170//GO:0044237//GO:0007165//GO:1901564//GO:0008152//GO:0007154//GO:0090407//GO:0009108//GO:0051189//GO:0043545//GO:1901360//GO:0019720//GO:0006732//GO:1901566//GO:0065007//GO:0006807//GO:0044249//GO:0007186//GO:0009987//GO:0051186//GO:0050789//GO:…	organic cyclic compound biosynthetic process//Mo-molybdopterin cofactor biosynthetic process//biological_process//heterocycle metabolic process//signaling//phosphorus metabolic process//primary metabolic process//organic substance biosynthetic process//biosynthetic process//organophosphate metabolic process//cellular response to stimulus//cellular protein metabolic process//macromolecule metaboli…	--	--	GO:0003824//GO:0008144//GO:1901363//GO:0016817//GO:0016787//GO:0003676//GO:0001882//GO:1901265//GO:0016462//GO:0004871//GO:0035639//GO:0017111//GO:0031683//GO:0005524//GO:0005488//GO:0030554//GO:0003674//GO:0032553//GO:0016301//GO:0016740//GO:0043168//GO:0032559//GO:0097159//GO:0003723//GO:0016772//GO:0016818//GO:0005525//GO:0000166//GO:0097367//GO:0004386//GO:0017076//GO:0032555//GO:0043167//GO:…	catalytic activity//drug binding//heterocyclic compound binding//hydrolase activity, acting on acid anhydrides//hydrolase activity//nucleic acid binding//nucleoside binding//nucleoside phosphate binding//pyrophosphatase activity//obsolete signal transducer activity//purine ribonucleoside triphosphate binding//nucleoside-triphosphatase activity//G-protein beta/gamma-subunit complex binding//ATP bi…	K15555 sulfonate transport system ATP-binding protein [EC:3.6.3.-] | (GenBank) Aliphatic sulfonates import ATP-binding protein ssuB	ssuB	aliphatic sulfonate ABC transporter ATP-binding protein
AUO97_14310	2.9124	7.154e-11	4.4631e-11	UP	GO:0051234//GO:0008150//GO:0051179//GO:0006810	establishment of localization//biological_process//localization//transport	--	--	GO:0005215//GO:0003674	transporter activity//molecular_function	K02012 iron(III) transport system substrate-binding protein | (GenBank) putative 2-aminoethylphosphonate ABC transport system, 1-aminoethylphosphonate-binding protein component	-	putative 2-aminoethylphosphonate ABC transporter substrate-binding protein
AUO97_14560	2.9025	0.00024185	7.1968e-05	UP	GO:0071704//GO:0008152//GO:0005975//GO:0008150//GO:0044238	organic substance metabolic process//metabolic process//carbohydrate metabolic process//biological_process//primary metabolic process	--	--	GO:0046914//GO:0008270//GO:0016829//GO:0043167//GO:0043169//GO:0003674//GO:0016832//GO:0003824//GO:0046872//GO:0016830//GO:0005488	transition metal ion binding//zinc ion binding//lyase activity//ion binding//cation binding//molecular_function//aldehyde-lyase activity//catalytic activity//metal ion binding//carbon-carbon lyase activity//binding	no KO assigned | (GenBank) Rhodanese-like domain protein	-	rhodanese-like domain-containing protein
AUO97_09020	2.896	0.024991	0.0056344	FALSE	--	--	--	--	--	--	--	-	DUF1656 domain-containing protein
AUO97_07705	2.8928	1.2581e-106	2.1428e-105	UP	--	--	--	--	--	--	K01745 histidine ammonia-lyase [EC:4.3.1.3] | (GenBank) hutH; histidine ammonia-lyase	-	histidine ammonia-lyase
AUO97_14720	2.8895	1.0667e-21	1.7754e-21	UP	GO:0044264//GO:0006073//GO:0009058//GO:1901576//GO:0044238//GO:0034645//GO:0051273//GO:0008150//GO:0009059//GO:0006077//GO:0042546//GO:0044042//GO:0008152//GO:0005975//GO:0034637//GO:0044237//GO:0006078//GO:0033692//GO:0043170//GO:0051274//GO:0071554//GO:0016051//GO:0044085//GO:0044262//GO:0005976//GO:0000271//GO:0044260//GO:0009250//GO:0071704//GO:0071840//GO:0009987//GO:0044249	cellular polysaccharide metabolic process//cellular glucan metabolic process//biosynthetic process//organic substance biosynthetic process//primary metabolic process//cellular macromolecule biosynthetic process//beta-glucan metabolic process//biological_process//macromolecule biosynthetic process//(1->6)-beta-D-glucan metabolic process//cell wall biogenesis//glucan metabolic process//metabolic pr…	--	--	--	--	no KO assigned | (GenBank) hypothetical protein	-	hypothetical protein
AUO97_16495	2.8805	1.9186e-12	1.4146e-12	UP	GO:0055114//GO:0008152//GO:0008150	oxidation-reduction process//metabolic process//biological_process	--	--	GO:0071949//GO:0036094//GO:0050660//GO:0016616//GO:0050662//GO:0016614//GO:0043167//GO:0016491//GO:0000166//GO:0008677//GO:0043168//GO:0097159//GO:0003674//GO:0005488//GO:1901265//GO:1901363//GO:0003824//GO:0048037	FAD binding//small molecule binding//flavin adenine dinucleotide binding//oxidoreductase activity, acting on the CH-OH group of donors, NAD or NADP as acceptor//coenzyme binding//oxidoreductase activity, acting on CH-OH group of donors//ion binding//oxidoreductase activity//nucleotide binding//2-dehydropantoate 2-reductase activity//anion binding//organic cyclic compound binding//molecular_functi…	no KO assigned | (GenBank) StyA protein	-	hypothetical protein
AUO97_09730	2.8801	3.5928e-06	1.3568e-06	UP	--	--	--	--	--	--	no KO assigned | (GenBank) hypothetical protein	-	hypothetical protein
AUO97_06995	2.8755	1.0947e-42	4.6228e-42	UP	GO:0008152//GO:0016042//GO:0008150//GO:0044238//GO:0006629//GO:1901575//GO:0071704//GO:0009056	metabolic process//lipid catabolic process//biological_process//primary metabolic process//lipid metabolic process//organic substance catabolic process//organic substance metabolic process//catabolic process	--	--	GO:0003674//GO:0008081//GO:0042578//GO:0003824//GO:0016787//GO:0004620//GO:0016788//GO:0016298//GO:0004629	molecular_function//phosphoric diester hydrolase activity//phosphoric ester hydrolase activity//catalytic activity//hydrolase activity//phospholipase activity//hydrolase activity, acting on ester bonds//lipase activity//phospholipase C activity	K01114 phospholipase C [EC:3.1.4.3] | (GenBank) phospholipase C, phosphocholine-specific	-	phospholipase C%2C phosphocholine-specific
AUO97_15575	2.8753	5.0053e-05	1.6585e-05	UP	GO:0009987//GO:0008150//GO:0006725//GO:0044237//GO:0008152	cellular process//biological_process//cellular aromatic compound metabolic process//cellular metabolic process//metabolic process	--	--	GO:0016853//GO:0003824//GO:0003674	isomerase activity//catalytic activity//molecular_function	--	-	hypothetical protein
AUO97_01460	2.87	0.0017241	0.00045809	UP	--	--	--	--	--	--	--	-	tRNA-Asn
AUO97_09410	2.8692	1.07e-12	8.0752e-13	UP	GO:0050896//GO:0055114//GO:0006955//GO:0008152//GO:0002376//GO:0008150	response to stimulus//oxidation-reduction process//immune response//metabolic process//immune system process//biological_process	GO:0005576//GO:0005575	extracellular region//cellular_component	GO:0050662//GO:0005125//GO:0042379//GO:0030545//GO:0016491//GO:0005102//GO:0001664//GO:0003674//GO:0005515//GO:0048018//GO:0008009//GO:0005488//GO:0003824//GO:0048037//GO:0005126//GO:0098772	coenzyme binding//cytokine activity//chemokine receptor binding//receptor regulator activity//oxidoreductase activity//signaling receptor binding//G-protein coupled receptor binding//molecular_function//protein binding//receptor ligand activity//chemokine activity//binding//catalytic activity//cofactor binding//cytokine receptor binding//molecular function regulator	no KO assigned | (GenBank) short chain dehydrogenase family protein	-	short chain dehydrogenase
AUO97_14540	2.8648	7.6559e-07	3.1369e-07	UP	GO:0006810//GO:0071705//GO:0051179//GO:0008150//GO:0006820//GO:0071702//GO:0006811//GO:0015849//GO:0006865//GO:0015711//GO:0051234//GO:0046942	transport//nitrogen compound transport//localization//biological_process//anion transport//organic substance transport//ion transport//organic acid transport//amino acid transport//organic anion transport//establishment of localization//carboxylic acid transport	GO:0016021//GO:0016020//GO:0005575//GO:0031224//GO:0044425	integral component of membrane//membrane//cellular_component//intrinsic component of membrane//membrane part	--	--	no KO assigned | (GenBank) Threonine efflux protein	-	LysE family translocator
AUO97_14550	2.8648	2.7136e-12	1.9639e-12	UP	--	--	--	--	--	--	no KO assigned | (GenBank) hypothetical protein	-	hypothetical protein
AUO97_06715	2.8644	2.0931e-23	3.8889e-23	UP	GO:0031326//GO:0044238//GO:1901576//GO:0009058//GO:0034645//GO:1901362//GO:0008150//GO:0046483//GO:0019222//GO:0009059//GO:0097659//GO:0006725//GO:0051252//GO:0090304//GO:1903506//GO:0010467//GO:0043170//GO:0009889//GO:0008152//GO:0044237//GO:1901564//GO:0010556//GO:0006351//GO:0016070//GO:0060255//GO:0006139//GO:0065007//GO:0006807//GO:0051171//GO:0031323//GO:1901360//GO:0044271//GO:0019219//GO:…	regulation of cellular biosynthetic process//primary metabolic process//organic substance biosynthetic process//biosynthetic process//cellular macromolecule biosynthetic process//organic cyclic compound biosynthetic process//biological_process//heterocycle metabolic process//regulation of metabolic process//macromolecule biosynthetic process//nucleic acid-templated transcription//cellular aromati…	--	--	GO:0017171//GO:0005488//GO:0140096//GO:0003677//GO:0016787//GO:0003824//GO:1901363//GO:0003676//GO:0004252//GO:0140110//GO:0043565//GO:0003700//GO:0004175//GO:0097159//GO:0003674//GO:0070011//GO:0008236//GO:0008233	serine hydrolase activity//binding//catalytic activity, acting on a protein//DNA binding//hydrolase activity//catalytic activity//heterocyclic compound binding//nucleic acid binding//serine-type endopeptidase activity//transcription regulator activity//sequence-specific DNA binding//DNA-binding transcription factor activity//endopeptidase activity//organic cyclic compound binding//molecular_funct…	K03719 Lrp/AsnC family transcriptional regulator, leucine-responsive regulatory protein | (GenBank) Leucine-responsive regulatory protein	-	AsnC family transcriptional regulator
AUO97_14535	2.8613	6.3931e-08	2.9139e-08	UP	GO:0050789//GO:0009987//GO:0034654//GO:0010556//GO:0006351//GO:2001141//GO:0016070//GO:0080090//GO:2000112//GO:0019438//GO:0060255//GO:0044249//GO:0018130//GO:0090304//GO:0044260//GO:1903506//GO:0010467//GO:0010468//GO:0009889//GO:0043170//GO:0071704//GO:0050794//GO:0008152//GO:0034641//GO:0044237//GO:0032774//GO:1901362//GO:0044271//GO:0019222//GO:0008150//GO:1901360//GO:0046483//GO:0009059//GO:…	regulation of biological process//cellular process//nucleobase-containing compound biosynthetic process//regulation of macromolecule biosynthetic process//transcription, DNA-templated//regulation of RNA biosynthetic process//RNA metabolic process//regulation of primary metabolic process//regulation of cellular macromolecule biosynthetic process//aromatic compound biosynthetic process//regulation …	--	--	GO:0000990//GO:0000988//GO:0097159//GO:0003674//GO:0016987//GO:0140110//GO:0043565//GO:0003700//GO:0003677//GO:1901363//GO:0003676//GO:0005488	transcription factor activity, core RNA polymerase binding//transcription factor activity, protein binding//organic cyclic compound binding//molecular_function//sigma factor activity//transcription regulator activity//sequence-specific DNA binding//DNA-binding transcription factor activity//DNA binding//heterocyclic compound binding//nucleic acid binding//binding	no KO assigned | (GenBank) LysR substrate binding domain protein	-	LysR family transcriptional regulator
AUO97_12100	2.8599	1.7938e-15	1.8077e-15	UP	--	--	--	--	--	--	no KO assigned | (GenBank) conserved hypothetical protein	-	formylglycine-generating enzyme family protein
AUO97_05250	2.8476	1.1247e-15	1.1516e-15	UP	GO:0009058//GO:0050658//GO:1901576//GO:0044238//GO:0015931//GO:0031326//GO:0034645//GO:0009059//GO:0019222//GO:0046483//GO:0008150//GO:1901362//GO:0051252//GO:0097659//GO:0006725//GO:0090304//GO:0006810//GO:0044237//GO:0008152//GO:0009889//GO:0043170//GO:0010467//GO:1903506//GO:0010556//GO:0051179//GO:0051649//GO:0060255//GO:0051641//GO:0071705//GO:0016070//GO:0006351//GO:0006807//GO:0065007//GO:…	biosynthetic process//RNA transport//organic substance biosynthetic process//primary metabolic process//nucleobase-containing compound transport//regulation of cellular biosynthetic process//cellular macromolecule biosynthetic process//macromolecule biosynthetic process//regulation of metabolic process//heterocycle metabolic process//biological_process//organic cyclic compound biosynthetic proces…	GO:0005575//GO:0033646//GO:0043656//GO:0033643//GO:0018995//GO:0044217//GO:0043657//GO:0044216//GO:0044215//GO:0033648//GO:0033647//GO:0042025	cellular_component//host intracellular part//intracellular region of host//host cell part//host//other organism part//host cell//other organism cell//other organism//host intracellular membrane-bounded organelle//host intracellular organelle//host cell nucleus	GO:0005488//GO:0016796//GO:0003676//GO:1901363//GO:0003824//GO:0016787//GO:0003677//GO:0043565//GO:0140097//GO:0140110//GO:0003700//GO:0004536//GO:0097159//GO:0016895//GO:0003674//GO:0004518//GO:0008855//GO:0004529//GO:0016788//GO:0004527	binding//exonuclease activity, active with either ribo- or deoxyribonucleic acids and producing 5'-phosphomonoesters//nucleic acid binding//heterocyclic compound binding//catalytic activity//hydrolase activity//DNA binding//sequence-specific DNA binding//catalytic activity, acting on DNA//transcription regulator activity//DNA-binding transcription factor activity//deoxyribonuclease activity//orga…	no KO assigned | (GenBank) Bacterial regulatory helix-turn-helix protein, AraC family protein	-	AraC family transcriptional regulator
AUO97_17180	2.8436	0.20601	0.03957	FALSE	GO:0008150//GO:0006810//GO:0051179//GO:0051234	biological_process//transport//localization//establishment of localization	GO:0016020//GO:0005575//GO:0016021//GO:0031224//GO:0044425	membrane//cellular_component//integral component of membrane//intrinsic component of membrane//membrane part	GO:0022829//GO:0003674//GO:0015267//GO:0022803//GO:0015288//GO:0005215//GO:0022857	wide pore channel activity//molecular_function//channel activity//passive transmembrane transporter activity//porin activity//transporter activity//transmembrane transporter activity	--	-	outer membrane porin%2C OprD family
AUO97_17295	2.8436	0.0019503	0.00051526	UP	GO:0008152//GO:0008150	metabolic process//biological_process	GO:0005575//GO:0044423//GO:0019028//GO:0019012	cellular_component//virion part//viral capsid//virion	GO:0016740//GO:0003674//GO:0003824//GO:0008410//GO:0016782	transferase activity//molecular_function//catalytic activity//CoA-transferase activity//transferase activity, transferring sulfur-containing groups	K01031 3-oxoadipate CoA-transferase, alpha subunit [EC:2.8.3.6] | (GenBank) 3-oxoadipate CoA-transferase subunit A(Beta-ketoadipate:succinyl-CoA transferase subunit A)	-	3-oxoadipate CoA-transferase subunit A
AUO97_18220	2.8436	0.20601	0.03957	FALSE	--	--	--	--	--	--	--	-	hypothetical protein
AUO97_13435	2.8301	7.3322e-10	4.1259e-10	UP	GO:0006810//GO:0051179//GO:0008150//GO:0051234	transport//localization//biological_process//establishment of localization	GO:0016021//GO:0016020//GO:0005575//GO:0031224//GO:0044425	integral component of membrane//membrane//cellular_component//intrinsic component of membrane//membrane part	GO:0022829//GO:0003674//GO:0022857//GO:0015267//GO:0022803//GO:0005215//GO:0015288	wide pore channel activity//molecular_function//transmembrane transporter activity//channel activity//passive transmembrane transporter activity//transporter activity//porin activity	no KO assigned | (GenBank) PaaM	-	outer membrane porin%2C OprD family
AUO97_07685	2.8256	1.8175e-26	4.0202e-26	UP	--	--	--	--	GO:0019205//GO:0016772//GO:0016740//GO:0016746//GO:0016747//GO:0032559//GO:0043168//GO:0097159//GO:0003674//GO:0032553//GO:0030554//GO:0016301//GO:0005488//GO:0019206//GO:0005524//GO:1901265//GO:0035639//GO:1901363//GO:0008144//GO:0003824//GO:0036094//GO:0019136//GO:0043167//GO:0017076//GO:0032555//GO:0000166//GO:0097367//GO:0004797	nucleobase-containing compound kinase activity//transferase activity, transferring phosphorus-containing groups//transferase activity//transferase activity, transferring acyl groups//transferase activity, transferring acyl groups other than amino-acyl groups//adenyl ribonucleotide binding//anion binding//organic cyclic compound binding//molecular_function//ribonucleotide binding//adenyl nucleotid…	no KO assigned | (GenBank) O-antigen acetylase	-	acyltransferase
AUO97_16630	2.8256	0.00016727	5.1054e-05	UP	--	--	--	--	--	--	--	--	--
AUO97_03575	2.8234	1.3385e-12	1.0028e-12	UP	--	--	--	--	--	--	no KO assigned | (GenBank) hypothetical protein	-	hypothetical protein
AUO97_14465	2.8199	8.4087e-44	3.5803e-43	UP	--	--	--	--	--	--	no KO assigned | (GenBank) Hypothetical gene 48 protein	-	stress-induced protein
AUO97_17115	2.8178	2.8803e-25	6.0067e-25	UP	GO:0008150//GO:1901564//GO:0008152//GO:0006807//GO:0071704//GO:0009308//GO:0055114	biological_process//organonitrogen compound metabolic process//metabolic process//nitrogen compound metabolic process//organic substance metabolic process//amine metabolic process//oxidation-reduction process	--	--	GO:0005488//GO:0048038//GO:0003824//GO:0048037//GO:0046872//GO:0008131//GO:0016638//GO:0003674//GO:0043169//GO:0016491//GO:0043167//GO:0005507//GO:0016641//GO:0046914	binding//quinone binding//catalytic activity//cofactor binding//metal ion binding//primary amine oxidase activity//oxidoreductase activity, acting on the CH-NH2 group of donors//molecular_function//cation binding//oxidoreductase activity//ion binding//copper ion binding//oxidoreductase activity, acting on the CH-NH2 group of donors, oxygen as acceptor//transition metal ion binding	K00276 primary-amine oxidase [EC:1.4.3.21] | (GenBank) Copper amine oxidase precursor	tynA	primary-amine oxidase
AUO97_10830	2.8171	1.8692e-20	2.809e-20	UP	--	--	--	--	--	--	no KO assigned | (GenBank) Outer membrane transport protein (OMPP1/FadL/TodX) family protein	-	hypothetical protein
AUO97_00655	2.8132	6.0089e-07	2.488e-07	UP	--	--	--	--	--	--	no KO assigned | (GenBank) hypothetical protein	-	DUF2726 domain-containing protein
AUO97_00790	2.8105	5.277e-20	7.6381e-20	UP	GO:0051234//GO:0009987//GO:0006790//GO:0008150//GO:0051179//GO:0008152//GO:0044237//GO:0055085//GO:0000103//GO:0006810	establishment of localization//cellular process//sulfur compound metabolic process//biological_process//localization//metabolic process//cellular metabolic process//transmembrane transport//sulfate assimilation//transport	GO:0044425//GO:0031224//GO:0005575//GO:0016020//GO:0016021	membrane part//intrinsic component of membrane//cellular_component//membrane//integral component of membrane	GO:0016818//GO:0004386//GO:0000166//GO:0097367//GO:0005525//GO:0005215//GO:0017076//GO:0032555//GO:0003724//GO:0043167//GO:0001883//GO:0019001//GO:0032549//GO:0016788//GO:0032550//GO:0022857//GO:0016887//GO:0140098//GO:0036094//GO:0042623//GO:0003924//GO:0032561//GO:0003676//GO:0042626//GO:0016791//GO:0016787//GO:0016817//GO:0015405//GO:0008144//GO:1901363//GO:0003824//GO:0035639//GO:0017111//GO:…	hydrolase activity, acting on acid anhydrides, in phosphorus-containing anhydrides//helicase activity//nucleotide binding//carbohydrate derivative binding//GTP binding//transporter activity//purine nucleotide binding//purine ribonucleotide binding//RNA helicase activity//ion binding//purine nucleoside binding//guanyl nucleotide binding//ribonucleoside binding//hydrolase activity, acting on ester …	no KO assigned | (GenBank) ABC transporter family protein	-	ABC transporter ATP-binding protein
AUO97_16665	2.8029	1.1664e-09	6.4357e-10	UP	GO:0051234//GO:0008150//GO:0051179//GO:0006810	establishment of localization//biological_process//localization//transport	--	--	GO:0005215//GO:0003674	transporter activity//molecular_function	no KO assigned | (GenBank) Outer membrane protein tolC precursor	-	RND transporter
AUO97_16480	2.801	8.8069e-16	9.109e-16	UP	GO:0008150//GO:0051179//GO:0006812//GO:0051234//GO:0006811//GO:0006810//GO:0055085	biological_process//localization//cation transport//establishment of localization//ion transport//transport//transmembrane transport	GO:0005575//GO:0044425//GO:0031224//GO:0016021//GO:0016020	cellular_component//membrane part//intrinsic component of membrane//integral component of membrane//membrane	GO:0017111//GO:0016462//GO:0005215//GO:0016818//GO:0016817//GO:0003674//GO:0016787//GO:0003824//GO:0022857//GO:0016887	nucleoside-triphosphatase activity//pyrophosphatase activity//transporter activity//hydrolase activity, acting on acid anhydrides, in phosphorus-containing anhydrides//hydrolase activity, acting on acid anhydrides//molecular_function//hydrolase activity//catalytic activity//transmembrane transporter activity//ATPase activity	no KO assigned | (GenBank) 4-hydroxybenzoate transporter	-	MFS transporter
AUO97_02130	2.7814	3.4732e-11	2.2294e-11	UP	GO:0008150//GO:0008152//GO:0055114	biological_process//metabolic process//oxidation-reduction process	--	--	GO:0003824//GO:0048037//GO:0005488//GO:0003674//GO:0008677//GO:0016491//GO:0016614//GO:0050662//GO:0016616	catalytic activity//cofactor binding//binding//molecular_function//2-dehydropantoate 2-reductase activity//oxidoreductase activity//oxidoreductase activity, acting on CH-OH group of donors//coenzyme binding//oxidoreductase activity, acting on the CH-OH group of donors, NAD or NADP as acceptor	K07124 uncharacterized protein | (GenBank) short chain dehydrogenase family protein	-	SDR family oxidoreductase
AUO97_13915	2.7732	0.0011834	0.00032086	UP	GO:0006351//GO:0016070//GO:0060255//GO:0010556//GO:0010467//GO:1903506//GO:0043170//GO:0009889//GO:0008152//GO:0044237//GO:0090304//GO:0051252//GO:0097659//GO:0006725//GO:1901362//GO:0019222//GO:0046483//GO:0008150//GO:0009059//GO:0034645//GO:0031326//GO:1901576//GO:0044238//GO:0009058//GO:2001141//GO:0080090//GO:2000112//GO:0019438//GO:0044249//GO:0050789//GO:0009987//GO:0034654//GO:0010468//GO:…	transcription, DNA-templated//RNA metabolic process//regulation of macromolecule metabolic process//regulation of macromolecule biosynthetic process//gene expression//regulation of nucleic acid-templated transcription//macromolecule metabolic process//regulation of biosynthetic process//metabolic process//cellular metabolic process//nucleic acid metabolic process//regulation of RNA metabolic proc…	GO:0005623//GO:0005575//GO:0044464//GO:0005622	cell//cellular_component//cell part//intracellular	GO:0003674//GO:0003700//GO:0140110	molecular_function//DNA-binding transcription factor activity//transcription regulator activity	K07722 CopG family transcriptional regulator, nickel-responsive regulator | (GenBank) Nickel-responsive regulator	-	transcriptional regulator
AUO97_07640	2.7676	2.2503e-14	1.9722e-14	UP	--	--	--	--	--	--	no KO assigned | (GenBank) conserved hypothetical protein	-	DUF523 domain-containing protein
AUO97_02335	2.7611	0.0847	0.017429	FALSE	--	--	--	--	--	--	--	-	tRNA-Cys
AUO97_04430	2.7611	1.2786e-121	2.7221e-120	UP	GO:0006807//GO:0009058//GO:0006139//GO:1901576//GO:0065007//GO:0044238//GO:0006357//GO:0031326//GO:0034645//GO:0031323//GO:0051171//GO:0009059//GO:0006355//GO:0019219//GO:0044271//GO:0019222//GO:0008150//GO:1901360//GO:0046483//GO:1901362//GO:0006366//GO:0051252//GO:0097659//GO:0006725//GO:0044260//GO:0090304//GO:0018130//GO:0044237//GO:0032774//GO:0050794//GO:0034641//GO:0008152//GO:0043170//GO:…	nitrogen compound metabolic process//biosynthetic process//nucleobase-containing compound metabolic process//organic substance biosynthetic process//biological regulation//primary metabolic process//regulation of transcription by RNA polymerase II//regulation of cellular biosynthetic process//cellular macromolecule biosynthetic process//regulation of cellular metabolic process//regulation of nitr…	GO:0044424//GO:0044451//GO:0043227//GO:0044446//GO:0043231//GO:0005622//GO:0005575//GO:0031981//GO:0005623//GO:0070013//GO:0043233//GO:0032991//GO:0005654//GO:0044422//GO:0044428//GO:0031974//GO:0016592//GO:0044464//GO:0043226//GO:0043229//GO:0005634	intracellular part//nucleoplasm part//membrane-bounded organelle//intracellular organelle part//intracellular membrane-bounded organelle//intracellular//cellular_component//nuclear lumen//cell//intracellular organelle lumen//organelle lumen//protein-containing complex//nucleoplasm//organelle part//nuclear part//membrane-enclosed lumen//mediator complex//cell part//organelle//intracellular organel…	GO:0005488//GO:0019825//GO:0008144//GO:1901363//GO:0048037//GO:0036094//GO:0020037//GO:0046906//GO:0097159//GO:0003674	binding//oxygen binding//drug binding//heterocyclic compound binding//cofactor binding//small molecule binding//heme binding//tetrapyrrole binding//organic cyclic compound binding//molecular_function	K05916 nitric oxide dioxygenase [EC:1.14.12.17] | (GenBank) flavohemoprotein	-	flavohemoprotein
AUO97_05415	2.7611	0.0847	0.017429	FALSE	--	--	--	--	--	--	--	-	peptide signal protein
AUO97_09905	2.7597	1.8081e-21	2.9421e-21	UP	--	--	--	--	--	--	no KO assigned | (GenBank) Glycosyl transferases group 1 family protein	-	glycosyltransferase family 1 protein
AUO97_19220	2.754	2.6273e-09	1.3969e-09	UP	--	--	--	--	GO:0005488//GO:0003677//GO:1901363//GO:0003676//GO:0097159//GO:0003674	binding//DNA binding//heterocyclic compound binding//nucleic acid binding//organic cyclic compound binding//molecular_function	no KO assigned | (GenBank) Bacterial regulatory protein, tetR family protein	-	TetR/AcrR family transcriptional regulator
AUO97_10800	2.7465	8.8212e-15	8.0485e-15	UP	GO:0006720//GO:0071704//GO:0034641//GO:0055114//GO:0006629//GO:0042440//GO:0044255//GO:0034470//GO:0044249//GO:0009987//GO:0034660//GO:0016108//GO:0008299//GO:0006139//GO:0008610//GO:0016109//GO:0006807//GO:0016114//GO:1901360//GO:0010467//GO:0043170//GO:0016117//GO:0008152//GO:0044237//GO:0090304//GO:0016070//GO:0008033//GO:0006396//GO:1901576//GO:0044238//GO:0006399//GO:0016116//GO:0009058//GO:…	isoprenoid metabolic process//organic substance metabolic process//cellular nitrogen compound metabolic process//oxidation-reduction process//lipid metabolic process//pigment metabolic process//cellular lipid metabolic process//ncRNA processing//cellular biosynthetic process//cellular process//ncRNA metabolic process//tetraterpenoid metabolic process//isoprenoid biosynthetic process//nucleobase-c…	--	--	GO:0050660//GO:0036094//GO:0071949//GO:0050662//GO:0043167//GO:0016491//GO:0000166//GO:0016705//GO:0003674//GO:0097159//GO:0043168//GO:0005488//GO:0048037//GO:1901363//GO:0003824//GO:1901265	flavin adenine dinucleotide binding//small molecule binding//FAD binding//coenzyme binding//ion binding//oxidoreductase activity//nucleotide binding//oxidoreductase activity, acting on paired donors, with incorporation or reduction of molecular oxygen//molecular_function//organic cyclic compound binding//anion binding//binding//cofactor binding//heterocyclic compound binding//catalytic activity//…	K13796 tricarballylate dehydrogenase | (GenBank) Fumarate reductase flavoprotein subunit precursor(Iron(III)-induced flavocytochrome C3) (Ifc3)	-	tricarballylate dehydrogenase
AUO97_09015	2.7217	1.0008e-53	5.3268e-53	UP	GO:0015740//GO:0008150//GO:0006835//GO:0006810//GO:0051179//GO:0051234//GO:0015711//GO:0015743//GO:0046942//GO:0071702//GO:0006820//GO:0006811//GO:0015849	C4-dicarboxylate transport//biological_process//dicarboxylic acid transport//transport//localization//establishment of localization//organic anion transport//malate transport//carboxylic acid transport//organic substance transport//anion transport//ion transport//organic acid transport	GO:0016020//GO:0005623//GO:0005575//GO:0005886//GO:0071944//GO:0044464	membrane//cell//cellular_component//plasma membrane//cell periphery//cell part	--	--	no KO assigned | (GenBank) p-hydroxybenzoic acid efflux pump subunit aaeB	-	FUSC family protein
AUO97_05140	2.718	1.8781e-35	6.355e-35	UP	GO:0051234//GO:0072348//GO:0044179//GO:0008272//GO:0006820//GO:0009405//GO:0006811//GO:0031640//GO:0044364//GO:0051715//GO:0044764//GO:0009987//GO:0015698//GO:0044419//GO:0019835//GO:0008150//GO:0006810//GO:0001906//GO:0035821//GO:0051179//GO:0051704	establishment of localization//sulfur compound transport//hemolysis in other organism//sulfate transport//anion transport//pathogenesis//ion transport//killing of cells of other organism//disruption of cells of other organism//cytolysis in other organism//multi-organism cellular process//cellular process//inorganic anion transport//interspecies interaction between organisms//cytolysis//biological…	GO:0031224//GO:0044425//GO:0016020//GO:0005575//GO:0016021	intrinsic component of membrane//membrane part//membrane//cellular_component//integral component of membrane	GO:0015103//GO:0043167//GO:0043169//GO:0015318//GO:0015116//GO:0016829//GO:0005215//GO:0022857//GO:0046914//GO:0015075//GO:0008270//GO:0005488//GO:0016835//GO:0046872//GO:0003824//GO:0016836//GO:1901682//GO:0004089//GO:0003674//GO:0008509	inorganic anion transmembrane transporter activity//ion binding//cation binding//inorganic molecular entity transmembrane transporter activity//sulfate transmembrane transporter activity//lyase activity//transporter activity//transmembrane transporter activity//transition metal ion binding//ion transmembrane transporter activity//zinc ion binding//binding//carbon-oxygen lyase activity//metal ion …	K01673 carbonic anhydrase [EC:4.2.1.1] | (GenBank) Sulfate transporter family protein	-	sulfate permease
AUO97_10950	2.71	1.4885e-30	3.9407e-30	UP	--	--	--	--	--	--	no KO assigned | (GenBank) Uncharacterized protein yneF	-	sensor domain-containing diguanylate cyclase
AUO97_16680	2.7066	2.2967e-18	2.9559e-18	UP	GO:0051234//GO:0008150//GO:0051179//GO:0006810//GO:0055085	establishment of localization//biological_process//localization//transport//transmembrane transport	GO:0044425//GO:0031224//GO:0005575//GO:0016020//GO:0016021	membrane part//intrinsic component of membrane//cellular_component//membrane//integral component of membrane	--	--	K03446 MFS transporter, DHA2 family, multidrug resistance protein | (GenBank) drug resistance MFS transporter, drug:H+ antiporter-1 (14 Spanner) (DHA2) family protein	-	MFS transporter
AUO97_19160	2.7047	1.1987e-08	5.9059e-09	UP	--	--	--	--	GO:0005488//GO:0003676//GO:1901363//GO:0003677//GO:0097159//GO:0003674	binding//nucleic acid binding//heterocyclic compound binding//DNA binding//organic cyclic compound binding//molecular_function	no KO assigned | (GenBank) Bacterial regulatory protein, tetR family protein	-	TetR/AcrR family transcriptional regulator
AUO97_12240	2.7034	0.0036194	0.0009228	UP	--	--	--	--	--	--	--	-	hypothetical protein
AUO97_12065	2.7024	3.8247e-11	2.4397e-11	UP	GO:0006810//GO:0055085//GO:0051179//GO:0008150//GO:0051234	transport//transmembrane transport//localization//biological_process//establishment of localization	GO:0016021//GO:0016020//GO:0005575//GO:0031224//GO:0044425	integral component of membrane//membrane//cellular_component//intrinsic component of membrane//membrane part	--	--	no KO assigned | (GenBank) Putative tartrate transporter	-	MFS transporter
AUO97_17155	2.696	0.00081259	0.00022516	UP	--	--	--	--	--	--	no KO assigned | (GenBank) hypothetical protein	-	hypothetical protein
AUO97_16670	2.6852	5.4034e-11	3.4127e-11	UP	--	--	--	--	--	--	no KO assigned | (GenBank) GH3 auxin-responsive promoter family protein	-	hypothetical protein
AUO97_18535	2.6798	2.4713e-10	1.4597e-10	UP	GO:0008152//GO:0006694//GO:0008202//GO:0008203//GO:0044238//GO:1902653//GO:1901576//GO:0009058//GO:1901615//GO:1901362//GO:1902652//GO:0008150//GO:0071704//GO:0006629//GO:0006066//GO:0046165//GO:1901617//GO:0016126//GO:0044281//GO:0008610//GO:0044283//GO:0016125//GO:0006695//GO:1901360	metabolic process//steroid biosynthetic process//steroid metabolic process//cholesterol metabolic process//primary metabolic process//secondary alcohol biosynthetic process//organic substance biosynthetic process//biosynthetic process//organic hydroxy compound metabolic process//organic cyclic compound biosynthetic process//secondary alcohol metabolic process//biological_process//organic substanc…	GO:0044424//GO:0005623//GO:0005575//GO:0044464//GO:0005622//GO:0005737	intracellular part//cell//cellular_component//cell part//intracellular//cytoplasm	GO:0004631//GO:0016772//GO:0003674//GO:0016301//GO:0016740//GO:0003824//GO:0016776	phosphomevalonate kinase activity//transferase activity, transferring phosphorus-containing groups//molecular_function//kinase activity//transferase activity//catalytic activity//phosphotransferase activity, phosphate group as acceptor	no KO assigned | (GenBank) hypothetical protein	-	hypothetical protein
AUO97_09560	2.6778	1.3669e-14	1.221e-14	UP	--	--	--	--	--	--	no KO assigned | (GenBank) hypothetical protein	-	hypothetical protein
AUO97_02635	2.6736	0.00010158	3.2178e-05	UP	--	--	--	--	--	--	--	-	hypothetical protein
AUO97_11485	2.6736	0.00010158	3.2178e-05	UP	--	--	--	--	--	--	--	-	tRNA-Met
AUO97_12055	2.6736	2.5054e-13	2.0128e-13	UP	GO:0019222//GO:0008150//GO:0046483//GO:0009059//GO:1901362//GO:0051252//GO:0097659//GO:0006725//GO:0009058//GO:0031326//GO:1901576//GO:0044238//GO:0034645//GO:0010556//GO:0060255//GO:0006351//GO:0016070//GO:0090304//GO:0008152//GO:0044237//GO:1903506//GO:0010467//GO:0043170//GO:0009889//GO:0044271//GO:1901360//GO:0019219//GO:0006355//GO:0006807//GO:0006139//GO:0065007//GO:0031323//GO:0051171//GO:…	regulation of metabolic process//biological_process//heterocycle metabolic process//macromolecule biosynthetic process//organic cyclic compound biosynthetic process//regulation of RNA metabolic process//nucleic acid-templated transcription//cellular aromatic compound metabolic process//biosynthetic process//regulation of cellular biosynthetic process//organic substance biosynthetic process//prima…	--	--	GO:0003676//GO:0003677//GO:1901363//GO:0005488//GO:0097159//GO:0003674//GO:0140110//GO:0003700	nucleic acid binding//DNA binding//heterocyclic compound binding//binding//organic cyclic compound binding//molecular_function//transcription regulator activity//DNA-binding transcription factor activity	no KO assigned | (GenBank) HTH-type transcriptional regulator perR (Peroxide resistance proteinperR)	-	LysR family transcriptional regulator
AUO97_13820	2.6736	0.097453	0.01987	FALSE	--	--	--	--	--	--	--	-	hypothetical protein
AUO97_05580	2.6683	9.3036e-12	6.3893e-12	UP	GO:0071840//GO:0009987//GO:0065003//GO:0055114//GO:0043933//GO:0016043//GO:0065004//GO:0044085//GO:0034508//GO:0022607//GO:0034622//GO:0071824//GO:0006996//GO:0007059//GO:0008152//GO:0051276//GO:0008150	cellular component organization or biogenesis//cellular process//protein-containing complex assembly//oxidation-reduction process//protein-containing complex subunit organization//cellular component organization//protein-DNA complex assembly//cellular component biogenesis//centromere complex assembly//cellular component assembly//cellular protein-containing complex assembly//protein-DNA complex s…	--	--	GO:0016705//GO:0016491//GO:0003674//GO:0003824	oxidoreductase activity, acting on paired donors, with incorporation or reduction of molecular oxygen//oxidoreductase activity//molecular_function//catalytic activity	K17228 dimethylsulfone monooxygenase [EC:1.14.14.35] | (GenBank) Alkanesulfonate monooxygenase(FMNH2-dependentaliphatic sulfonate monooxygenase)	-	dimethyl sulfone monooxygenase SfnG
AUO97_14610	2.6667	2.5732e-09	1.3718e-09	UP	--	--	--	--	GO:0008080//GO:0003674//GO:0016746//GO:0016740//GO:0016747//GO:0016410//GO:0003824//GO:0016407	N-acetyltransferase activity//molecular_function//transferase activity, transferring acyl groups//transferase activity//transferase activity, transferring acyl groups other than amino-acyl groups//N-acyltransferase activity//catalytic activity//acetyltransferase activity	no KO assigned | (GenBank) hypothetical protein	-	N-acetyltransferase
AUO97_06045	2.6663	1.1173e-38	4.1669e-38	UP	--	--	--	--	--	--	--	--	--
AUO97_00440	2.6618	2.6636e-15	2.6273e-15	UP	GO:0009401//GO:0097588//GO:0001539//GO:0006810//GO:0006928//GO:0071702//GO:0048870//GO:0055085//GO:0071973//GO:0051179//GO:0008150//GO:0009987//GO:0008643//GO:0051674//GO:0040011//GO:0051234	phosphoenolpyruvate-dependent sugar phosphotransferase system//archaeal or bacterial-type flagellum-dependent cell motility//cilium or flagellum-dependent cell motility//transport//movement of cell or subcellular component//organic substance transport//cell motility//transmembrane transport//bacterial-type flagellum-dependent cell motility//localization//biological_process//cellular process//carb…	GO:0016020//GO:0005575	membrane//cellular_component	GO:0005198//GO:0005215//GO:0003674	structural molecule activity//transporter activity//molecular_function	K18901 membrane fusion protein, multidrug efflux system | (GenBank) efflux transporter, RND family, MFP subunit	-	MexE family multidrug efflux RND transporter periplasmic adaptor subunit
AUO97_02755	2.6611	3.946e-36	1.3716e-35	UP	GO:1901362//GO:0006950//GO:0046483//GO:0008150//GO:0019222//GO:0009059//GO:0097659//GO:0006725//GO:0009271//GO:0051252//GO:0031326//GO:0044238//GO:1901576//GO:0009058//GO:0043207//GO:0009607//GO:0034645//GO:0051179//GO:0010556//GO:0051704//GO:0009605//GO:0006351//GO:0016070//GO:0060255//GO:0009615//GO:0006810//GO:0090304//GO:0055085//GO:0010467//GO:1903506//GO:0043170//GO:0009889//GO:0008152//GO:…	organic cyclic compound biosynthetic process//response to stress//heterocycle metabolic process//biological_process//regulation of metabolic process//macromolecule biosynthetic process//nucleic acid-templated transcription//cellular aromatic compound metabolic process//phage shock//regulation of RNA metabolic process//regulation of cellular biosynthetic process//primary metabolic process//organic…	GO:0005575//GO:0016020//GO:0016021//GO:0044425//GO:0031224	cellular_component//membrane//integral component of membrane//membrane part//intrinsic component of membrane	GO:0015216//GO:0071077//GO:0003674//GO:0008509//GO:0042887//GO:0000295//GO:1901682//GO:0051184//GO:0008514//GO:0005215//GO:0015605//GO:1901505//GO:0015932//GO:0051185//GO:0015215//GO:0008521//GO:0015075//GO:0005346//GO:0022857	purine nucleotide transmembrane transporter activity//adenosine 3',5'-bisphosphate transmembrane transporter activity//molecular_function//anion transmembrane transporter activity//amide transmembrane transporter activity//adenine nucleotide transmembrane transporter activity//sulfur compound transmembrane transporter activity//cofactor transmembrane transporter activity//organic anion transmembr…	no KO assigned | (GenBank) Major Facilitator Superfamily protein	-	MFS transporter
AUO97_03445	2.6591	1.838e-16	1.9981e-16	UP	--	--	GO:0016020//GO:0005575	membrane//cellular_component	--	--	no KO assigned | (GenBank) hypothetical protein	-	DUF4184 domain-containing protein
AUO97_04015	2.6576	1.1707e-11	7.9709e-12	UP	--	--	GO:0016020//GO:0005575	membrane//cellular_component	GO:0015267//GO:0060089//GO:0022838//GO:0022803//GO:0005215//GO:0015318//GO:0015276//GO:0004970//GO:0005216//GO:0022857//GO:0015075//GO:0022824//GO:0008066//GO:0022834//GO:0004888//GO:0038023//GO:0022839//GO:0030594//GO:0005230//GO:0022835//GO:0022836//GO:0003674	channel activity//molecular transducer activity//substrate-specific channel activity//passive transmembrane transporter activity//transporter activity//inorganic molecular entity transmembrane transporter activity//ligand-gated ion channel activity//ionotropic glutamate receptor activity//ion channel activity//transmembrane transporter activity//ion transmembrane transporter activity//transmitter…	K13778 geranyl-CoA carboxylase beta subunit [EC:6.4.1.5] | (GenBank) Carboxyl transferase domain protein	-	acetyl-CoA carboxylase carboxyltransferase subunit
AUO97_18070	2.6529	2.6605e-22	4.6394e-22	UP	GO:0009405//GO:0008150//GO:0044419//GO:0051704	pathogenesis//biological_process//interspecies interaction between organisms//multi-organism process	--	--	--	--	no KO assigned | (GenBank) hypothetical protein	-	hypothetical protein
AUO97_05100	2.6509	5.3415e-11	3.3777e-11	UP	--	--	--	--	--	--	no KO assigned | (GenBank) hypothetical protein	-	hypothetical protein
AUO97_06630	2.6476	2.5538e-26	5.5763e-26	UP	GO:0008152//GO:0008150	metabolic process//biological_process	--	--	GO:0003674//GO:0003824	molecular_function//catalytic activity	no KO assigned | (GenBank) AMP-binding enzyme family protein	-	acyl-CoA synthetase
AUO97_09170	2.6476	3.3395e-22	5.7645e-22	UP	GO:0006796//GO:0009987//GO:0044255//GO:0044249//GO:0034470//GO:1901575//GO:0042440//GO:0006629//GO:0055114//GO:0034641//GO:1901136//GO:0071704//GO:0032787//GO:0006720//GO:1901360//GO:0009056//GO:0016114//GO:0008610//GO:0006807//GO:0016109//GO:0008299//GO:0044281//GO:0006139//GO:1901135//GO:0016108//GO:0034660//GO:0006631//GO:0006072//GO:0006396//GO:0046168//GO:0008033//GO:0006082//GO:0016070//GO:…	phosphate-containing compound metabolic process//cellular process//cellular lipid metabolic process//cellular biosynthetic process//ncRNA processing//organic substance catabolic process//pigment metabolic process//lipid metabolic process//oxidation-reduction process//cellular nitrogen compound metabolic process//carbohydrate derivative catabolic process//organic substance metabolic process//monoc…	--	--	GO:0016616//GO:0050662//GO:0036094//GO:0071949//GO:0050660//GO:0016705//GO:0000166//GO:0016491//GO:0043167//GO:0016614//GO:0097159//GO:0043168//GO:0003674//GO:0051287//GO:0003857//GO:1901265//GO:0048037//GO:0003824//GO:1901363//GO:0005488	oxidoreductase activity, acting on the CH-OH group of donors, NAD or NADP as acceptor//coenzyme binding//small molecule binding//FAD binding//flavin adenine dinucleotide binding//oxidoreductase activity, acting on paired donors, with incorporation or reduction of molecular oxygen//nucleotide binding//oxidoreductase activity//ion binding//oxidoreductase activity, acting on CH-OH group of donors//o…	no KO assigned | (GenBank) hypothetical protein	-	FAD-dependent monooxygenase
AUO97_17280	2.6469	1.473e-11	9.8253e-12	UP	GO:0034654//GO:0006796//GO:0006753//GO:0009987//GO:0009117//GO:0044249//GO:0055086//GO:0019438//GO:0072522//GO:0019693//GO:0018130//GO:0034641//GO:0071704//GO:1901360//GO:0044271//GO:0006163//GO:0009165//GO:0009124//GO:0009156//GO:0006188//GO:0006807//GO:0009126//GO:0009167//GO:0044281//GO:1901566//GO:0046040//GO:1901135//GO:0006139//GO:1901137//GO:0006164//GO:0009150//GO:1901293//GO:0009127//GO:…	nucleobase-containing compound biosynthetic process//phosphate-containing compound metabolic process//nucleoside phosphate metabolic process//cellular process//nucleotide metabolic process//cellular biosynthetic process//nucleobase-containing small molecule metabolic process//aromatic compound biosynthetic process//purine-containing compound biosynthetic process//ribose phosphate metabolic proces…	--	--	GO:0004018//GO:0016829//GO:0016842//GO:0016840//GO:0003674//GO:0003824	N6-(1,2-dicarboxyethyl)AMP AMP-lyase (fumarate-forming) activity//lyase activity//amidine-lyase activity//carbon-nitrogen lyase activity//molecular_function//catalytic activity	K01857 3-carboxy-cis,cis-muconate cycloisomerase [EC:5.5.1.2] | (GenBank) pcaB; 3-carboxy-cis,cis-muconate cycloisomerase	-	3-carboxy-cis%2Ccis-muconate cycloisomerase
AUO97_16755	2.6456	3.0223e-05	1.0284e-05	UP	GO:0051179//GO:0006810//GO:0008150//GO:0051234	localization//transport//biological_process//establishment of localization	GO:0005575//GO:0016020	cellular_component//membrane	GO:0032559//GO:0043168//GO:0097159//GO:0015399//GO:0032553//GO:0003674//GO:0030554//GO:0043492//GO:0016462//GO:1901265//GO:0017111//GO:0035639//GO:1901363//GO:0008144//GO:0015405//GO:0003824//GO:0016787//GO:0016817//GO:0042626//GO:0005488//GO:0022804//GO:0005524//GO:0042623//GO:0036094//GO:0016887//GO:0022857//GO:0005215//GO:0097367//GO:0000166//GO:0016818//GO:0043167//GO:0032555//GO:0017076	adenyl ribonucleotide binding//anion binding//organic cyclic compound binding//primary active transmembrane transporter activity//ribonucleotide binding//molecular_function//adenyl nucleotide binding//ATPase activity, coupled to movement of substances//pyrophosphatase activity//nucleoside phosphate binding//nucleoside-triphosphatase activity//purine ribonucleoside triphosphate binding//heterocycl…	K02015 iron complex transport system permease protein | (GenBank) Ferric anguibactin transport system permease protein fatD	-	iron ABC transporter permease
AUO97_15750	2.6452	5.9924e-11	3.7614e-11	UP	GO:0006810//GO:0051179//GO:0008150//GO:0051234	transport//localization//biological_process//establishment of localization	--	--	--	--	K03832 periplasmic protein TonB | (GenBank) Protein tonB	-	energy transducer TonB
AUO97_17105	2.6423	2.41e-20	3.5796e-20	UP	GO:0055114//GO:0008152//GO:0008150	oxidation-reduction process//metabolic process//biological_process	--	--	GO:0016491//GO:0003674//GO:0003824	oxidoreductase activity//molecular_function//catalytic activity	K00146 phenylacetaldehyde dehydrogenase [EC:1.2.1.39] | (GenBank) Phenylacetaldehyde dehydrogenase(PAD)	-	NAD-dependent phenylacetaldehyde dehydrogenase
AUO97_17265	2.6405	0.00012895	4.0323e-05	UP	GO:0055114//GO:0008152//GO:0008150	oxidation-reduction process//metabolic process//biological_process	--	--	GO:0051920//GO:0016491//GO:0016684//GO:0016209//GO:0003674//GO:0003824	peroxiredoxin activity//oxidoreductase activity//oxidoreductase activity, acting on peroxide as acceptor//antioxidant activity//molecular_function//catalytic activity	K01607 4-carboxymuconolactone decarboxylase [EC:4.1.1.44] | (GenBank) pcaC; 4-carboxymuconolactone decarboxylase	-	4-carboxymuconolactone decarboxylase
AUO97_11685	2.6387	2.6319e-15	2.6011e-15	UP	GO:0008104//GO:0006605//GO:0034613//GO:0071702//GO:0046907//GO:0015833//GO:0051234//GO:0042886//GO:0015031//GO:0006614//GO:0033036//GO:0045184//GO:0071705//GO:0006886//GO:0051641//GO:0051649//GO:0070727//GO:0033365//GO:0051179//GO:0006613//GO:0006612//GO:0072657//GO:0006810//GO:0045047//GO:0070972//GO:0072594//GO:0072599//GO:0008150//GO:0090150	protein localization//protein targeting//cellular protein localization//organic substance transport//intracellular transport//peptide transport//establishment of localization//amide transport//protein transport//SRP-dependent cotranslational protein targeting to membrane//macromolecule localization//establishment of protein localization//nitrogen compound transport//intracellular protein transpor…	--	--	GO:0019001//GO:0001883//GO:0032550//GO:0019136//GO:0016788//GO:0032549//GO:0016887//GO:0032561//GO:0036094//GO:0016818//GO:0005525//GO:0000166//GO:0097367//GO:0004797//GO:0017076//GO:0032555//GO:0043167//GO:0003674//GO:0032553//GO:0030554//GO:0016301//GO:0016740//GO:0032559//GO:0043168//GO:0097159//GO:0042578//GO:0098519//GO:0019205//GO:0016772//GO:0008144//GO:1901363//GO:0003824//GO:0016787//GO:…	guanyl nucleotide binding//purine nucleoside binding//purine ribonucleoside binding//deoxynucleoside kinase activity//hydrolase activity, acting on ester bonds//ribonucleoside binding//ATPase activity//guanyl ribonucleotide binding//small molecule binding//hydrolase activity, acting on acid anhydrides, in phosphorus-containing anhydrides//GTP binding//nucleotide binding//carbohydrate derivative b…	K02669 twitching motility protein PilT | (GenBank) Twitching mobility protein	-	type IV pili twitching motility protein PilT
AUO97_15050	2.6387	9.4669e-96	1.3073e-94	UP	--	--	GO:0016021//GO:0016020//GO:0005575//GO:0031224//GO:0044425	integral component of membrane//membrane//cellular_component//intrinsic component of membrane//membrane part	--	--	no KO assigned | (GenBank) conserved hypothetical protein	-	EamA/RhaT family transporter
AUO97_14555	2.6345	1.1196e-09	6.2043e-10	UP	GO:0046394//GO:0009987//GO:0044249//GO:0006790//GO:0044272//GO:0071704//GO:0019344//GO:0044283//GO:0006807//GO:0009069//GO:0044281//GO:1901566//GO:0006534//GO:1901605//GO:0009070//GO:0006082//GO:0000096//GO:0008152//GO:0044237//GO:1901564//GO:0008150//GO:0019752//GO:0006563//GO:0006520//GO:0043436//GO:0016053//GO:0009058//GO:0006535//GO:0044238//GO:1901576//GO:0000097//GO:1901607//GO:0008652	carboxylic acid biosynthetic process//cellular process//cellular biosynthetic process//sulfur compound metabolic process//sulfur compound biosynthetic process//organic substance metabolic process//cysteine biosynthetic process//small molecule biosynthetic process//nitrogen compound metabolic process//serine family amino acid metabolic process//small molecule metabolic process//organonitrogen comp…	GO:0044464//GO:0005737//GO:0005622//GO:0005575//GO:0005623//GO:0044424	cell part//cytoplasm//intracellular//cellular_component//cell//intracellular part	GO:0016407//GO:0009001//GO:0008374//GO:0016747//GO:0016746//GO:0016740//GO:0003674//GO:0003824//GO:0016413//GO:0016412	acetyltransferase activity//serine O-acetyltransferase activity//O-acyltransferase activity//transferase activity, transferring acyl groups other than amino-acyl groups//transferase activity, transferring acyl groups//transferase activity//molecular_function//catalytic activity//O-acetyltransferase activity//serine O-acyltransferase activity	K00640 serine O-acetyltransferase [EC:2.3.1.30] | (GenBank) Serine acetyltransferase, plasmid(SAT)	-	serine acetyltransferase
AUO97_00520	2.633	0.00055823	0.00015776	UP	--	--	--	--	--	--	--	-	AzlD domain-containing protein
AUO97_00525	2.6278	4.4186e-06	1.6479e-06	UP	--	--	--	--	--	--	no KO assigned | (GenBank) AzlC family protein	-	branched-chain amino acid ABC transporter permease
AUO97_07715	2.6239	2.0687e-15	2.0645e-15	UP	--	--	--	--	GO:0003674//GO:0016787//GO:0003824	molecular_function//hydrolase activity//catalytic activity	K01468 imidazolonepropionase [EC:3.5.2.7] | (GenBank) hutI; imidazolonepropionase	-	imidazolonepropionase
AUO97_05820	2.6236	0.00014529	4.4856e-05	UP	--	--	GO:0005575//GO:0005615//GO:0044421//GO:0005576	cellular_component//extracellular space//extracellular region part//extracellular region	--	--	K07127 5-hydroxyisourate hydrolase [EC:3.5.2.17] | (GenBank) uraH; hydroxyisourate hydrolase	-	hydroxyisourate hydrolase
AUO97_13880	2.6225	3.8337e-19	5.3698e-19	UP	GO:0055114//GO:0008150//GO:0008152	oxidation-reduction process//biological_process//metabolic process	--	--	GO:0000166//GO:0016491//GO:0050662//GO:0036094//GO:1901265//GO:0048037//GO:0003824//GO:1901363//GO:0005488//GO:0097159//GO:0003674//GO:0051287	nucleotide binding//oxidoreductase activity//coenzyme binding//small molecule binding//nucleoside phosphate binding//cofactor binding//catalytic activity//heterocyclic compound binding//binding//organic cyclic compound binding//molecular_function//NAD binding	no KO assigned | (GenBank) Hypothetical zinc-type alcohol dehydrogenase-like protein ybdR	-	glutathione-dependent formaldehyde dehydrogenase
AUO97_12445	2.6132	1.7283e-73	1.5225e-72	UP	GO:0006807//GO:0019048//GO:0006812//GO:0051817//GO:0051234//GO:0019538//GO:0044403//GO:0006811//GO:0071704//GO:0006508//GO:0051701//GO:0016032//GO:0044238//GO:0044419//GO:0008150//GO:0006810//GO:0055085//GO:0043170//GO:0008152//GO:1901564//GO:0044003//GO:0051179//GO:0035821//GO:0051704//GO:0019087	nitrogen compound metabolic process//modulation by virus of host morphology or physiology//cation transport//modification of morphology or physiology of other organism involved in symbiotic interaction//establishment of localization//protein metabolic process//symbiont process//ion transport//organic substance metabolic process//proteolysis//interaction with host//viral process//primary metabolic…	GO:0031224//GO:0044425//GO:0016020//GO:0005575//GO:0016021	intrinsic component of membrane//membrane part//membrane//cellular_component//integral component of membrane	GO:0005215//GO:0070011//GO:0008236//GO:0022857//GO:0008233//GO:0015075//GO:0017171//GO:0140096//GO:0016787//GO:0008324//GO:0003824//GO:0003674	transporter activity//peptidase activity, acting on L-amino acid peptides//serine-type peptidase activity//transmembrane transporter activity//peptidase activity//ion transmembrane transporter activity//serine hydrolase activity//catalytic activity, acting on a protein//hydrolase activity//cation transmembrane transporter activity//catalytic activity//molecular_function	no KO assigned | (GenBank) hypothetical protein	-	cation transporter
AUO97_13520	2.6098	6.4834e-09	3.2766e-09	UP	GO:0051716//GO:0043170//GO:0044237//GO:0008152//GO:0006308//GO:0090304//GO:0009057//GO:0006725//GO:0006310//GO:0006950//GO:0008150//GO:0046483//GO:0006281//GO:0044238//GO:0019439//GO:0033554//GO:0034655//GO:0044248//GO:0009987//GO:0071704//GO:0044270//GO:0006974//GO:0050896//GO:0034641//GO:1901361//GO:0044265//GO:0044260//GO:1901575//GO:0009056//GO:0046700//GO:0006259//GO:1901360//GO:0006139//GO:…	cellular response to stimulus//macromolecule metabolic process//cellular metabolic process//metabolic process//DNA catabolic process//nucleic acid metabolic process//macromolecule catabolic process//cellular aromatic compound metabolic process//DNA recombination//response to stress//biological_process//heterocycle metabolic process//DNA repair//primary metabolic process//aromatic compound catabol…	GO:0005623//GO:0032991//GO:0005575//GO:1902494//GO:0044424//GO:0044464//GO:0009318//GO:0005622	cell//protein-containing complex//cellular_component//catalytic complex//intracellular part//cell part//exodeoxyribonuclease VII complex//intracellular	GO:0000287//GO:0003674//GO:0016895//GO:0004536//GO:0140097//GO:0003824//GO:0016787//GO:0046872//GO:0016796//GO:0005488//GO:0004527//GO:0016788//GO:0004529//GO:0008855//GO:0004518//GO:0043169//GO:0043167	magnesium ion binding//molecular_function//exodeoxyribonuclease activity, producing 5'-phosphomonoesters//deoxyribonuclease activity//catalytic activity, acting on DNA//catalytic activity//hydrolase activity//metal ion binding//exonuclease activity, active with either ribo- or deoxyribonucleic acids and producing 5'-phosphomonoesters//binding//exonuclease activity//hydrolase activity, acting on e…	K03602 exodeoxyribonuclease VII small subunit [EC:3.1.11.6] | (GenBank) hypothetical protein	-	exodeoxyribonuclease VII
AUO97_00020	2.6077	2.0929e-05	7.2497e-06	UP	--	--	GO:0005575//GO:0016020	cellular_component//membrane	--	--	no KO assigned | (GenBank) hypothetical protein	-	hypothetical protein
AUO97_05020	2.6024	4.9293e-25	1.0115e-24	UP	GO:0051234//GO:0008150//GO:0006810//GO:0051179	establishment of localization//biological_process//transport//localization	--	--	GO:0005215//GO:0003674	transporter activity//molecular_function	K02048 sulfate transport system substrate-binding protein | (GenBank) Sulfate-binding protein precursor	-	sulfate ABC transporter substrate-binding protein
AUO97_02710	2.601	1.9921e-09	1.0737e-09	UP	GO:0009987//GO:0050789//GO:0050896//GO:0050794//GO:0051234//GO:0048583//GO:0065007//GO:0051179//GO:0051716//GO:0007154//GO:0006810//GO:0007165//GO:0055085//GO:0009966//GO:0008150//GO:0023052//GO:0010646//GO:0023051	cellular process//regulation of biological process//response to stimulus//regulation of cellular process//establishment of localization//regulation of response to stimulus//biological regulation//localization//cellular response to stimulus//cell communication//transport//signal transduction//transmembrane transport//regulation of signal transduction//biological_process//signaling//regulation of c…	GO:0044425//GO:0031224//GO:0016021//GO:0005575//GO:0016020	membrane part//intrinsic component of membrane//integral component of membrane//cellular_component//membrane	--	--	K07088 uncharacterized protein | (GenBank) Membrane transport family protein	-	AEC family transporter
AUO97_18280	2.6009	8.4956e-19	1.1514e-18	UP	GO:0006725//GO:0006950//GO:0046483//GO:0008150//GO:0006281//GO:0044238//GO:0033554//GO:0006298//GO:0051716//GO:0043170//GO:0008152//GO:0044237//GO:0090304//GO:1901360//GO:0006259//GO:0006139//GO:0006807//GO:0009987//GO:0071704//GO:0034641//GO:0050896//GO:0006974//GO:0044260	cellular aromatic compound metabolic process//response to stress//heterocycle metabolic process//biological_process//DNA repair//primary metabolic process//cellular response to stress//mismatch repair//cellular response to stimulus//macromolecule metabolic process//metabolic process//cellular metabolic process//nucleic acid metabolic process//organic cyclic compound metabolic process//DNA metabol…	--	--	GO:0003677//GO:1901363//GO:0008144//GO:0003676//GO:0003690//GO:0035639//GO:1901265//GO:0005524//GO:0005488//GO:0032553//GO:0003674//GO:0030554//GO:0097159//GO:0043168//GO:0032559//GO:0097367//GO:0000166//GO:0032555//GO:0017076//GO:0043167//GO:0030983//GO:0036094	DNA binding//heterocyclic compound binding//drug binding//nucleic acid binding//double-stranded DNA binding//purine ribonucleoside triphosphate binding//nucleoside phosphate binding//ATP binding//binding//ribonucleotide binding//molecular_function//adenyl nucleotide binding//organic cyclic compound binding//anion binding//adenyl ribonucleotide binding//carbohydrate derivative binding//nucleotide …	--	-	ATPase AAA
AUO97_16815	2.5996	6.6165e-20	9.5498e-20	UP	GO:0008150//GO:0051179//GO:0006810//GO:0055085//GO:0051234	biological_process//localization//transport//transmembrane transport//establishment of localization	GO:0005575//GO:0005623//GO:0044424//GO:0012505//GO:0043231//GO:0016020//GO:0044444//GO:0043229//GO:0016021//GO:0005783//GO:0044425//GO:0005737//GO:0031224//GO:0043227//GO:0005622//GO:0044464//GO:0043226	cellular_component//cell//intracellular part//endomembrane system//intracellular membrane-bounded organelle//membrane//cytoplasmic part//intracellular organelle//integral component of membrane//endoplasmic reticulum//membrane part//cytoplasm//intrinsic component of membrane//membrane-bounded organelle//intracellular//cell part//organelle	--	--	K03446 MFS transporter, DHA2 family, multidrug resistance protein | (GenBank) Multidrug resistance protein Y	-	MFS transporter
AUO97_16865	2.5986	5.663e-12	3.9474e-12	UP	GO:0051234//GO:0051179//GO:0055085//GO:0006810//GO:0008150	establishment of localization//localization//transmembrane transport//transport//biological_process	GO:0044425//GO:0031224//GO:0016021//GO:0005575//GO:0016020	membrane part//intrinsic component of membrane//integral component of membrane//cellular_component//membrane	--	--	no KO assigned | (GenBank) Putative tartrate transporter	-	MFS transporter
AUO97_12375	2.5981	2.4325e-85	2.8247e-84	UP	GO:0051179//GO:0051704//GO:0006869//GO:0051649//GO:0070727//GO:0042157//GO:0051641//GO:0006886//GO:0071705//GO:0010876//GO:0006810//GO:0008152//GO:1901564//GO:0043170//GO:0008150//GO:0044419//GO:0044238//GO:0008104//GO:0009405//GO:0015833//GO:0046907//GO:0019538//GO:0071704//GO:0034613//GO:0071702//GO:0015031//GO:0042886//GO:0051234//GO:0006807//GO:0045184//GO:0033036	localization//multi-organism process//lipid transport//establishment of localization in cell//cellular macromolecule localization//lipoprotein metabolic process//cellular localization//intracellular protein transport//nitrogen compound transport//lipid localization//transport//metabolic process//organonitrogen compound metabolic process//macromolecule metabolic process//biological_process//inters…	GO:0043229//GO:0005856//GO:0099513//GO:0099080//GO:0005575//GO:0005623//GO:0045111//GO:0044424//GO:0043228//GO:0016020//GO:0044464//GO:0005576//GO:0043226//GO:0099512//GO:0019867//GO:0005882//GO:0044422//GO:0099081//GO:0044446//GO:0044430//GO:0043232//GO:0005622	intracellular organelle//cytoskeleton//polymeric cytoskeletal fiber//supramolecular complex//cellular_component//cell//intermediate filament cytoskeleton//intracellular part//non-membrane-bounded organelle//membrane//cell part//extracellular region//organelle//supramolecular fiber//outer membrane//intermediate filament//organelle part//supramolecular polymer//intracellular organelle part//cytoske…	GO:0003674//GO:0008289//GO:0005198//GO:0005488	molecular_function//lipid binding//structural molecule activity//binding	--	-	hypothetical protein
AUO97_14410	2.597	6.8428e-18	8.3644e-18	UP	GO:0034645//GO:0009058//GO:0031326//GO:1901576//GO:0044238//GO:0051252//GO:0006725//GO:0097659//GO:0019222//GO:0046483//GO:0008150//GO:0009059//GO:1901362//GO:0008152//GO:0044237//GO:0010467//GO:1903506//GO:0009889//GO:0043170//GO:0090304//GO:0060255//GO:0006351//GO:0016070//GO:0010556//GO:0031323//GO:0051171//GO:0006807//GO:0065007//GO:0006139//GO:0044271//GO:1901360//GO:0006355//GO:0019219//GO:…	cellular macromolecule biosynthetic process//biosynthetic process//regulation of cellular biosynthetic process//organic substance biosynthetic process//primary metabolic process//regulation of RNA metabolic process//cellular aromatic compound metabolic process//nucleic acid-templated transcription//regulation of metabolic process//heterocycle metabolic process//biological_process//macromolecule b…	--	--	GO:0003700//GO:0140110//GO:0003674	DNA-binding transcription factor activity//transcription regulator activity//molecular_function	no KO assigned | (GenBank) Putative HTH-type transcriptional regulator yafC	-	LysR family transcriptional regulator
AUO97_14315	2.5965	2.9916e-08	1.414e-08	UP	GO:0008150//GO:0051179//GO:0006810//GO:0051234	biological_process//localization//transport//establishment of localization	GO:0032991//GO:0005623//GO:0005575//GO:0016020//GO:1902494//GO:0098796//GO:0043190//GO:0071944//GO:0098797//GO:0005886//GO:0016021//GO:0044425//GO:1902495//GO:1990351//GO:0044459//GO:1904949//GO:0031224//GO:0098533//GO:0044464	protein-containing complex//cell//cellular_component//membrane//catalytic complex//membrane protein complex//ATP-binding cassette (ABC) transporter complex//cell periphery//plasma membrane protein complex//plasma membrane//integral component of membrane//membrane part//transmembrane transporter complex//transporter complex//plasma membrane part//ATPase complex//intrinsic component of membrane//AT…	GO:0016817//GO:0016787//GO:0003824//GO:1901363//GO:0008144//GO:0003676//GO:0001882//GO:0017111//GO:0035639//GO:1901265//GO:0016462//GO:0005524//GO:0005488//GO:0030554//GO:0003674//GO:0032553//GO:0097159//GO:0043168//GO:0032559//GO:0003723//GO:0016818//GO:0000166//GO:0097367//GO:0005215//GO:0005525//GO:0004386//GO:0017076//GO:0032555//GO:0043167//GO:0003724//GO:0001883//GO:0019001//GO:0032550//GO:…	hydrolase activity, acting on acid anhydrides//hydrolase activity//catalytic activity//heterocyclic compound binding//drug binding//nucleic acid binding//nucleoside binding//nucleoside-triphosphatase activity//purine ribonucleoside triphosphate binding//nucleoside phosphate binding//pyrophosphatase activity//ATP binding//binding//adenyl nucleotide binding//molecular_function//ribonucleotide bindi…	K02010 iron(III) transport system ATP-binding protein [EC:3.6.3.30] | (GenBank) Sulfate/thiosulfate import ATP-binding protein cysA	-	hypothetical protein
AUO97_14780	2.5925	6.2816e-06	2.2942e-06	UP	GO:0008150//GO:0065008//GO:0019725//GO:0045454//GO:0065007//GO:0042592//GO:0009987//GO:0050789//GO:0050794	biological_process//regulation of biological quality//cellular homeostasis//cell redox homeostasis//biological regulation//homeostatic process//cellular process//regulation of biological process//regulation of cellular process	--	--	GO:0003824//GO:0016667//GO:0003674//GO:0009055//GO:0015035//GO:0016491//GO:0015036	catalytic activity//oxidoreductase activity, acting on a sulfur group of donors//molecular_function//electron transfer activity//protein disulfide oxidoreductase activity//oxidoreductase activity//disulfide oxidoreductase activity	K00537 arsenate reductase [EC:1.20.4.1] | (GenBank) arsC; arsenate reductase (glutaredoxin)	-	arsenate reductase (glutaredoxin)
AUO97_10165	2.5912	1.2797e-11	8.6035e-12	UP	--	--	--	--	GO:0003674//GO:0097159//GO:0003676//GO:0003677//GO:1901363//GO:0005488	molecular_function//organic cyclic compound binding//nucleic acid binding//DNA binding//heterocyclic compound binding//binding	no KO assigned | (GenBank) hypothetical protein	-	TetR/AcrR family transcriptional regulator
AUO97_11815	2.5883	3.1717e-22	5.512e-22	UP	--	--	--	--	--	--	no KO assigned | (GenBank) conserved hypothetical protein	-	hypothetical protein
AUO97_18375	2.5833	1.0269e-30	2.7761e-30	UP	GO:0016042//GO:0008150//GO:0044238//GO:0008152//GO:0009056//GO:0071704//GO:0006629//GO:1901575	lipid catabolic process//biological_process//primary metabolic process//metabolic process//catabolic process//organic substance metabolic process//lipid metabolic process//organic substance catabolic process	--	--	GO:0016787//GO:0003824//GO:0005488//GO:0004620//GO:0003674//GO:0005515//GO:0042578//GO:0008081//GO:0016298//GO:0004629//GO:0016788	hydrolase activity//catalytic activity//binding//phospholipase activity//molecular_function//protein binding//phosphoric ester hydrolase activity//phosphoric diester hydrolase activity//lipase activity//phospholipase C activity//hydrolase activity, acting on ester bonds	K01114 phospholipase C [EC:3.1.4.3] | (GenBank) phospholipase C, phosphocholine-specific	-	phospholipase C%2C phosphocholine-specific
AUO97_07710	2.5773	3.7753e-51	1.9099e-50	UP	GO:0006811//GO:0006820//GO:0071702//GO:0015849//GO:0006865//GO:0046942//GO:0015711//GO:0051234//GO:0006810//GO:0034220//GO:0003333//GO:0055085//GO:0051179//GO:0098656//GO:1903825//GO:1905039//GO:0071705//GO:0008150	ion transport//anion transport//organic substance transport//organic acid transport//amino acid transport//carboxylic acid transport//organic anion transport//establishment of localization//transport//ion transmembrane transport//amino acid transmembrane transport//transmembrane transport//localization//anion transmembrane transport//organic acid transmembrane transport//carboxylic acid transmemb…	GO:0016020//GO:0005575	membrane//cellular_component	GO:0036094//GO:0032561//GO:0022857//GO:0032549//GO:0032550//GO:0001883//GO:0015075//GO:0019001//GO:0043167//GO:0032555//GO:0017076//GO:0008514//GO:0097367//GO:0000166//GO:0005215//GO:0005525//GO:0015318//GO:0097159//GO:0043168//GO:0032553//GO:0003674//GO:0005342//GO:0008509//GO:0015171//GO:0005488//GO:0035639//GO:1901265//GO:0001882//GO:0046943//GO:1901363	small molecule binding//guanyl ribonucleotide binding//transmembrane transporter activity//ribonucleoside binding//purine ribonucleoside binding//purine nucleoside binding//ion transmembrane transporter activity//guanyl nucleotide binding//ion binding//purine ribonucleotide binding//purine nucleotide binding//organic anion transmembrane transporter activity//carbohydrate derivative binding//nucle…	K16234 histidine transporter | (GenBank) Proline-specific permease proY	proY	amino acid permease
AUO97_02840	2.5728	2.5287e-15	2.5088e-15	UP	--	--	--	--	GO:0003824//GO:0003674//GO:0016491	catalytic activity//molecular_function//oxidoreductase activity	K00355 NAD(P)H dehydrogenase (quinone) [EC:1.6.5.2] | (GenBank) Glutathione-regulated potassium-efflux system ancillary protein kefF	-	flavodoxin family protein
AUO97_12680	2.5709	4.7326e-18	5.9121e-18	UP	GO:0044238//GO:0006399//GO:0046483//GO:0008150//GO:0019752//GO:0043436//GO:0006725//GO:0090304//GO:0008152//GO:0044237//GO:0010467//GO:0043170//GO:0006631//GO:0006396//GO:0008033//GO:0006082//GO:0016070//GO:0006807//GO:0044281//GO:0006139//GO:0034660//GO:1901360//GO:0006629//GO:0055114//GO:0034641//GO:0071704//GO:0032787//GO:0009987//GO:0044255//GO:0034470	primary metabolic process//tRNA metabolic process//heterocycle metabolic process//biological_process//carboxylic acid metabolic process//oxoacid metabolic process//cellular aromatic compound metabolic process//nucleic acid metabolic process//metabolic process//cellular metabolic process//gene expression//macromolecule metabolic process//fatty acid metabolic process//RNA processing//tRNA processin…	--	--	GO:0005488//GO:1901265//GO:0048037//GO:1901363//GO:0003824//GO:0003857//GO:0097159//GO:0043168//GO:0003674//GO:0016491//GO:0016614//GO:0043167//GO:0000166//GO:0036094//GO:0071949//GO:0050660//GO:0016616//GO:0050662	binding//nucleoside phosphate binding//cofactor binding//heterocyclic compound binding//catalytic activity//3-hydroxyacyl-CoA dehydrogenase activity//organic cyclic compound binding//anion binding//molecular_function//oxidoreductase activity//oxidoreductase activity, acting on CH-OH group of donors//ion binding//nucleotide binding//small molecule binding//FAD binding//flavin adenine dinucleotide …	no KO assigned | (GenBank) puuB; Gamma-glutamylputrescine oxidoreductase	-	FAD-binding oxidoreductase
AUO97_09390	2.568	3.9881e-31	1.1015e-30	UP	GO:0008152//GO:0008150//GO:0055114	metabolic process//biological_process//oxidation-reduction process	--	--	GO:0003674//GO:0043168//GO:0097159//GO:0003995//GO:0005488//GO:1901363//GO:0003824//GO:0048037//GO:1901265//GO:0050660//GO:0036094//GO:0050662//GO:0016627//GO:0016491//GO:0043167//GO:0000166	molecular_function//anion binding//organic cyclic compound binding//acyl-CoA dehydrogenase activity//binding//heterocyclic compound binding//catalytic activity//cofactor binding//nucleoside phosphate binding//flavin adenine dinucleotide binding//small molecule binding//coenzyme binding//oxidoreductase activity, acting on the CH-CH group of donors//oxidoreductase activity//ion binding//nucleotide …	no KO assigned | (GenBank) thermophilic dibenzothiophene desulfurization enzyme C	-	FMNH2-dependent monooxygenase
AUO97_06185	2.5653	6.2603e-12	4.346e-12	UP	GO:0008150//GO:0008152	biological_process//metabolic process	--	--	GO:0016829//GO:0003674//GO:0003824	lyase activity//molecular_function//catalytic activity	K01714 4-hydroxy-tetrahydrodipicolinate synthase [EC:4.3.3.7] | (GenBank) Dihydrodipicolinate synthase	-	dihydrodipicolinate synthase family protein
AUO97_02720	2.5644	0.00011289	3.556e-05	UP	--	--	--	--	--	--	--	-	hypothetical protein
AUO97_14520	2.5644	4.7505e-08	2.2006e-08	UP	GO:0044403//GO:0051704//GO:0019083//GO:0008150//GO:0019080//GO:0016032//GO:0044419	symbiont process//multi-organism process//viral transcription//biological_process//viral gene expression//viral process//interspecies interaction between organisms	--	--	GO:0032550//GO:0032549//GO:0019001//GO:0001883//GO:0003924//GO:0032561//GO:0036094//GO:0140098//GO:0043531//GO:0016887//GO:0005525//GO:0097367//GO:0000166//GO:0004386//GO:0016818//GO:0003724//GO:0043167//GO:0032555//GO:0017076//GO:0032559//GO:0043168//GO:0097159//GO:0032553//GO:0003674//GO:0030554//GO:0003723//GO:0001882//GO:0016462//GO:1901265//GO:0017111//GO:0035639//GO:0008144//GO:1901363//GO:…	purine ribonucleoside binding//ribonucleoside binding//guanyl nucleotide binding//purine nucleoside binding//GTPase activity//guanyl ribonucleotide binding//small molecule binding//catalytic activity, acting on RNA//ADP binding//ATPase activity//GTP binding//carbohydrate derivative binding//nucleotide binding//helicase activity//hydrolase activity, acting on acid anhydrides, in phosphorus-contain…	K02028 polar amino acid transport system ATP-binding protein [EC:3.6.3.21] | (GenBank) Glutamine transport ATP-binding protein glnQ	-	amino acid ABC transporter ATP-binding protein
AUO97_09565	2.5641	4.9258e-16	5.2e-16	UP	--	--	--	--	--	--	no KO assigned | (GenBank) hypothetical protein	-	hypothetical protein
AUO97_06800	2.5612	1.6301e-05	5.7087e-06	UP	--	--	--	--	--	--	no KO assigned | (GenBank) hypothetical protein	-	hypothetical protein
AUO97_05215	2.5574	1.161e-18	1.5569e-18	UP	GO:0051234//GO:0006810//GO:0055085//GO:0051179//GO:0008150	establishment of localization//transport//transmembrane transport//localization//biological_process	GO:0031224//GO:0044425//GO:0016021//GO:0016020//GO:0005575	intrinsic component of membrane//membrane part//integral component of membrane//membrane//cellular_component	--	--	no KO assigned | (GenBank) conserved hypothetical protein	-	EamA/RhaT family transporter
AUO97_07675	2.5569	1.4144e-11	9.4713e-12	UP	--	--	--	--	--	--	no KO assigned | (GenBank) Peptidase M15 family protein	-	hypothetical protein
AUO97_17645	2.5532	1.3049e-25	2.7723e-25	UP	GO:0015849//GO:0071702//GO:0006820//GO:0006811//GO:0051234//GO:0015711//GO:0046942//GO:0006865//GO:0098656//GO:1905039//GO:0071705//GO:1903825//GO:0051179//GO:0003333//GO:0055085//GO:0006810//GO:0034220//GO:0008150	organic acid transport//organic substance transport//anion transport//ion transport//establishment of localization//organic anion transport//carboxylic acid transport//amino acid transport//anion transmembrane transport//carboxylic acid transmembrane transport//nitrogen compound transport//organic acid transmembrane transport//localization//amino acid transmembrane transport//transmembrane transp…	GO:0005575//GO:0016020	cellular_component//membrane	GO:0015075//GO:0022857//GO:0015318//GO:0005215//GO:0008514//GO:0008509//GO:0003674//GO:0005342//GO:0046943//GO:0015171	ion transmembrane transporter activity//transmembrane transporter activity//inorganic molecular entity transmembrane transporter activity//transporter activity//organic anion transmembrane transporter activity//anion transmembrane transporter activity//molecular_function//organic acid transmembrane transporter activity//carboxylic acid transmembrane transporter activity//amino acid transmembrane …	no KO assigned | (GenBank) Proline-specific permease proY	-	amino acid permease
AUO97_05285	2.5481	0.0067363	0.0016516	UP	--	--	--	--	--	--	--	-	tRNA-Ser
AUO97_09750	2.5411	5.2269e-24	1.0272e-23	UP	GO:0055114//GO:0008152//GO:0008150	oxidation-reduction process//metabolic process//biological_process	GO:0044464//GO:0042651//GO:0005622//GO:0009579//GO:0005575//GO:0005623//GO:0034357//GO:0044424//GO:0044436//GO:0016020	cell part//thylakoid membrane//intracellular//thylakoid//cellular_component//cell//photosynthetic membrane//intracellular part//thylakoid part//membrane	GO:0016679//GO:0052880//GO:0051536//GO:0016491//GO:0003674//GO:0009496//GO:0051540//GO:0051537//GO:0048037//GO:0003824//GO:0005488	oxidoreductase activity, acting on diphenols and related substances as donors//oxidoreductase activity, acting on diphenols and related substances as donors, with copper protein as acceptor//iron-sulfur cluster binding//oxidoreductase activity//molecular_function//plastoquinol--plastocyanin reductase activity//metal cluster binding//2 iron, 2 sulfur cluster binding//cofactor binding//catalytic ac…	K07093 uncharacterized protein | (GenBank) Tat (twin-arginine translocation) pathway signal sequence domain protein	-	PhoX family phosphatase
AUO97_17160	2.5342	1.2425e-11	8.4085e-12	UP	GO:0008152//GO:0008150//GO:0055114	metabolic process//biological_process//oxidation-reduction process	--	--	GO:0097159//GO:0043168//GO:0003674//GO:1901265//GO:0048037//GO:0003824//GO:1901363//GO:0005488//GO:0050662//GO:0036094//GO:0050660//GO:0000166//GO:0043167//GO:0016491//GO:0016627	organic cyclic compound binding//anion binding//molecular_function//nucleoside phosphate binding//cofactor binding//catalytic activity//heterocyclic compound binding//binding//coenzyme binding//small molecule binding//flavin adenine dinucleotide binding//nucleotide binding//ion binding//oxidoreductase activity//oxidoreductase activity, acting on the CH-CH group of donors	no KO assigned | (GenBank) Acyl-CoA dehydrogenase, C-terminal domain protein	-	acyl-CoA dehydrogenase
AUO97_04580	2.534	1.0635e-12	8.0381e-13	UP	--	--	--	--	--	--	no KO assigned | (GenBank) hypothetical protein	-	hypothetical protein
AUO97_07720	2.5336	7.8849e-15	7.2329e-15	UP	GO:0008152//GO:0008150	metabolic process//biological_process	--	--	GO:0008168//GO:0043169//GO:0043167//GO:0003674//GO:0016740//GO:0003824//GO:0016741//GO:0046872//GO:0005488	methyltransferase activity//cation binding//ion binding//molecular_function//transferase activity//catalytic activity//transferase activity, transferring one-carbon groups//metal ion binding//binding	K01479 formiminoglutamase [EC:3.5.3.8] | (GenBank) hutG; formimidoylglutamase	-	formimidoylglutamase
AUO97_13445	2.5333	5.9173e-17	6.689e-17	UP	GO:0015698//GO:0034645//GO:0008653//GO:0009058//GO:0044264//GO:1901576//GO:0044238//GO:0015689//GO:0015893//GO:0009059//GO:0008150//GO:0005975//GO:0034637//GO:0044237//GO:0008152//GO:0043170//GO:0033692//GO:0055085//GO:0006810//GO:0051179//GO:0042891//GO:1901137//GO:0009103//GO:0042493//GO:0008610//GO:1901135//GO:0016051//GO:1903509//GO:0051234//GO:0015711//GO:0044262//GO:0005976//GO:0046942//GO:…	inorganic anion transport//cellular macromolecule biosynthetic process//lipopolysaccharide metabolic process//biosynthetic process//cellular polysaccharide metabolic process//organic substance biosynthetic process//primary metabolic process//molybdate ion transport//drug transport//macromolecule biosynthetic process//biological_process//carbohydrate metabolic process//cellular carbohydrate biosyn…	GO:0016020//GO:0005575//GO:0016021//GO:0031224//GO:0044425	membrane//cellular_component//integral component of membrane//intrinsic component of membrane//membrane part	GO:0042910//GO:0008918//GO:0015098//GO:0046943//GO:0003824//GO:0016758//GO:0008194//GO:0008509//GO:0003674//GO:0005342//GO:0016740//GO:0042895//GO:0016757//GO:0042925//GO:0015238//GO:0008028//GO:0015103//GO:0035250//GO:0015318//GO:0005215//GO:0008514//GO:0022857//GO:0015075//GO:0008378	xenobiotic transmembrane transporter activity//lipopolysaccharide 3-alpha-galactosyltransferase activity//molybdate ion transmembrane transporter activity//carboxylic acid transmembrane transporter activity//catalytic activity//transferase activity, transferring hexosyl groups//UDP-glycosyltransferase activity//anion transmembrane transporter activity//molecular_function//organic acid transmembra…	K05782 benzoate membrane transport protein | (GenBank) Benzoate membrane transport protein	-	benzoate membrane transporter
AUO97_12290	2.5324	5.0777e-37	1.8143e-36	UP	GO:0090304//GO:0008152//GO:0044237//GO:0043170//GO:0044238//GO:0015074//GO:0008150//GO:0046483//GO:0006725//GO:0044260//GO:0034641//GO:0071704//GO:0009987//GO:0006807//GO:0006139//GO:1901360//GO:0006259	nucleic acid metabolic process//metabolic process//cellular metabolic process//macromolecule metabolic process//primary metabolic process//DNA integration//biological_process//heterocycle metabolic process//cellular aromatic compound metabolic process//cellular macromolecule metabolic process//cellular nitrogen compound metabolic process//organic substance metabolic process//cellular process//nit…	--	--	GO:0097159//GO:0003674//GO:0005488//GO:0003676//GO:0003677//GO:0016787//GO:0003824//GO:1901363	organic cyclic compound binding//molecular_function//binding//nucleic acid binding//DNA binding//hydrolase activity//catalytic activity//heterocyclic compound binding	K01428 urease subunit alpha [EC:3.5.1.5] | (GenBank) ureC; urease, alpha subunit	-	urease subunit alpha
AUO97_05590	2.523	8.3144e-17	9.2984e-17	UP	GO:0008150//GO:0008152	biological_process//metabolic process	--	--	GO:0003824//GO:0003674	catalytic activity//molecular_function	no KO assigned | (GenBank) Isochorismatase family protein	-	cysteine hydrolase
AUO97_19175	2.5216	0.00054988	0.00015592	UP	--	--	--	--	GO:0003824//GO:0016787//GO:0003674	catalytic activity//hydrolase activity//molecular_function	no KO assigned | (GenBank) ADP-ribose pyrophosphatase	-	NUDIX domain-containing protein
AUO97_06295	2.5191	6.6735e-10	3.7844e-10	UP	--	--	--	--	GO:0097159//GO:0043168//GO:0003674//GO:0032553//GO:0005488//GO:1901265//GO:0048037//GO:1901363//GO:0003824//GO:0036094//GO:0010181//GO:0050662//GO:0016491//GO:0043167//GO:0000166//GO:0097367	organic cyclic compound binding//anion binding//molecular_function//ribonucleotide binding//binding//nucleoside phosphate binding//cofactor binding//heterocyclic compound binding//catalytic activity//small molecule binding//FMN binding//coenzyme binding//oxidoreductase activity//ion binding//nucleotide binding//carbohydrate derivative binding	no KO assigned | (GenBank) Flavoprotein wrbA (Trp repressor-binding protein)	-	flavodoxin family protein
AUO97_18705	2.5132	1.9614e-11	1.2948e-11	UP	GO:0016070//GO:0043170//GO:0008152//GO:0044237//GO:0090304//GO:0006725//GO:0046483//GO:0008150//GO:0043412//GO:0044238//GO:0009987//GO:0071704//GO:0034641//GO:0009451//GO:1901360//GO:0006139//GO:0001522//GO:0006807	RNA metabolic process//macromolecule metabolic process//metabolic process//cellular metabolic process//nucleic acid metabolic process//cellular aromatic compound metabolic process//heterocycle metabolic process//biological_process//macromolecule modification//primary metabolic process//cellular process//organic substance metabolic process//cellular nitrogen compound metabolic process//RNA modific…	--	--	GO:0003674//GO:0009982//GO:0097159//GO:0016866//GO:0003723//GO:1901363//GO:0003824//GO:0003676//GO:0005488//GO:0016853	molecular_function//pseudouridine synthase activity//organic cyclic compound binding//intramolecular transferase activity//RNA binding//heterocyclic compound binding//catalytic activity//nucleic acid binding//binding//isomerase activity	K06177 tRNA pseudouridine32 synthase / 23S rRNA pseudouridine746 synthase [EC:5.4.99.28 5.4.99.29] | (GenBank) RNA pseudouridylate synthase family protein	-	pseudouridylate synthase
AUO97_12060	2.5091	4.9234e-09	2.5333e-09	UP	GO:0032787//GO:0071704//GO:0055114//GO:0006629//GO:0044255//GO:0009987//GO:0044281//GO:0044237//GO:0008152//GO:0006082//GO:0006631//GO:0044238//GO:0043436//GO:0019752//GO:0008150	monocarboxylic acid metabolic process//organic substance metabolic process//oxidation-reduction process//lipid metabolic process//cellular lipid metabolic process//cellular process//small molecule metabolic process//cellular metabolic process//metabolic process//organic acid metabolic process//fatty acid metabolic process//primary metabolic process//oxoacid metabolic process//carboxylic acid meta…	--	--	GO:0016616//GO:0016491//GO:0016614//GO:0003857//GO:0003674//GO:0003824	oxidoreductase activity, acting on the CH-OH group of donors, NAD or NADP as acceptor//oxidoreductase activity//oxidoreductase activity, acting on CH-OH group of donors//3-hydroxyacyl-CoA dehydrogenase activity//molecular_function//catalytic activity	no KO assigned | (GenBank) 3-oxoacyl-[acyl-carrier-protein] reductase(3-ketoacyl-acyl carrier protein reductase)	-	SDR family NAD(P)-dependent oxidoreductase
AUO97_12470	2.5075	1.5093e-15	1.5362e-15	UP	GO:0009987//GO:0071704//GO:0034641//GO:0050896//GO:0044260//GO:0099046//GO:0006304//GO:0006259//GO:1901360//GO:0006139//GO:0044355//GO:0006807//GO:0043170//GO:0008152//GO:0044237//GO:0090304//GO:0006725//GO:0006950//GO:0043412//GO:0046483//GO:0008150//GO:0006952//GO:0009307//GO:0044238	cellular process//organic substance metabolic process//cellular nitrogen compound metabolic process//response to stimulus//cellular macromolecule metabolic process//clearance of foreign intracellular nucleic acids//DNA modification//DNA metabolic process//organic cyclic compound metabolic process//nucleobase-containing compound metabolic process//clearance of foreign intracellular DNA//nitrogen c…	--	--	GO:0016788//GO:0004519//GO:0004518//GO:0003674//GO:0097159//GO:0016787//GO:0003677//GO:1901363//GO:0003824//GO:0003676//GO:0005488	hydrolase activity, acting on ester bonds//endonuclease activity//nuclease activity//molecular_function//organic cyclic compound binding//hydrolase activity//DNA binding//heterocyclic compound binding//catalytic activity//nucleic acid binding//binding	K07460 putative endonuclease | (GenBank) Uncharacterized protein family UPF0102 family protein	-	YraN family protein
AUO97_00060	2.5037	7.9616e-18	9.6625e-18	UP	GO:0008150//GO:0003333//GO:0055085//GO:0006810//GO:0034220//GO:0098656//GO:1903825//GO:0071705//GO:1905039//GO:0051179//GO:0006865//GO:0015711//GO:0051234//GO:0046942//GO:0006820//GO:0071702//GO:0006811//GO:0015849	biological_process//amino acid transmembrane transport//transmembrane transport//transport//ion transmembrane transport//anion transmembrane transport//organic acid transmembrane transport//nitrogen compound transport//carboxylic acid transmembrane transport//localization//amino acid transport//organic anion transport//establishment of localization//carboxylic acid transport//anion transport//org…	GO:0016020//GO:0005575	membrane//cellular_component	GO:0015171//GO:0046943//GO:0005342//GO:0003674//GO:0008509//GO:0015318//GO:0008514//GO:0005215//GO:0022857//GO:0015075	amino acid transmembrane transporter activity//carboxylic acid transmembrane transporter activity//organic acid transmembrane transporter activity//molecular_function//anion transmembrane transporter activity//inorganic molecular entity transmembrane transporter activity//organic anion transmembrane transporter activity//transporter activity//transmembrane transporter activity//ion transmembrane …	K11735 GABA permease | (GenBank) GABA permease (4-amino butyrate transport carrier) (Gamma-aminobutyrate permease)	-	amino acid permease
AUO97_11790	2.5029	9.9708e-09	4.9461e-09	UP	GO:0008150//GO:0006810//GO:0051179//GO:0051234	biological_process//transport//localization//establishment of localization	GO:0016020//GO:0005575//GO:0016021//GO:0031224//GO:0044425	membrane//cellular_component//integral component of membrane//intrinsic component of membrane//membrane part	GO:0022829//GO:0003674//GO:0015267//GO:0005215//GO:0015288//GO:0022803//GO:0022857	wide pore channel activity//molecular_function//channel activity//transporter activity//porin activity//passive transmembrane transporter activity//transmembrane transporter activity	no KO assigned | (GenBank) hypothetical protein	-	outer membrane porin%2C OprD family
AUO97_14515	2.5005	7.1313e-07	2.929e-07	UP	GO:0051234//GO:0051179//GO:0006810//GO:0008150	establishment of localization//localization//transport//biological_process	GO:0005575//GO:0016020	cellular_component//membrane	--	--	K02029 polar amino acid transport system permease protein | (GenBank) Binding-protein-dependent transport system inner membrane component family protein	-	amino acid ABC transporter permease
AUO97_14120	2.4992	4.075e-13	3.2181e-13	UP	GO:0006520//GO:0019752//GO:0008150//GO:0009066//GO:0043436//GO:0044238//GO:1901576//GO:0009058//GO:0016053//GO:0008652//GO:1901607//GO:0043648//GO:1901605//GO:0006082//GO:0009085//GO:0046451//GO:0044237//GO:1901564//GO:0008152//GO:0006553//GO:0044283//GO:1901566//GO:0044281//GO:0006807//GO:0009987//GO:0046394//GO:0044249//GO:0071704//GO:0009067//GO:0009089	cellular amino acid metabolic process//carboxylic acid metabolic process//biological_process//aspartate family amino acid metabolic process//oxoacid metabolic process//primary metabolic process//organic substance biosynthetic process//biosynthetic process//organic acid biosynthetic process//cellular amino acid biosynthetic process//alpha-amino acid biosynthetic process//dicarboxylic acid metaboli…	--	--	GO:0003824//GO:0018112//GO:0003674//GO:0008837//GO:0036361//GO:0047661//GO:0016853//GO:0016854//GO:0016855	catalytic activity//proline racemase activity//molecular_function//diaminopimelate epimerase activity//racemase activity, acting on amino acids and derivatives//amino-acid racemase activity//isomerase activity//racemase and epimerase activity//racemase and epimerase activity, acting on amino acids and derivatives	K12658 4-hydroxyproline epimerase [EC:5.1.1.8] | (GenBank) proline racemase	-	4-hydroxyproline 2-epimerase
AUO97_04960	2.4988	2.1675e-07	9.4011e-08	UP	GO:0006858//GO:0051276//GO:0008150//GO:0015698//GO:1901700//GO:0071705//GO:0051382//GO:0001101//GO:0034508//GO:0070925//GO:0051179//GO:0022607//GO:0006810//GO:1901698//GO:0034622//GO:0006996//GO:0071824//GO:0016043//GO:0051234//GO:0043933//GO:0044085//GO:0010167//GO:0065004//GO:0015706//GO:0071840//GO:0009987//GO:0065003//GO:0051383//GO:0006820//GO:0010035//GO:0042221//GO:0050896//GO:0006811	extracellular transport//chromosome organization//biological_process//inorganic anion transport//response to oxygen-containing compound//nitrogen compound transport//kinetochore assembly//response to acid chemical//centromere complex assembly//organelle assembly//localization//cellular component assembly//transport//response to nitrogen compound//cellular protein-containing complex assembly//orga…	GO:0098687//GO:0032991//GO:0005623//GO:0005575//GO:0000776//GO:0044424//GO:0043228//GO:0043229//GO:0044427//GO:0044422//GO:0000775//GO:0043232//GO:0005622//GO:0044446//GO:0005694//GO:0043226//GO:0044464	chromosomal region//protein-containing complex//cell//cellular_component//kinetochore//intracellular part//non-membrane-bounded organelle//intracellular organelle//chromosomal part//organelle part//chromosome, centromeric region//intracellular non-membrane-bounded organelle//intracellular//intracellular organelle part//chromosome//organelle//cell part	--	--	K02664 type IV pilus assembly protein PilO | (GenBank) type 4 fimbrial biogenesis protein PilO	-	hypothetical protein
AUO97_13490	2.4975	2.8476e-30	7.3857e-30	UP	GO:0008152//GO:0008150	metabolic process//biological_process	--	--	GO:0003674//GO:0003824//GO:0016846//GO:0016829	molecular_function//catalytic activity//carbon-sulfur lyase activity//lyase activity	no KO assigned | (GenBank) Glutathione-dependent formaldehyde-activating enzyme family protein	-	GFA family protein
AUO97_14495	2.4872	2.6372e-35	8.8648e-35	UP	GO:0007165//GO:0007154//GO:0051716//GO:0008150//GO:0023052//GO:0050794//GO:0050896//GO:0050789//GO:0035556//GO:0009987//GO:0000160//GO:0065007	signal transduction//cell communication//cellular response to stimulus//biological_process//signaling//regulation of cellular process//response to stimulus//regulation of biological process//intracellular signal transduction//cellular process//phosphorelay signal transduction system//biological regulation	--	--	GO:0016772//GO:0016301//GO:0004672//GO:0003674//GO:0016773//GO:0016740//GO:0140096//GO:0003824//GO:0004673//GO:0016775//GO:0000155	transferase activity, transferring phosphorus-containing groups//kinase activity//protein kinase activity//molecular_function//phosphotransferase activity, alcohol group as acceptor//transferase activity//catalytic activity, acting on a protein//catalytic activity//protein histidine kinase activity//phosphotransferase activity, nitrogenous group as acceptor//phosphorelay sensor kinase activity	no KO assigned | (GenBank) Histidine kinase-, DNA gyrase B-, and HSP90-like ATPase family protein	-	histidine kinase
AUO97_00225	2.481	0.12951	0.025828	FALSE	GO:0006260//GO:0034645//GO:1901576//GO:0044238//GO:0006281//GO:0033554//GO:0009058//GO:0006725//GO:0006950//GO:0008150//GO:0046483//GO:0009059//GO:0043170//GO:0008152//GO:0044237//GO:0090304//GO:0051716//GO:0006139//GO:0006807//GO:1901360//GO:0006259//GO:0071704//GO:0034641//GO:0006974//GO:0050896//GO:0044260//GO:0044249//GO:0009987	DNA replication//cellular macromolecule biosynthetic process//organic substance biosynthetic process//primary metabolic process//DNA repair//cellular response to stress//biosynthetic process//cellular aromatic compound metabolic process//response to stress//biological_process//heterocycle metabolic process//macromolecule biosynthetic process//macromolecule metabolic process//metabolic process//ce…	--	--	GO:0043138//GO:0016787//GO:0016817//GO:0003824//GO:0017111//GO:0016462//GO:0140097//GO:0003674//GO:0003678//GO:0016818//GO:0070035//GO:0043140//GO:0004386//GO:0008026//GO:0016887//GO:0042623//GO:0008094//GO:0004003	3'-5' DNA helicase activity//hydrolase activity//hydrolase activity, acting on acid anhydrides//catalytic activity//nucleoside-triphosphatase activity//pyrophosphatase activity//catalytic activity, acting on DNA//molecular_function//DNA helicase activity//hydrolase activity, acting on acid anhydrides, in phosphorus-containing anhydrides//purine NTP-dependent helicase activity//ATP-dependent 3'-5'…	--	-	thiamine biosynthesis protein ThiS
AUO97_00275	2.481	0.032033	0.007113	FALSE	--	--	--	--	--	--	--	-	RNA 3'-terminal phosphate cyclase
AUO97_14230	2.481	9.8708e-06	3.5318e-06	UP	GO:0006950//GO:0008150//GO:0006952//GO:0050896	response to stress//biological_process//defense response//response to stimulus	--	--	--	--	K02614 acyl-CoA thioesterase [EC:3.1.2.-] | (GenBank) Phenylacetic acid degradation protein paaI	-	PaaI family thioesterase
AUO97_07725	2.4774	3.6231e-16	3.8891e-16	UP	GO:0016043//GO:0051276//GO:0008150//GO:0071103//GO:0006323//GO:0009987//GO:0071840//GO:0006996	cellular component organization//chromosome organization//biological_process//DNA conformation change//DNA packaging//cellular process//cellular component organization or biogenesis//organelle organization	--	--	--	--	no KO assigned | (GenBank) conserved hypothetical protein	-	DUF885 domain-containing protein
AUO97_02120	2.4734	3.9261e-22	6.7543e-22	UP	GO:0044281//GO:0071704//GO:0016310//GO:0031388//GO:0009987//GO:0006796//GO:0006793//GO:0008150//GO:0044237//GO:0008152//GO:0006082	small molecule metabolic process//organic substance metabolic process//phosphorylation//organic acid phosphorylation//cellular process//phosphate-containing compound metabolic process//phosphorus metabolic process//biological_process//cellular metabolic process//metabolic process//organic acid metabolic process	--	--	GO:0008887//GO:0003824//GO:0016772//GO:0016301//GO:0016773//GO:0003674//GO:0016740	glycerate kinase activity//catalytic activity//transferase activity, transferring phosphorus-containing groups//kinase activity//phosphotransferase activity, alcohol group as acceptor//molecular_function//transferase activity	K00865 glycerate 2-kinase [EC:2.7.1.165] | (GenBank) Glycerate kinase	-	glycerate kinase
AUO97_11930	2.4695	1.5815e-10	9.5179e-11	UP	--	--	--	--	--	--	no KO assigned | (GenBank) hypothetical protein	-	hypothetical protein
AUO97_00850	2.4682	8.7895e-22	1.4871e-21	UP	--	--	--	--	--	--	no KO assigned | (GenBank) actinomycin synthetase II	-	hypothetical protein
AUO97_00880	2.4637	0.00023015	6.8808e-05	UP	GO:0090304//GO:0043170//GO:0008152//GO:0044237//GO:0046483//GO:0008150//GO:0006725//GO:0006310//GO:0044238//GO:0009987//GO:0044260//GO:0071704//GO:0034641//GO:1901360//GO:0006259//GO:0006139//GO:0006807	nucleic acid metabolic process//macromolecule metabolic process//metabolic process//cellular metabolic process//heterocycle metabolic process//biological_process//cellular aromatic compound metabolic process//DNA recombination//primary metabolic process//cellular process//cellular macromolecule metabolic process//organic substance metabolic process//cellular nitrogen compound metabolic process//o…	--	--	GO:0097159//GO:0003674//GO:0140097//GO:0003677//GO:1901363//GO:0003824//GO:0003676//GO:0005488//GO:0000150	organic cyclic compound binding//molecular_function//catalytic activity, acting on DNA//DNA binding//heterocyclic compound binding//catalytic activity//nucleic acid binding//binding//recombinase activity	no KO assigned | (GenBank) Bacterial regulatory protein, tetR family protein	-	TetR/AcrR family transcriptional regulator
AUO97_10400	2.4625	1.011e-12	7.6525e-13	UP	--	--	--	--	--	--	no KO assigned | (GenBank) hypothetical protein	-	DedA family protein
AUO97_18005	2.4625	6.6342e-24	1.284e-23	UP	GO:0044237//GO:0008152//GO:0006082//GO:0006631//GO:0009058//GO:0006633//GO:0016053//GO:0044238//GO:1901576//GO:0043436//GO:0019752//GO:0008150//GO:0071704//GO:0032787//GO:0006629//GO:0044249//GO:0044255//GO:0046394//GO:0009987//GO:0008610//GO:0072330//GO:0044281//GO:0044283	cellular metabolic process//metabolic process//organic acid metabolic process//fatty acid metabolic process//biosynthetic process//fatty acid biosynthetic process//organic acid biosynthetic process//primary metabolic process//organic substance biosynthetic process//oxoacid metabolic process//carboxylic acid metabolic process//biological_process//organic substance metabolic process//monocarboxylic…	GO:0016021//GO:0044444//GO:1902494//GO:0016020//GO:0044424//GO:0009317//GO:0005575//GO:0005623//GO:0032991//GO:0044464//GO:0005622//GO:0005737//GO:0031224//GO:0044425	integral component of membrane//cytoplasmic part//catalytic complex//membrane//intracellular part//acetyl-CoA carboxylase complex//cellular_component//cell//protein-containing complex//cell part//intracellular//cytoplasm//intrinsic component of membrane//membrane part	GO:0003674//GO:0016885//GO:0003989//GO:0016421//GO:0003824//GO:0016874	molecular_function//ligase activity, forming carbon-carbon bonds//acetyl-CoA carboxylase activity//CoA carboxylase activity//catalytic activity//ligase activity	no KO assigned | (GenBank) hypothetical protein	-	bacteriophage protein
AUO97_07580	2.4606	2.2452e-84	2.5493e-83	UP	GO:0051179//GO:0006810//GO:0034220//GO:0055085//GO:0008150//GO:0006811//GO:0051234	localization//transport//ion transmembrane transport//transmembrane transport//biological_process//ion transport//establishment of localization	GO:0071944//GO:0016021//GO:0005886//GO:0005623//GO:0005575//GO:0016020//GO:0044464//GO:0044425//GO:0031224	cell periphery//integral component of membrane//plasma membrane//cell//cellular_component//membrane//cell part//membrane part//intrinsic component of membrane	GO:0003674//GO:0015075//GO:0022857//GO:0005215	molecular_function//ion transmembrane transporter activity//transmembrane transporter activity//transporter activity	no KO assigned | (GenBank) conserved hypothetical protein	-	DUF1328 domain-containing protein
AUO97_05115	2.4569	1.3184e-18	1.7542e-18	UP	GO:0019069//GO:0043170//GO:0009889//GO:1903506//GO:0010467//GO:0044237//GO:1901564//GO:0008152//GO:0090304//GO:1901565//GO:0006082//GO:0016070//GO:0009071//GO:0006351//GO:0060255//GO:0044282//GO:0010556//GO:0051704//GO:1901605//GO:0034645//GO:0065008//GO:0044238//GO:0019068//GO:1901576//GO:0031326//GO:0016032//GO:0009058//GO:0044419//GO:0097659//GO:0006725//GO:0051252//GO:0043436//GO:1901362//GO:…	viral capsid assembly//macromolecule metabolic process//regulation of biosynthetic process//regulation of nucleic acid-templated transcription//gene expression//cellular metabolic process//organonitrogen compound metabolic process//metabolic process//nucleic acid metabolic process//organonitrogen compound catabolic process//organic acid metabolic process//RNA metabolic process//serine family amin…	--	--	GO:0016638//GO:0003700//GO:0140110//GO:0030554//GO:0003674//GO:0032553//GO:0016740//GO:0043168//GO:0032559//GO:0016642//GO:0097159//GO:0005524//GO:0005488//GO:0070279//GO:0003824//GO:1901363//GO:0008144//GO:0048037//GO:0019842//GO:1901265//GO:0035639//GO:0036094//GO:0050662//GO:0030170//GO:0017076//GO:0032555//GO:0016491//GO:0043167//GO:0000166//GO:0016829//GO:0097367//GO:0004375	oxidoreductase activity, acting on the CH-NH2 group of donors//DNA-binding transcription factor activity//transcription regulator activity//adenyl nucleotide binding//molecular_function//ribonucleotide binding//transferase activity//anion binding//adenyl ribonucleotide binding//oxidoreductase activity, acting on the CH-NH2 group of donors, disulfide as acceptor//organic cyclic compound binding//A…	K01740 O-acetylhomoserine (thiol)-lyase [EC:2.5.1.49] | (GenBank) O-acetylhomoserine sulfhydrylase	-	aminotransferase class V-fold PLP-dependent enzyme
AUO97_15080	2.4519	4.0939e-12	2.9093e-12	UP	GO:0045229//GO:0071554//GO:0071555//GO:0008150//GO:0071840//GO:0009987//GO:0016043	external encapsulating structure organization//cell wall organization or biogenesis//cell wall organization//biological_process//cellular component organization or biogenesis//cellular process//cellular component organization	GO:0042597//GO:0005623//GO:0005575//GO:0031975//GO:0044464//GO:0030313//GO:0030288	periplasmic space//cell//cellular_component//envelope//cell part//cell envelope//outer membrane-bounded periplasmic space	--	--	no KO assigned | (GenBank) Chaperone protein fimB/fhaD precursor	-	pilus assembly protein
AUO97_10795	2.4512	2.2264e-08	1.0661e-08	UP	--	--	--	--	--	--	K13795 citrate/tricarballylate utilization protein | (GenBank) 4Fe-4S binding domain protein	tcuB	tricarballylate utilization protein TcuB
AUO97_16750	2.4497	2.3133e-06	8.9204e-07	UP	--	--	--	--	GO:0019001//GO:0001883//GO:0032549//GO:0032550//GO:0016887//GO:0036094//GO:0032561//GO:0003924//GO:0016818//GO:0005525//GO:0097367//GO:0000166//GO:0032555//GO:0017076//GO:0043167//GO:0032553//GO:0003674//GO:0030554//GO:0043168//GO:0032559//GO:0097159//GO:1901363//GO:0008144//GO:0003824//GO:0016817//GO:0016787//GO:0016462//GO:1901265//GO:0035639//GO:0017111//GO:0001882//GO:0005524//GO:0005488	guanyl nucleotide binding//purine nucleoside binding//ribonucleoside binding//purine ribonucleoside binding//ATPase activity//small molecule binding//guanyl ribonucleotide binding//GTPase activity//hydrolase activity, acting on acid anhydrides, in phosphorus-containing anhydrides//GTP binding//carbohydrate derivative binding//nucleotide binding//purine ribonucleotide binding//purine nucleotide bi…	K02013 iron complex transport system ATP-binding protein [EC:3.6.3.34] | (GenBank) Ferrichrome transport ATP-binding protein fhuC	-	ABC transporter ATP-binding protein
AUO97_18145	2.4476	8.5359e-14	7.1498e-14	UP	--	--	GO:0005575//GO:0044423//GO:0019028//GO:0019012	cellular_component//virion part//viral capsid//virion	GO:0003674//GO:0005198	molecular_function//structural molecule activity	no KO assigned | (GenBank) phage head morphogenesis protein, SPP1 gp7 family domain protein	-	head morphogenesis protein
AUO97_16315	2.4462	2.7491e-13	2.1981e-13	UP	--	--	GO:0016021//GO:0005575//GO:0016020//GO:0044425//GO:0031224	integral component of membrane//cellular_component//membrane//membrane part//intrinsic component of membrane	--	--	no KO assigned | (GenBank) Protein pagO	-	DMT transporter permease
AUO97_06725	2.4397	1.2545e-39	4.7836e-39	UP	GO:0008150//GO:0006810//GO:0051179//GO:0051234	biological_process//transport//localization//establishment of localization	GO:0016020//GO:0005575	membrane//cellular_component	--	--	K02014 iron complex outermembrane recepter protein | (GenBank) TonB-dependent siderophore receptor family protein	-	TonB-dependent siderophore receptor
AUO97_17260	2.4331	5.6443e-10	3.2259e-10	UP	GO:0009987//GO:0055114//GO:0008150//GO:0006725//GO:0044237//GO:0008152	cellular process//oxidation-reduction process//biological_process//cellular aromatic compound metabolic process//cellular metabolic process//metabolic process	--	--	GO:0043169//GO:0043167//GO:0046914//GO:0005506//GO:0046872//GO:0003824//GO:0005488//GO:0008199//GO:0003674	cation binding//ion binding//transition metal ion binding//iron ion binding//metal ion binding//catalytic activity//binding//ferric iron binding//molecular_function	K00449 protocatechuate 3,4-dioxygenase, beta subunit [EC:1.13.11.3] | (GenBank) pcaH; protocatechuate 3,4-dioxygenase, beta subunit	-	protocatechuate 3%2C4-dioxygenase subunit beta
AUO97_06280	2.4293	3.9678e-19	5.5392e-19	UP	--	--	--	--	--	--	no KO assigned | (GenBank) hypothetical protein	-	hypothetical protein
AUO97_15775	2.4248	1.4213e-18	1.8862e-18	UP	GO:0008150//GO:0006810//GO:0051179//GO:0051234	biological_process//transport//localization//establishment of localization	GO:0016020//GO:0005575	membrane//cellular_component	--	--	K02033 peptide/nickel transport system permease protein | (GenBank) Probable peptide ABC transporter permease protein y4tP	-	ABC transporter permease
AUO97_10275	2.4224	1.901e-20	2.8484e-20	UP	GO:0044237//GO:1901564//GO:0008152//GO:0090407//GO:1901293//GO:0019363//GO:0006793//GO:0019362//GO:0046496//GO:0009058//GO:0019637//GO:0044238//GO:1901576//GO:0072524//GO:0006725//GO:0008150//GO:0006733//GO:0046483//GO:1901362//GO:0034641//GO:0071704//GO:0019359//GO:0051188//GO:0018130//GO:0055086//GO:0044249//GO:0072525//GO:0019438//GO:0009117//GO:0034654//GO:0006753//GO:0009435//GO:0009987//GO:…	cellular metabolic process//organonitrogen compound metabolic process//metabolic process//organophosphate biosynthetic process//nucleoside phosphate biosynthetic process//pyridine nucleotide biosynthetic process//phosphorus metabolic process//pyridine nucleotide metabolic process//nicotinamide nucleotide metabolic process//biosynthetic process//organophosphate metabolic process//primary metabolic…	--	--	GO:0003674//GO:0016740//GO:0016763//GO:0005488//GO:0003824//GO:0048037//GO:0050662//GO:0016757//GO:0016491//GO:0004514	molecular_function//transferase activity//transferase activity, transferring pentosyl groups//binding//catalytic activity//cofactor binding//coenzyme binding//transferase activity, transferring glycosyl groups//oxidoreductase activity//nicotinate-nucleotide diphosphorylase (carboxylating) activity	no KO assigned | (GenBank) short chain dehydrogenase family protein	-	KR domain-containing protein
AUO97_05400	2.4196	5.4219e-13	4.223e-13	UP	GO:0042916//GO:0051252//GO:0097659//GO:0006725//GO:0009059//GO:0046434//GO:0019222//GO:0008150//GO:0046483//GO:1901362//GO:0034645//GO:0006793//GO:0009058//GO:0019700//GO:0019637//GO:1901576//GO:0044238//GO:0031326//GO:0060255//GO:0016070//GO:0006351//GO:0010556//GO:0051179//GO:0044237//GO:0008152//GO:0043170//GO:0009889//GO:1903506//GO:0010467//GO:0090304//GO:0015716//GO:0006810//GO:0009056//GO:…	alkylphosphonate transport//regulation of RNA metabolic process//nucleic acid-templated transcription//cellular aromatic compound metabolic process//macromolecule biosynthetic process//organophosphate catabolic process//regulation of metabolic process//biological_process//heterocycle metabolic process//organic cyclic compound biosynthetic process//cellular macromolecule biosynthetic process//phos…	--	--	GO:0003824//GO:0003674//GO:0003700//GO:0140110//GO:0016829	catalytic activity//molecular_function//DNA-binding transcription factor activity//transcription regulator activity//lyase activity	no KO assigned | (GenBank) Putative HTH-type transcriptional regulator ynfL	-	LysR family transcriptional regulator
AUO97_14955	2.4121	3.7866e-13	2.9996e-13	UP	GO:0055114//GO:0008150//GO:0008152	oxidation-reduction process//biological_process//metabolic process	--	--	GO:0043167//GO:0016491//GO:0016627//GO:0000166//GO:0036094//GO:0050660//GO:0050662//GO:0005488//GO:0003995//GO:1901265//GO:0048037//GO:0003824//GO:1901363//GO:0097159//GO:0043168//GO:0003674	ion binding//oxidoreductase activity//oxidoreductase activity, acting on the CH-CH group of donors//nucleotide binding//small molecule binding//flavin adenine dinucleotide binding//coenzyme binding//binding//acyl-CoA dehydrogenase activity//nucleoside phosphate binding//cofactor binding//catalytic activity//heterocyclic compound binding//organic cyclic compound binding//anion binding//molecular_f…	no KO assigned | (GenBank) Acyl-CoA dehydrogenase, C-terminal domain protein	-	SfnB family sulfur acquisition oxidoreductase
AUO97_06350	2.4048	2.3424e-07	1.0134e-07	UP	--	--	--	--	--	--	no KO assigned | (GenBank) hypothetical protein	-	hypothetical protein
AUO97_01055	2.404	0.00060802	0.00017111	UP	--	--	--	--	--	--	no KO assigned | (GenBank) hypothetical protein	-	hypothetical protein
AUO97_00035	2.4034	1.5189e-08	7.4125e-09	UP	--	--	--	--	--	--	no KO assigned | (GenBank) Glycosyl transferase family 2 family protein	-	glycosyl transferase
AUO97_00795	2.3973	3.9092e-18	4.9075e-18	UP	GO:0090150//GO:0072599//GO:0008150//GO:0072594//GO:0006810//GO:0045047//GO:0070972//GO:0055085//GO:0006613//GO:0006612//GO:0072657//GO:0070727//GO:0051649//GO:0051179//GO:0033365//GO:0071705//GO:0051641//GO:0006886//GO:0006614//GO:0033036//GO:0045184//GO:0015031//GO:0042886//GO:0051234//GO:0046907//GO:0015833//GO:0071702//GO:0034613//GO:0008104//GO:0006605	establishment of protein localization to membrane//establishment of protein localization to endoplasmic reticulum//biological_process//establishment of protein localization to organelle//transport//protein targeting to ER//protein localization to endoplasmic reticulum//transmembrane transport//cotranslational protein targeting to membrane//protein targeting to membrane//protein localization to me…	GO:0016020//GO:0005575//GO:0016021//GO:0031224//GO:0044425	membrane//cellular_component//integral component of membrane//intrinsic component of membrane//membrane part	GO:0005488//GO:0005524//GO:0022804//GO:0001882//GO:0035639//GO:0017111//GO:1901265//GO:0016462//GO:0016787//GO:0016817//GO:0003824//GO:0015405//GO:1901363//GO:0008144//GO:0016791//GO:0042626//GO:0042578//GO:0098519//GO:0043492//GO:0097159//GO:0032559//GO:0043168//GO:0030554//GO:0003674//GO:0032553//GO:0015399//GO:0043167//GO:0017076//GO:0032555//GO:0000166//GO:0097367//GO:0005525//GO:0005215//GO:…	binding//ATP binding//active transmembrane transporter activity//nucleoside binding//purine ribonucleoside triphosphate binding//nucleoside-triphosphatase activity//nucleoside phosphate binding//pyrophosphatase activity//hydrolase activity//hydrolase activity, acting on acid anhydrides//catalytic activity//P-P-bond-hydrolysis-driven transmembrane transporter activity//heterocyclic compound bindin…	no KO assigned | (GenBank) ABC transporter family protein	-	ABC transporter ATP-binding protein
AUO97_16090	2.3961	6.1444e-40	2.415e-39	UP	GO:0090150//GO:0006399//GO:0044238//GO:0006725//GO:0072594//GO:0072599//GO:0008150//GO:0046483//GO:0043412//GO:0010467//GO:0043170//GO:0006613//GO:0008152//GO:0006612//GO:0072657//GO:0044237//GO:0045047//GO:0006810//GO:0090304//GO:0070972//GO:0016070//GO:0071705//GO:0051641//GO:0006886//GO:0008033//GO:0070727//GO:0051649//GO:0006396//GO:0006400//GO:0070525//GO:0051179//GO:0033365//GO:0033036//GO:…	establishment of protein localization to membrane//tRNA metabolic process//primary metabolic process//cellular aromatic compound metabolic process//establishment of protein localization to organelle//establishment of protein localization to endoplasmic reticulum//biological_process//heterocycle metabolic process//macromolecule modification//gene expression//macromolecule metabolic process//cotran…	--	--	GO:0005524//GO:0005488//GO:0016817//GO:0016787//GO:0003824//GO:1901363//GO:0008144//GO:0016791//GO:0001882//GO:0035639//GO:0017111//GO:1901265//GO:0016462//GO:0042578//GO:0098519//GO:0016772//GO:0030554//GO:0003674//GO:0032553//GO:0016301//GO:0016740//GO:0097159//GO:0043168//GO:0032559//GO:0017076//GO:0032555//GO:0043167//GO:0016818//GO:0000166//GO:0097367//GO:0005525//GO:0016887//GO:0032561//GO:…	ATP binding//binding//hydrolase activity, acting on acid anhydrides//hydrolase activity//catalytic activity//heterocyclic compound binding//drug binding//phosphatase activity//nucleoside binding//purine ribonucleoside triphosphate binding//nucleoside-triphosphatase activity//nucleoside phosphate binding//pyrophosphatase activity//phosphoric ester hydrolase activity//nucleotide phosphatase activit…	K01990 ABC-2 type transport system ATP-binding protein | (GenBank) Hypothetical ABC transporter ATP-binding protein yadG	-	ABC transporter ATP-binding protein
AUO97_18890	2.3909	2.8017e-21	4.4457e-21	UP	GO:0009236//GO:0006767//GO:0042364//GO:0046184//GO:0008152//GO:0009235//GO:1901564//GO:0044237//GO:0090407//GO:0006766//GO:0042823//GO:0072524//GO:0042819//GO:0006725//GO:1901615//GO:0009110//GO:0008150//GO:0046483//GO:0017144//GO:1901362//GO:0006793//GO:0019637//GO:0009058//GO:1901576//GO:0019438//GO:0044249//GO:0072525//GO:0042816//GO:0033013//GO:1901617//GO:0006081//GO:0006796//GO:0051186//GO:…	cobalamin biosynthetic process//water-soluble vitamin metabolic process//water-soluble vitamin biosynthetic process//aldehyde biosynthetic process//metabolic process//cobalamin metabolic process//organonitrogen compound metabolic process//cellular metabolic process//organophosphate biosynthetic process//vitamin metabolic process//pyridoxal phosphate biosynthetic process//pyridine-containing compo…	--	--	GO:0003674//GO:0016810//GO:0016787//GO:0003824//GO:0016811//GO:0004359	molecular_function//hydrolase activity, acting on carbon-nitrogen (but not peptide) bonds//hydrolase activity//catalytic activity//hydrolase activity, acting on carbon-nitrogen (but not peptide) bonds, in linear amides//glutaminase activity	no KO assigned | (GenBank) DJ-1/PfpI family protein	-	type 1 glutamine amidotransferase domain-containing protein
AUO97_03045	2.3878	2.6341e-57	1.547e-56	UP	GO:0006935//GO:0023052//GO:0008150//GO:0007154//GO:0007165//GO:0051716//GO:0009605//GO:0040011//GO:0065007//GO:0000160//GO:0042330//GO:0050896//GO:0042221//GO:0050794//GO:0009987//GO:0035556//GO:0050789	chemotaxis//signaling//biological_process//cell communication//signal transduction//cellular response to stimulus//response to external stimulus//locomotion//biological regulation//phosphorelay signal transduction system//taxis//response to stimulus//response to chemical//regulation of cellular process//cellular process//intracellular signal transduction//regulation of biological process	GO:0044436//GO:0034357//GO:0044424//GO:0098796//GO:0016020//GO:0005623//GO:0030089//GO:0032991//GO:0005575//GO:0009579//GO:0030076//GO:0005737//GO:0005622//GO:0044425//GO:0042651//GO:0044464	thylakoid part//photosynthetic membrane//intracellular part//membrane protein complex//membrane//cell//phycobilisome//protein-containing complex//cellular_component//thylakoid//light-harvesting complex//cytoplasm//intracellular//membrane part//thylakoid membrane//cell part	GO:0140096//GO:0004871//GO:0003824//GO:0016772//GO:0016740//GO:0016773//GO:0003674//GO:0004672//GO:0016301//GO:0016775//GO:0000155//GO:0004673	catalytic activity, acting on a protein//obsolete signal transducer activity//catalytic activity//transferase activity, transferring phosphorus-containing groups//transferase activity//phosphotransferase activity, alcohol group as acceptor//molecular_function//protein kinase activity//kinase activity//phosphotransferase activity, nitrogenous group as acceptor//phosphorelay sensor kinase activity/…	K06596 chemosensory pili system protein ChpA (sensor histidine kinase/response regulator) | (GenBank) ChpA	-	hybrid sensor histidine kinase/response regulator
AUO97_17915	2.3848	1.3308e-27	3.119e-27	UP	GO:0033014//GO:0071941//GO:0044271//GO:1901360//GO:0006778//GO:0016114//GO:0016109//GO:0006807//GO:0008610//GO:0006139//GO:1901566//GO:0044281//GO:0008299//GO:0034660//GO:0016108//GO:0042128//GO:2001057//GO:0009987//GO:0051186//GO:0034470//GO:0019438//GO:0044249//GO:0044255//GO:0006779//GO:0033013//GO:0051188//GO:0019354//GO:0018130//GO:0042440//GO:0055114//GO:0006629//GO:0034641//GO:0006783//GO:…	tetrapyrrole biosynthetic process//nitrogen cycle metabolic process//cellular nitrogen compound biosynthetic process//organic cyclic compound metabolic process//porphyrin-containing compound metabolic process//terpenoid biosynthetic process//tetraterpenoid biosynthetic process//nitrogen compound metabolic process//lipid biosynthetic process//nucleobase-containing compound metabolic process//organ…	--	--	GO:0051536//GO:0016628//GO:0000166//GO:0016705//GO:0043167//GO:0016614//GO:0016491//GO:0016627//GO:0016616//GO:0050662//GO:0071949//GO:0036094//GO:0046857//GO:0050660//GO:1901265//GO:0003824//GO:1901363//GO:0048037//GO:0016661//GO:0005488//GO:0043115//GO:0043168//GO:0097159//GO:0098809//GO:0003674//GO:0051540//GO:0051537//GO:0008942//GO:0003857	iron-sulfur cluster binding//oxidoreductase activity, acting on the CH-CH group of donors, NAD or NADP as acceptor//nucleotide binding//oxidoreductase activity, acting on paired donors, with incorporation or reduction of molecular oxygen//ion binding//oxidoreductase activity, acting on CH-OH group of donors//oxidoreductase activity//oxidoreductase activity, acting on the CH-CH group of donors//ox…	no KO assigned | (GenBank) Nitrite reductase (NAD(P)H)	-	nitrite reductase (NAD(P)H) small subunit
AUO97_07435	2.3806	2.5087e-05	8.6141e-06	UP	--	--	--	--	--	--	no KO assigned | (GenBank) hypothetical protein	-	putative methionine/alanine importer small subunit
AUO97_17170	2.3741	0.14962	0.029573	FALSE	GO:0050794//GO:0034641//GO:0032774//GO:0010468//GO:0071704//GO:0044260//GO:0018130//GO:2000112//GO:0019438//GO:0044249//GO:2001141//GO:0080090//GO:0034654//GO:0050789//GO:0009987//GO:0031323//GO:0051171//GO:0006807//GO:0065007//GO:0006139//GO:0044271//GO:1901360//GO:0006355//GO:0019219//GO:0008152//GO:0044237//GO:0010467//GO:1903506//GO:0009889//GO:0043170//GO:0090304//GO:0060255//GO:0006351//GO:…	regulation of cellular process//cellular nitrogen compound metabolic process//RNA biosynthetic process//regulation of gene expression//organic substance metabolic process//cellular macromolecule metabolic process//heterocycle biosynthetic process//regulation of cellular macromolecule biosynthetic process//aromatic compound biosynthetic process//cellular biosynthetic process//regulation of RNA bio…	--	--	GO:0003700//GO:0140110//GO:0003674//GO:0097159//GO:0005488//GO:0003676//GO:0003677//GO:1901363	DNA-binding transcription factor activity//transcription regulator activity//molecular_function//organic cyclic compound binding//binding//nucleic acid binding//DNA binding//heterocyclic compound binding	--	-	MarR family transcriptional regulator
AUO97_02715	2.3692	5.4157e-12	3.7905e-12	UP	GO:0034645//GO:0044238//GO:1901576//GO:0031326//GO:0009058//GO:0006352//GO:0097659//GO:0006725//GO:0051252//GO:1901362//GO:0009059//GO:0008150//GO:0046483//GO:0019222//GO:0009889//GO:0043170//GO:1903506//GO:0010467//GO:0044237//GO:0008152//GO:0090304//GO:0016070//GO:0006351//GO:0060255//GO:0010556//GO:0051171//GO:0031323//GO:0006139//GO:0065007//GO:0006807//GO:0006355//GO:0019219//GO:1901360//GO:…	cellular macromolecule biosynthetic process//primary metabolic process//organic substance biosynthetic process//regulation of cellular biosynthetic process//biosynthetic process//DNA-templated transcription, initiation//nucleic acid-templated transcription//cellular aromatic compound metabolic process//regulation of RNA metabolic process//organic cyclic compound biosynthetic process//macromolecul…	--	--	GO:0005488//GO:1901363//GO:0003677//GO:0003676//GO:0003700//GO:0140110//GO:0003674//GO:0097159//GO:0016987//GO:0000990//GO:0000988	binding//heterocyclic compound binding//DNA binding//nucleic acid binding//DNA-binding transcription factor activity//transcription regulator activity//molecular_function//organic cyclic compound binding//sigma factor activity//transcription factor activity, core RNA polymerase binding//transcription factor activity, protein binding	no KO assigned | (GenBank) LysR substrate binding domain protein	-	LysR family transcriptional regulator
AUO97_14930	2.3688	3.2065e-06	1.2145e-06	UP	GO:0051179//GO:0006810//GO:0008150//GO:0051234	localization//transport//biological_process//establishment of localization	GO:0005575//GO:0016020	cellular_component//membrane	--	--	K02072 D-methionine transport system permease protein | (GenBank) D-methionine transport system permease protein metI	-	ABC transporter permease
AUO97_11810	2.3667	2.6876e-08	1.2774e-08	UP	--	--	--	--	--	--	no KO assigned | (GenBank) hypothetical protein	-	hypothetical protein
AUO97_17250	2.3617	1.7315e-05	6.0429e-06	UP	--	--	--	--	GO:0016829//GO:0003855//GO:0016835//GO:0003824//GO:0016836//GO:0003674	lyase activity//3-dehydroquinate dehydratase activity//carbon-oxygen lyase activity//catalytic activity//hydro-lyase activity//molecular_function	K03785 3-dehydroquinate dehydratase I [EC:4.2.1.10] | (GenBank) Probable 3-dehydroquinate dehydratase	-	type I 3-dehydroquinate dehydratase
AUO97_10845	2.3486	2.4549e-11	1.6019e-11	UP	--	--	--	--	--	--	no KO assigned | (GenBank) Fatty acid desaturase family protein	-	fatty acid desaturase
AUO97_17130	2.3454	4.4144e-11	2.8124e-11	UP	GO:0055114//GO:0008152//GO:0008150	oxidation-reduction process//metabolic process//biological_process	--	--	GO:0016491//GO:0051536//GO:0051540//GO:0003674//GO:0009055//GO:0005488//GO:0003824//GO:0048037	oxidoreductase activity//iron-sulfur cluster binding//metal cluster binding//molecular_function//electron transfer activity//binding//catalytic activity//cofactor binding	no KO assigned | (GenBank) Vanillate O-demethylase oxidoreductase(Vanillatedegradation ferredoxin-like protein)	-	oxidoreductase
AUO97_02725	2.3428	4.5566e-15	4.3194e-15	UP	GO:0051179//GO:0071705//GO:0006811//GO:0006810//GO:0015696//GO:0008150//GO:0006812//GO:0051234	localization//nitrogen compound transport//ion transport//transport//ammonium transport//biological_process//cation transport//establishment of localization	GO:0005575//GO:0016020	cellular_component//membrane	GO:0015075//GO:0003674//GO:0022857//GO:0005215//GO:0008324//GO:0008519	ion transmembrane transporter activity//molecular_function//transmembrane transporter activity//transporter activity//cation transmembrane transporter activity//ammonium transmembrane transporter activity	K03320 ammonium transporter, Amt family | (GenBank) Ammonium Transporter family protein	-	ammonium transporter
AUO97_15125	2.3415	2.8448e-15	2.7899e-15	UP	--	--	--	--	GO:0016410//GO:0003824//GO:0008080//GO:0016747//GO:0016746//GO:0016740//GO:0003674//GO:0016407	N-acyltransferase activity//catalytic activity//N-acetyltransferase activity//transferase activity, transferring acyl groups other than amino-acyl groups//transferase activity, transferring acyl groups//transferase activity//molecular_function//acetyltransferase activity	K03823 phosphinothricin acetyltransferase [EC:2.3.1.183] | (GenBank) Acetyltransferase (GNAT) family protein	-	N-acetyltransferase
AUO97_01095	2.3366	4.5319e-06	1.684e-06	UP	--	--	--	--	--	--	K08984 putative membrane protein | (GenBank) hypothetical protein	-	DUF2238 domain-containing protein
AUO97_10810	2.3366	4.2396e-08	1.971e-08	UP	GO:0051179//GO:0006810//GO:0008150//GO:0051234	localization//transport//biological_process//establishment of localization	--	--	GO:0003674//GO:0005215	molecular_function//transporter activity	K02020 molybdate transport system substrate-binding protein | (GenBank) Bacterial extracellular solute-binding family protein	-	substrate-binding protein
AUO97_15090	2.3366	4.5319e-06	1.684e-06	UP	--	--	--	--	--	--	no KO assigned | (GenBank) hypothetical protein	-	hypothetical protein
AUO97_17045	2.3347	3.836e-19	5.3698e-19	UP	GO:0008150//GO:0008152	biological_process//metabolic process	--	--	GO:0003824//GO:0003674	catalytic activity//molecular_function	K01687 dihydroxy-acid dehydratase [EC:4.2.1.9] | (GenBank) Dehydratase family protein	-	dihydroxy-acid dehydratase
AUO97_11800	2.3344	5.6026e-09	2.8512e-09	UP	GO:0008150//GO:0008152	biological_process//metabolic process	--	--	GO:0003824//GO:0003674//GO:0016829	catalytic activity//molecular_function//lyase activity	K01714 4-hydroxy-tetrahydrodipicolinate synthase [EC:4.3.3.7] | (GenBank) Protein mosA	-	dihydrodipicolinate synthase family protein
AUO97_09385	2.3333	1.0546e-16	1.1689e-16	UP	GO:0055114//GO:0008152//GO:0008150	oxidation-reduction process//metabolic process//biological_process	--	--	GO:0050660//GO:0036094//GO:0050662//GO:0016627//GO:0043167//GO:0016491//GO:0000166//GO:0003674//GO:0097159//GO:0043168//GO:0003995//GO:0005488//GO:0048037//GO:1901363//GO:0003824//GO:1901265	flavin adenine dinucleotide binding//small molecule binding//coenzyme binding//oxidoreductase activity, acting on the CH-CH group of donors//ion binding//oxidoreductase activity//nucleotide binding//molecular_function//organic cyclic compound binding//anion binding//acyl-CoA dehydrogenase activity//binding//cofactor binding//heterocyclic compound binding//catalytic activity//nucleoside phosphate …	no KO assigned | (GenBank) thermophilic dibenzothiophene desulfurization enzyme C	-	SfnB family sulfur acquisition oxidoreductase
AUO97_14155	2.3312	4.1172e-17	4.6956e-17	UP	GO:0009987//GO:0015849//GO:0009847//GO:0044249//GO:0019538//GO:0006811//GO:0044260//GO:0071702//GO:0071704//GO:0006820//GO:0043603//GO:0034641//GO:0046942//GO:0044271//GO:0032502//GO:0051234//GO:0015711//GO:1901566//GO:0006807//GO:0006865//GO:0043043//GO:0044267//GO:0051179//GO:0071705//GO:1905039//GO:1903825//GO:0098656//GO:0034220//GO:0006810//GO:0043170//GO:0010467//GO:0055085//GO:1901564//GO:…	cellular process//organic acid transport//spore germination//cellular biosynthetic process//protein metabolic process//ion transport//cellular macromolecule metabolic process//organic substance transport//organic substance metabolic process//anion transport//cellular amide metabolic process//cellular nitrogen compound metabolic process//carboxylic acid transport//cellular nitrogen compound biosyn…	GO:0043226//GO:0044464//GO:0044425//GO:0031224//GO:0005737//GO:0005622//GO:0043232//GO:0044444//GO:0043229//GO:0016021//GO:0005623//GO:0032991//GO:0005575//GO:0043228//GO:1990904//GO:0044424//GO:0005840//GO:0016020	organelle//cell part//membrane part//intrinsic component of membrane//cytoplasm//intracellular//intracellular non-membrane-bounded organelle//cytoplasmic part//intracellular organelle//integral component of membrane//cell//protein-containing complex//cellular_component//non-membrane-bounded organelle//ribonucleoprotein complex//intracellular part//ribosome//membrane	GO:0015075//GO:0003735//GO:0022857//GO:0005215//GO:0008514//GO:0015318//GO:0008509//GO:0003674//GO:0005342//GO:0046943//GO:0015171//GO:0005198	ion transmembrane transporter activity//structural constituent of ribosome//transmembrane transporter activity//transporter activity//organic anion transmembrane transporter activity//inorganic molecular entity transmembrane transporter activity//anion transmembrane transporter activity//molecular_function//organic acid transmembrane transporter activity//carboxylic acid transmembrane transporter…	no KO assigned | (GenBank) Amino acid permease family protein	-	APC family permease
AUO97_14400	2.3286	1.2612e-28	3.0941e-28	UP	GO:0006106//GO:0008152//GO:0044237//GO:0043648//GO:0006082//GO:0008150//GO:0019752//GO:0043436//GO:0071704//GO:0009987//GO:0044281	fumarate metabolic process//metabolic process//cellular metabolic process//dicarboxylic acid metabolic process//organic acid metabolic process//biological_process//carboxylic acid metabolic process//oxoacid metabolic process//organic substance metabolic process//cellular process//small molecule metabolic process	GO:0016020//GO:0005575	membrane//cellular_component	--	--	no KO assigned | (GenBank) hypothetical protein	-	porin
AUO97_14960	2.3143	2.1192e-13	1.716e-13	UP	GO:0006810//GO:0008152//GO:0051179//GO:0008150//GO:0055114//GO:0051234	transport//metabolic process//localization//biological_process//oxidation-reduction process//establishment of localization	GO:0005886//GO:0071944//GO:0016020//GO:0005623//GO:0005575//GO:0044464	plasma membrane//cell periphery//membrane//cell//cellular_component//cell part	GO:0043168//GO:0097159//GO:0003674//GO:0005488//GO:0003995//GO:1901265//GO:1901363//GO:0003824//GO:0048037//GO:0036094//GO:0050660//GO:0050662//GO:0016491//GO:0043167//GO:0016627//GO:0000166	anion binding//organic cyclic compound binding//molecular_function//binding//acyl-CoA dehydrogenase activity//nucleoside phosphate binding//heterocyclic compound binding//catalytic activity//cofactor binding//small molecule binding//flavin adenine dinucleotide binding//coenzyme binding//oxidoreductase activity//ion binding//oxidoreductase activity, acting on the CH-CH group of donors//nucleotide …	no KO assigned | (GenBank) thermophilic dibenzothiophene desulfurization enzyme C	-	SfnB family sulfur acquisition oxidoreductase
AUO97_08945	2.3139	5.241e-19	7.2374e-19	UP	GO:0044248//GO:0009892//GO:0010628//GO:0045934//GO:0080090//GO:0043487//GO:0050789//GO:0009987//GO:0034641//GO:0050794//GO:0010468//GO:0071704//GO:0051172//GO:0044270//GO:0044260//GO:1901575//GO:0044265//GO:0010608//GO:1901361//GO:0009056//GO:1901360//GO:0046700//GO:0019219//GO:0010629//GO:0016071//GO:0031323//GO:0043488//GO:0010604//GO:0010605//GO:1902369//GO:0051171//GO:0006807//GO:1902373//GO:…	cellular catabolic process//negative regulation of metabolic process//positive regulation of gene expression//negative regulation of nucleobase-containing compound metabolic process//regulation of primary metabolic process//regulation of RNA stability//regulation of biological process//cellular process//cellular nitrogen compound metabolic process//regulation of cellular process//regulation of ge…	--	--	GO:0003674//GO:0016787//GO:0003824	molecular_function//hydrolase activity//catalytic activity	K07002 uncharacterized protein | (GenBank) conserved hypothetical protein	-	serine hydrolase family protein
AUO97_00390	2.3111	0.0030283	0.00077793	UP	GO:0009058//GO:0008150//GO:0008152	biosynthetic process//biological_process//metabolic process	GO:0044463//GO:0120025//GO:0120038//GO:0005575//GO:0032991//GO:0005623//GO:0005929//GO:0034464//GO:0044441//GO:0044422//GO:0044464//GO:0043226//GO:0042995	cell projection part//plasma membrane bounded cell projection//plasma membrane bounded cell projection part//cellular_component//protein-containing complex//cell//cilium//BBSome//ciliary part//organelle part//cell part//organelle//cell projection	GO:0003824//GO:0018112//GO:0003674//GO:0016854//GO:0016855//GO:0016853//GO:0047661//GO:0036361	catalytic activity//proline racemase activity//molecular_function//racemase and epimerase activity//racemase and epimerase activity, acting on amino acids and derivatives//isomerase activity//amino-acid racemase activity//racemase activity, acting on amino acids and derivatives	no KO assigned | (GenBank) Phenazine biosynthesis protein phzF	-	PhzF family phenazine biosynthesis protein
AUO97_07460	2.3111	9.5482e-25	1.9514e-24	UP	GO:0008150//GO:0015979//GO:0044237//GO:0008152//GO:0009987	biological_process//photosynthesis//cellular metabolic process//metabolic process//cellular process	GO:0005575//GO:0005623//GO:0032991//GO:0034357//GO:0044424//GO:0044436//GO:0098796//GO:0016020//GO:0009579//GO:0016021//GO:0044425//GO:0031224//GO:0009522//GO:0005622//GO:0044464//GO:0009521	cellular_component//cell//protein-containing complex//photosynthetic membrane//intracellular part//thylakoid part//membrane protein complex//membrane//thylakoid//integral component of membrane//membrane part//intrinsic component of membrane//photosystem I//intracellular//cell part//photosystem	--	--	K07090 uncharacterized protein | (GenBank) conserved hypothetical protein	-	sulfite exporter TauE/SafE family protein
AUO97_10620	2.3072	3.5153e-17	4.0272e-17	UP	GO:0009058//GO:0008150//GO:0008152	biosynthetic process//biological_process//metabolic process	--	--	GO:0016829//GO:0016833//GO:0016830//GO:0003824//GO:0003674	lyase activity//oxo-acid-lyase activity//carbon-carbon lyase activity//catalytic activity//molecular_function	K01665 para-aminobenzoate synthetase component I [EC:2.6.1.85] | (GenBank) Para-aminobenzoate synthase component 1	-	anthranilate synthase component I family protein
AUO97_15745	2.3059	6.6833e-08	3.0354e-08	UP	GO:0009199//GO:0055086//GO:0009117//GO:0009205//GO:0009987//GO:0006753//GO:0006796//GO:0022904//GO:0071704//GO:0034641//GO:0055114//GO:0016310//GO:0019693//GO:0051234//GO:0006163//GO:1901360//GO:0046034//GO:0042773//GO:0006139//GO:1901135//GO:0044281//GO:0009167//GO:0009126//GO:0006807//GO:0015980//GO:0009150//GO:0006119//GO:0051179//GO:0009144//GO:1901564//GO:0044237//GO:0008152//GO:0072521//GO:…	ribonucleoside triphosphate metabolic process//nucleobase-containing small molecule metabolic process//nucleotide metabolic process//purine ribonucleoside triphosphate metabolic process//cellular process//nucleoside phosphate metabolic process//phosphate-containing compound metabolic process//respiratory electron transport chain//organic substance metabolic process//cellular nitrogen compound met…	GO:0005575//GO:0016020	cellular_component//membrane	GO:0005215//GO:0016491//GO:0003674//GO:0008565//GO:0003824//GO:0016651	transporter activity//oxidoreductase activity//molecular_function//protein transporter activity//catalytic activity//oxidoreductase activity, acting on NAD(P)H	K03561 biopolymer transport protein ExbB | (GenBank) MotA/TolQ/ExbB proton channel family protein	-	MotA/TolQ/ExbB proton channel family protein
AUO97_14335	2.303	2.5671e-08	1.2224e-08	UP	--	--	--	--	--	--	K05306 phosphonoacetaldehyde hydrolase [EC:3.11.1.1] | (GenBank) phnX; phosphonoacetaldehyde hydrolase	-	phosphonoacetaldehyde hydrolase
AUO97_16375	2.3017	0.0011032	0.00030094	UP	--	--	--	--	--	--	no KO assigned | (GenBank) hypothetical protein	-	DUF971 domain-containing protein
AUO97_14500	2.3002	1.1539e-13	9.6025e-14	UP	GO:0010556//GO:0060255//GO:0006351//GO:0016070//GO:0051716//GO:0090304//GO:0007154//GO:0008152//GO:0044237//GO:0007165//GO:0010467//GO:1903506//GO:0009889//GO:0043170//GO:0046483//GO:0008150//GO:0019222//GO:0023052//GO:0009059//GO:1901362//GO:0097659//GO:0006725//GO:0051252//GO:0006352//GO:0009058//GO:0031326//GO:0044238//GO:1901576//GO:0034645//GO:0034654//GO:0050789//GO:0035556//GO:0009987//GO:…	regulation of macromolecule biosynthetic process//regulation of macromolecule metabolic process//transcription, DNA-templated//RNA metabolic process//cellular response to stimulus//nucleic acid metabolic process//cell communication//metabolic process//cellular metabolic process//signal transduction//gene expression//regulation of nucleic acid-templated transcription//regulation of biosynthetic pr…	GO:0005739//GO:0044444//GO:0005740//GO:0043229//GO:0005575//GO:0005623//GO:0044424//GO:0043231//GO:0044464//GO:0043226//GO:0031975//GO:0031967//GO:0044429//GO:0044422//GO:0005737//GO:0044446//GO:0043227//GO:0005622	mitochondrion//cytoplasmic part//mitochondrial envelope//intracellular organelle//cellular_component//cell//intracellular part//intracellular membrane-bounded organelle//cell part//organelle//envelope//organelle envelope//mitochondrial part//organelle part//cytoplasm//intracellular organelle part//membrane-bounded organelle//intracellular	GO:0097159//GO:0003674//GO:0009055//GO:0022890//GO:0140110//GO:0003700//GO:0003676//GO:0046872//GO:0008324//GO:0003677//GO:1901363//GO:0003824//GO:0005488//GO:0000988//GO:0000990//GO:0008270//GO:0046914//GO:0015075//GO:0016987//GO:0022857//GO:0016676//GO:0005215//GO:0016675//GO:0015002//GO:0004129//GO:0015318//GO:0015077//GO:0016491//GO:0015078//GO:0043167//GO:0043169	organic cyclic compound binding//molecular_function//electron transfer activity//inorganic cation transmembrane transporter activity//transcription regulator activity//DNA-binding transcription factor activity//nucleic acid binding//metal ion binding//cation transmembrane transporter activity//DNA binding//heterocyclic compound binding//catalytic activity//binding//transcription factor activity, …	no KO assigned | (GenBank) response regulator	-	DNA-binding response regulator
AUO97_04200	2.2938	5.9545e-13	4.6167e-13	UP	--	--	--	--	--	--	no KO assigned | (GenBank) HAD-superfamily hydrolase, subfamily IB (PSPase-like) family protein	-	HAD-IB family hydrolase
AUO97_11795	2.291	8.4813e-11	5.2463e-11	UP	GO:0051234//GO:0008150//GO:0006810//GO:0055085//GO:0051179	establishment of localization//biological_process//transport//transmembrane transport//localization	GO:0031224//GO:0044425//GO:0016020//GO:0005575//GO:0016021	intrinsic component of membrane//membrane part//membrane//cellular_component//integral component of membrane	GO:0005215//GO:0022857//GO:0003674	transporter activity//transmembrane transporter activity//molecular_function	K08369 MFS transporter, putative metabolite:H+ symporter | (GenBank) Inner membrane metabolite transport protein ygcS	-	MFS transporter
AUO97_16095	2.291	1.8525e-15	1.8632e-15	UP	--	--	GO:0016020//GO:0005575	membrane//cellular_component	--	--	--	-	ABC transporter permease
AUO97_15735	2.2883	1.6825e-06	6.5926e-07	UP	GO:0051234//GO:0008150//GO:0006810//GO:0051179	establishment of localization//biological_process//transport//localization	GO:0016020//GO:0005575	membrane//cellular_component	GO:0005215//GO:0003674	transporter activity//molecular_function	K03559 biopolymer transport protein ExbD | (GenBank) Biopolymer transport protein exbD	-	biopolymer transporter ExbD
AUO97_18930	2.288	2.9891e-20	4.4014e-20	UP	--	--	--	--	GO:0003674//GO:0016740//GO:0003824//GO:0016757	molecular_function//transferase activity//catalytic activity//transferase activity, transferring glycosyl groups	K11936 poly-beta-1,6-N-acetyl-D-glucosamine synthase [EC:2.4.1.-] | (GenBank) IcaA	-	poly-beta-1%2C6 N-acetyl-D-glucosamine synthase
AUO97_11115	2.2878	1.6147e-13	1.32e-13	UP	GO:0071704//GO:0034641//GO:0055086//GO:0009987//GO:0044281//GO:0006139//GO:1901135//GO:0006807//GO:1901360//GO:0008152//GO:0044237//GO:1901564//GO:0009116//GO:0044238//GO:0006725//GO:1901657//GO:0008150//GO:0046483	organic substance metabolic process//cellular nitrogen compound metabolic process//nucleobase-containing small molecule metabolic process//cellular process//small molecule metabolic process//nucleobase-containing compound metabolic process//carbohydrate derivative metabolic process//nitrogen compound metabolic process//organic cyclic compound metabolic process//metabolic process//cellular metabol…	--	--	GO:0003674//GO:0003824	molecular_function//catalytic activity	K01243 adenosylhomocysteine nucleosidase [EC:3.2.2.9] | (GenBank) mtnN; MTA/SAH nucleosidase	-	5'-nucleosidase
AUO97_16740	2.2872	1.0387e-06	4.1888e-07	UP	GO:0060255//GO:0016070//GO:0006351//GO:0010556//GO:0044237//GO:0008152//GO:0009889//GO:0043170//GO:0010467//GO:1903506//GO:0090304//GO:0097659//GO:0006725//GO:0051252//GO:0009059//GO:0046483//GO:0008150//GO:0019222//GO:1901362//GO:0034645//GO:0009058//GO:0044238//GO:1901576//GO:0031326//GO:0044249//GO:0019438//GO:2000112//GO:0080090//GO:2001141//GO:0034654//GO:0009987//GO:0050789//GO:0032774//GO:…	regulation of macromolecule metabolic process//RNA metabolic process//transcription, DNA-templated//regulation of macromolecule biosynthetic process//cellular metabolic process//metabolic process//regulation of biosynthetic process//macromolecule metabolic process//gene expression//regulation of nucleic acid-templated transcription//nucleic acid metabolic process//nucleic acid-templated transcrip…	--	--	GO:0003674//GO:0097159//GO:0003700//GO:0043565//GO:0140110//GO:0003676//GO:1901363//GO:0003677//GO:0005488	molecular_function//organic cyclic compound binding//DNA-binding transcription factor activity//sequence-specific DNA binding//transcription regulator activity//nucleic acid binding//heterocyclic compound binding//DNA binding//binding	no KO assigned | (GenBank) Bacterial regulatory helix-turn-helix protein, AraC family protein	-	AraC family transcriptional regulator
AUO97_16355	2.2869	2.4529e-10	1.4505e-10	UP	--	--	--	--	--	--	K02051 NitT/TauT family transport system substrate-binding protein | (GenBank) Putative aliphatic sulfonates-binding protein precursor	-	hypothetical protein
AUO97_03055	2.2866	1.2386e-08	6.091e-09	UP	GO:0007617//GO:0065007//GO:0019098//GO:0044703//GO:0009987//GO:0007618//GO:0050789//GO:0019953//GO:0042330//GO:0042221//GO:0050896//GO:0050794//GO:0006935//GO:0032501//GO:0023052//GO:0008150//GO:0007610//GO:0048609//GO:0022414//GO:0000003//GO:0051704//GO:0051716//GO:0032504//GO:0009605//GO:0040011//GO:0007154//GO:0007165	mating behavior//biological regulation//reproductive behavior//multi-organism reproductive process//cellular process//mating//regulation of biological process//sexual reproduction//taxis//response to chemical//response to stimulus//regulation of cellular process//chemotaxis//multicellular organismal process//signaling//biological_process//behavior//multicellular organismal reproductive process//r…	GO:0005576//GO:0005575	extracellular region//cellular_component	GO:0004871	obsolete signal transducer activity	K02659 twitching motility protein PilI | (GenBank) Protein pilI	-	chemotaxis protein CheW
AUO97_14600	2.2851	9.5226e-15	8.6268e-15	UP	GO:0006355//GO:0019219//GO:1901360//GO:0044271//GO:0006807//GO:0006139//GO:0065007//GO:0031323//GO:0051171//GO:0034654//GO:0009987//GO:0050789//GO:0044249//GO:0019438//GO:2000112//GO:0080090//GO:2001141//GO:0044260//GO:0018130//GO:0032774//GO:0034641//GO:0050794//GO:0071704//GO:0010468//GO:0009059//GO:0008150//GO:0046483//GO:0019222//GO:1901362//GO:0006725//GO:0097659//GO:0051252//GO:0009058//GO:…	regulation of transcription, DNA-templated//regulation of nucleobase-containing compound metabolic process//organic cyclic compound metabolic process//cellular nitrogen compound biosynthetic process//nitrogen compound metabolic process//nucleobase-containing compound metabolic process//biological regulation//regulation of cellular metabolic process//regulation of nitrogen compound metabolic proce…	--	--	GO:0043167//GO:0030170//GO:0050662//GO:0036094//GO:0019842//GO:1901363//GO:0008144//GO:0048037//GO:0005488//GO:0070279//GO:0043168//GO:0097159//GO:0003674//GO:0140110//GO:0003700	ion binding//pyridoxal phosphate binding//coenzyme binding//small molecule binding//vitamin binding//heterocyclic compound binding//drug binding//cofactor binding//binding//vitamin B6 binding//anion binding//organic cyclic compound binding//molecular_function//transcription regulator activity//DNA-binding transcription factor activity	K00375 GntR family transcriptional regulator / MocR family aminotransferase | (GenBank) Bacterial regulatory protein, gntR family protein	-	PLP-dependent aminotransferase family protein
AUO97_05465	2.2847	4.437e-32	1.2881e-31	UP	GO:0006865//GO:0015711//GO:0051234//GO:0046942//GO:0006820//GO:0071702//GO:0006811//GO:0015849//GO:0008150//GO:0055085//GO:0003333//GO:0006810//GO:0034220//GO:1903825//GO:0071705//GO:1905039//GO:0098656//GO:0051179	amino acid transport//organic anion transport//establishment of localization//carboxylic acid transport//anion transport//organic substance transport//ion transport//organic acid transport//biological_process//transmembrane transport//amino acid transmembrane transport//transport//ion transmembrane transport//organic acid transmembrane transport//nitrogen compound transport//carboxylic acid trans…	GO:0016020//GO:0005575	membrane//cellular_component	GO:0015318//GO:0008514//GO:0005215//GO:0022857//GO:0015075//GO:0015171//GO:0046943//GO:0003674//GO:0005342//GO:0008509	inorganic molecular entity transmembrane transporter activity//organic anion transmembrane transporter activity//transporter activity//transmembrane transporter activity//ion transmembrane transporter activity//amino acid transmembrane transporter activity//carboxylic acid transmembrane transporter activity//molecular_function//organic acid transmembrane transporter activity//anion transmembrane …	K11735 GABA permease | (GenBank) GABA permease (4-amino butyrate transport carrier)	-	amino acid permease
AUO97_12090	2.2793	5.5607e-28	1.3339e-27	UP	--	--	--	--	--	--	--	-	D-serine dehydratase
AUO97_09025	2.2791	6.3882e-21	9.8313e-21	UP	GO:0071702//GO:0009401//GO:0051234//GO:0006810//GO:0055085//GO:0051179//GO:0008643//GO:0008150	organic substance transport//phosphoenolpyruvate-dependent sugar phosphotransferase system//establishment of localization//transport//transmembrane transport//localization//carbohydrate transport//biological_process	GO:0016020//GO:0005575	membrane//cellular_component	GO:0005215//GO:0003674	transporter activity//molecular_function	no KO assigned | (GenBank) Multidrug resistance protein mdtN	-	HlyD family secretion protein
AUO97_03420	2.2785	1.8865e-06	7.3579e-07	UP	--	--	--	--	--	--	no KO assigned | (GenBank) Protein psiE	-	hypothetical protein
AUO97_13775	2.2785	5.3408e-09	2.7316e-09	UP	--	--	--	--	--	--	no KO assigned | (GenBank) hypothetical protein	-	DUF1826 domain-containing protein
AUO97_00705	2.2655	7.0434e-30	1.7994e-29	UP	GO:0006810//GO:0051179//GO:0008150//GO:0051234	transport//localization//biological_process//establishment of localization	GO:0016020//GO:0005575	membrane//cellular_component	--	--	no KO assigned | (GenBank) TonB-dependent Receptor Plug domain protein	-	TonB-dependent receptor
AUO97_10040	2.2586	0.0064408	0.001586	UP	--	--	--	--	--	--	--	-	3-hydroxylacyl-ACP dehydratase
AUO97_13045	2.2586	0.17313	0.03384	FALSE	GO:0065007//GO:0010941//GO:0048523//GO:0050794//GO:0043067//GO:0008219//GO:0050789//GO:0009987//GO:0043069//GO:0060548//GO:0042981//GO:0012501//GO:0008150//GO:0048519//GO:0006915//GO:0043066	biological regulation//regulation of cell death//negative regulation of cellular process//regulation of cellular process//regulation of programmed cell death//cell death//regulation of biological process//cellular process//negative regulation of programmed cell death//negative regulation of cell death//regulation of apoptotic process//programmed cell death//biological_process//negative regulation…	--	--	GO:0061134//GO:0030234//GO:0061135//GO:0004857//GO:0043027//GO:0098772//GO:0030414//GO:0004866//GO:0043028//GO:0003674//GO:0004869	peptidase regulator activity//enzyme regulator activity//endopeptidase regulator activity//enzyme inhibitor activity//cysteine-type endopeptidase inhibitor activity involved in apoptotic process//molecular function regulator//peptidase inhibitor activity//endopeptidase inhibitor activity//cysteine-type endopeptidase regulator activity involved in apoptotic process//molecular_function//cysteine-ty…	--	-	DUF1376 domain-containing protein
AUO97_17255	2.2519	8.3887e-09	4.1857e-09	UP	GO:0006725//GO:0009987//GO:0008150//GO:0044237//GO:0008152//GO:0055114	cellular aromatic compound metabolic process//cellular process//biological_process//cellular metabolic process//metabolic process//oxidation-reduction process	--	--	GO:0003824//GO:0003674//GO:0046872//GO:0046914//GO:0008199//GO:0005488//GO:0005506//GO:0043169//GO:0043167	catalytic activity//molecular_function//metal ion binding//transition metal ion binding//ferric iron binding//binding//iron ion binding//cation binding//ion binding	K00448 protocatechuate 3,4-dioxygenase, alpha subunit [EC:1.13.11.3] | (GenBank) pcaG; protocatechuate 3,4-dioxygenase, alpha subunit	-	protocatechuate 3%2C4-dioxygenase subunit alpha
AUO97_13900	2.2459	3.6177e-09	1.9037e-09	UP	--	--	--	--	GO:0016491//GO:0003674//GO:0003824	oxidoreductase activity//molecular_function//catalytic activity	K11746 glutathione-regulated potassium-efflux system ancillary protein KefF | (GenBank) Glutathione-regulated potassium-efflux system ancillary protein kefF	-	flavodoxin
AUO97_06370	2.2447	1.7368e-22	3.0706e-22	UP	--	--	--	--	--	--	no KO assigned | (GenBank) Phage-like element PBSX protein xkdP	-	LysM peptidoglycan-binding domain-containing protein
AUO97_12895	2.2435	0.00013109	4.0942e-05	UP	GO:0034660//GO:0006139//GO:0006807//GO:1901360//GO:0071704//GO:0034641//GO:0055114//GO:0034470//GO:0009987//GO:0044238//GO:0006399//GO:0006725//GO:0046483//GO:0008150//GO:0010467//GO:0043170//GO:0008152//GO:0044237//GO:0090304//GO:0016070//GO:0008033//GO:0006396	ncRNA metabolic process//nucleobase-containing compound metabolic process//nitrogen compound metabolic process//organic cyclic compound metabolic process//organic substance metabolic process//cellular nitrogen compound metabolic process//oxidation-reduction process//ncRNA processing//cellular process//primary metabolic process//tRNA metabolic process//cellular aromatic compound metabolic process/…	--	--	GO:0043167//GO:0016491//GO:0016709//GO:0000166//GO:0016705//GO:0050660//GO:0036094//GO:0004499//GO:0050661//GO:0050662//GO:0005488//GO:0048037//GO:1901363//GO:0003824//GO:1901265//GO:0003674//GO:0004497//GO:0097159//GO:0043168	ion binding//oxidoreductase activity//oxidoreductase activity, acting on paired donors, with incorporation or reduction of molecular oxygen, NAD(P)H as one donor, and incorporation of one atom of oxygen//nucleotide binding//oxidoreductase activity, acting on paired donors, with incorporation or reduction of molecular oxygen//flavin adenine dinucleotide binding//small molecule binding//N,N-dimethy…	no KO assigned | (GenBank) hypothetical protein	-	NAD(P)/FAD-dependent oxidoreductase
AUO97_00800	2.2425	1.3387e-13	1.1068e-13	UP	GO:0044281//GO:0009987//GO:0071704//GO:0008150//GO:0019752//GO:0043436//GO:0009058//GO:0006082//GO:0008152//GO:0044237	small molecule metabolic process//cellular process//organic substance metabolic process//biological_process//carboxylic acid metabolic process//oxoacid metabolic process//biosynthetic process//organic acid metabolic process//metabolic process//cellular metabolic process	--	--	GO:0016829//GO:0043167//GO:0030170//GO:0050662//GO:0036094//GO:0016830//GO:0019842//GO:0048037//GO:0003824//GO:0008144//GO:1901363//GO:0070279//GO:0005488//GO:0097159//GO:0043168//GO:0016831//GO:0003674	lyase activity//ion binding//pyridoxal phosphate binding//coenzyme binding//small molecule binding//carbon-carbon lyase activity//vitamin binding//cofactor binding//catalytic activity//drug binding//heterocyclic compound binding//vitamin B6 binding//binding//organic cyclic compound binding//anion binding//carboxy-lyase activity//molecular_function	K01590 histidine decarboxylase [EC:4.1.1.22] | (GenBank) Histidine decarboxylase(HDC)	-	histidine decarboxylase
AUO97_04855	2.2425	0.00021466	6.4518e-05	UP	GO:0008104//GO:0009987//GO:0071702//GO:0015628//GO:0071806//GO:0015833//GO:0051234//GO:0042886//GO:0002790//GO:0015031//GO:0009306//GO:0033036//GO:0045184//GO:0046903//GO:0098776//GO:0071705//GO:0051179//GO:0055085//GO:0006810//GO:0032940//GO:0008150	protein localization//cellular process//organic substance transport//protein secretion by the type II secretion system//protein transmembrane transport//peptide transport//establishment of localization//amide transport//peptide secretion//protein transport//protein secretion//macromolecule localization//establishment of protein localization//secretion//protein transport across the cell outer memb…	GO:0044464//GO:0015627//GO:0005623//GO:0032991//GO:0005575	cell part//type II protein secretion system complex//cell//protein-containing complex//cellular_component	GO:0005215//GO:0003674//GO:0008565	transporter activity//molecular_function//protein transporter activity	K08084 type IV fimbrial biogenesis protein FimT | (GenBank) prepilin-type N-terminal cleavage/methylation domain protein	-	prepilin-type cleavage/methylation domain-containing protein
AUO97_00450	2.2422	2.1466e-13	1.7354e-13	UP	GO:0051234//GO:0008150//GO:0051179//GO:0006810	establishment of localization//biological_process//localization//transport	--	--	GO:0005215//GO:0003674	transporter activity//molecular_function	K18903 outer membrane protein, multidrug efflux system | (GenBank) multidrug efflux system lipoprotein	-	RND transporter
AUO97_10710	2.2411	7.5772e-120	1.489e-118	UP	GO:0008150//GO:0044238//GO:0005975//GO:0008152//GO:0055114//GO:0071704	biological_process//primary metabolic process//carbohydrate metabolic process//metabolic process//oxidation-reduction process//organic substance metabolic process	GO:0005575//GO:0005576	cellular_component//extracellular region	GO:0003824//GO:0016787//GO:0046872//GO:0005488//GO:0030248//GO:0030247//GO:0030246//GO:0003674//GO:0001871//GO:0043169//GO:0016491//GO:0043167//GO:0004553//GO:0046914//GO:0016798//GO:0005507	catalytic activity//hydrolase activity//metal ion binding//binding//cellulose binding//polysaccharide binding//carbohydrate binding//molecular_function//pattern binding//cation binding//oxidoreductase activity//ion binding//hydrolase activity, hydrolyzing O-glycosyl compounds//transition metal ion binding//hydrolase activity, acting on glycosyl bonds//copper ion binding	no KO assigned | (GenBank) Copper resistance protein A precursor	-	copper resistance system multicopper oxidase
AUO97_10060	2.24	1.1345e-06	4.5429e-07	UP	--	--	--	--	GO:0016780//GO:0043167//GO:0043169//GO:0008897//GO:0016772//GO:0003674//GO:0000287//GO:0016740//GO:0005488//GO:0003824//GO:0046872	phosphotransferase activity, for other substituted phosphate groups//ion binding//cation binding//holo-[acyl-carrier-protein] synthase activity//transferase activity, transferring phosphorus-containing groups//molecular_function//magnesium ion binding//transferase activity//binding//catalytic activity//metal ion binding	K06133 4'-phosphopantetheinyl transferase [EC:2.7.8.-] | (GenBank) 4'-phosphopantetheinyl transferase gsp(Gramicidinsynthetase-activating enzyme)	-	ACP synthase
AUO97_18925	2.24	1.1345e-06	4.5429e-07	UP	GO:0044764//GO:0009987//GO:0008150//GO:0042710//GO:0051704	multi-organism cellular process//cellular process//biological_process//biofilm formation//multi-organism process	--	--	--	--	K11937 biofilm PGA synthesis protein PgaD | (GenBank) Biofilm PGA synthesis protein pgaD	-	poly-beta-1%2C6-N-acetyl-D-glucosamine biosynthesis protein PgaD
AUO97_11830	2.2326	4.8519e-07	2.0367e-07	UP	--	--	--	--	--	--	no KO assigned | (GenBank) Homocysteine S-methyltransferase(S-methylmethionine:homocysteine methyltransferase)	-	homocysteine S-methyltransferase family protein
AUO97_06175	2.2325	2.1707e-27	5.0185e-27	UP	GO:0090304//GO:0008152//GO:0044237//GO:1903506//GO:0010467//GO:0043170//GO:0009889//GO:0010556//GO:0060255//GO:0006351//GO:0016070//GO:0009058//GO:0031326//GO:1901576//GO:0044238//GO:0034645//GO:0019222//GO:0008150//GO:0046483//GO:0009059//GO:1901362//GO:0051252//GO:0006725//GO:0097659//GO:0044260//GO:0018130//GO:0050794//GO:0034641//GO:0032774//GO:0010468//GO:0071704//GO:0034654//GO:0050789//GO:…	nucleic acid metabolic process//metabolic process//cellular metabolic process//regulation of nucleic acid-templated transcription//gene expression//macromolecule metabolic process//regulation of biosynthetic process//regulation of macromolecule biosynthetic process//regulation of macromolecule metabolic process//transcription, DNA-templated//RNA metabolic process//biosynthetic process//regulation…	--	--	GO:0140110//GO:0003700//GO:0097159//GO:0043168//GO:0003674//GO:0070279//GO:0005488//GO:0003676//GO:0019842//GO:0048037//GO:0003677//GO:1901363//GO:0008144//GO:0036094//GO:0050662//GO:0043167//GO:0030170	transcription regulator activity//DNA-binding transcription factor activity//organic cyclic compound binding//anion binding//molecular_function//vitamin B6 binding//binding//nucleic acid binding//vitamin binding//cofactor binding//DNA binding//heterocyclic compound binding//drug binding//small molecule binding//coenzyme binding//ion binding//pyridoxal phosphate binding	K00375 GntR family transcriptional regulator / MocR family aminotransferase | (GenBank) Bacterial regulatory protein, gntR family protein	-	PLP-dependent aminotransferase family protein
AUO97_16725	2.2322	1.1287e-10	6.9149e-11	UP	--	--	--	--	--	--	K03462 nicotinamide phosphoribosyltransferase [EC:2.4.2.12] | (GenBank) Nicotinamide phosphoribosyltransferase(NAmPRTase)	-	nicotinate phosphoribosyltransferase
AUO97_19205	2.2272	1.2865e-07	5.6913e-08	UP	--	--	--	--	--	--	no KO assigned | (GenBank) Spore Coat Protein U domain protein	-	SCPU domain-containing protein
AUO97_16830	2.2238	5.435e-07	2.2688e-07	UP	--	--	--	--	--	--	K09936 bacterial/archaeal transporter family-2 protein | (GenBank) conserved hypothetical protein	-	EamA-like transporter family protein
AUO97_14710	2.2234	6.4356e-18	7.9044e-18	UP	GO:0008150//GO:0008152//GO:0055114	biological_process//metabolic process//oxidation-reduction process	--	--	GO:0003824//GO:0003674//GO:0016705//GO:0016491	catalytic activity//molecular_function//oxidoreductase activity, acting on paired donors, with incorporation or reduction of molecular oxygen//oxidoreductase activity	no KO assigned | (GenBank) Dibenzothiophene desulfurization enzyme A	-	LLM class flavin-dependent oxidoreductase
AUO97_16050	2.2216	4.2201e-17	4.8023e-17	UP	--	--	GO:0044425//GO:0005575//GO:0016020//GO:0031224//GO:0016021	membrane part//cellular_component//membrane//intrinsic component of membrane//integral component of membrane	GO:0098772//GO:0030234//GO:0003674	molecular function regulator//enzyme regulator activity//molecular_function	K07090 uncharacterized protein | (GenBank) conserved hypothetical protein	-	sulfite exporter TauE/SafE family protein
AUO97_13470	2.2215	3.2855e-22	5.6906e-22	UP	GO:0009058//GO:0006807//GO:0031326//GO:0065007//GO:1901576//GO:0006139//GO:0044238//GO:0031323//GO:0034645//GO:0051171//GO:0019222//GO:0044271//GO:1901360//GO:0046483//GO:0008150//GO:0006355//GO:0019219//GO:0009059//GO:1901362//GO:0051252//GO:0097659//GO:0006725//GO:0090304//GO:0044260//GO:0018130//GO:0050794//GO:0008152//GO:0034641//GO:0032774//GO:0044237//GO:0010467//GO:1903506//GO:0010468//GO:…	biosynthetic process//nitrogen compound metabolic process//regulation of cellular biosynthetic process//biological regulation//organic substance biosynthetic process//nucleobase-containing compound metabolic process//primary metabolic process//regulation of cellular metabolic process//cellular macromolecule biosynthetic process//regulation of nitrogen compound metabolic process//regulation of met…	--	--	GO:0140110//GO:0003700//GO:0003674	transcription regulator activity//DNA-binding transcription factor activity//molecular_function	no KO assigned | (GenBank) HTH-type transcriptional regulator catM (Cat operon transcriptionalregulator)	-	LysR family transcriptional regulator
AUO97_00870	2.2097	3.4434e-14	2.9871e-14	UP	--	--	--	--	--	--	K01754 threonine dehydratase [EC:4.3.1.19] | (GenBank) Threonine dehydratase catabolic(Threonine deaminase)	-	threonine/serine dehydratase
AUO97_05315	2.2088	4.98e-12	3.5e-12	UP	--	--	--	--	GO:0003824//GO:0016746//GO:0016740//GO:0016747//GO:0003674//GO:0016491	catalytic activity//transferase activity, transferring acyl groups//transferase activity//transferase activity, transferring acyl groups other than amino-acyl groups//molecular_function//oxidoreductase activity	no KO assigned | (GenBank) General stress protein 14 (GSP14)	-	flavodoxin family protein
AUO97_08650	2.2065	1.2286e-10	7.4818e-11	UP	GO:0015074//GO:0044238//GO:0006725//GO:0006310//GO:0008150//GO:0046483//GO:0043170//GO:0044237//GO:0008152//GO:0090304//GO:0006139//GO:0006807//GO:0006259//GO:1901360//GO:0071704//GO:0034641//GO:0044260//GO:0009987	DNA integration//primary metabolic process//cellular aromatic compound metabolic process//DNA recombination//biological_process//heterocycle metabolic process//macromolecule metabolic process//cellular metabolic process//metabolic process//nucleic acid metabolic process//nucleobase-containing compound metabolic process//nitrogen compound metabolic process//DNA metabolic process//organic cyclic co…	--	--	GO:0005488//GO:1901363//GO:0003677//GO:0003676//GO:0003674//GO:0097159	binding//heterocyclic compound binding//DNA binding//nucleic acid binding//molecular_function//organic cyclic compound binding	K04763 integrase/recombinase XerD | (GenBank) xerD; tyrosine recombinase XerD	-	site-specific tyrosine recombinase XerD
AUO97_12455	2.203	4.8237e-16	5.103e-16	UP	GO:0090304//GO:0044237//GO:0008152//GO:0009889//GO:0043170//GO:1903506//GO:0010467//GO:0010556//GO:0060255//GO:0016070//GO:0006351//GO:0009058//GO:0044238//GO:1901576//GO:0031326//GO:0034645//GO:0009059//GO:0008150//GO:0046483//GO:0019222//GO:1901362//GO:0006725//GO:0097659//GO:0051252//GO:0044260//GO:0018130//GO:0032774//GO:0034641//GO:0050794//GO:0071704//GO:0010468//GO:0034654//GO:0009987//GO:…	nucleic acid metabolic process//cellular metabolic process//metabolic process//regulation of biosynthetic process//macromolecule metabolic process//regulation of nucleic acid-templated transcription//gene expression//regulation of macromolecule biosynthetic process//regulation of macromolecule metabolic process//RNA metabolic process//transcription, DNA-templated//biosynthetic process//primary me…	--	--	GO:0140110//GO:0003700//GO:0003674	transcription regulator activity//DNA-binding transcription factor activity//molecular_function	K05596 LysR family transcriptional regulator, chromosome initiation inhibitor | (GenBank) Chromosome initiation inhibitor (OriC replication inhibitor)	-	transcriptional regulator ArgP
AUO97_18525	2.2029	1.1067e-05	3.9461e-06	UP	--	--	--	--	GO:0097159//GO:0003674//GO:0005488//GO:0003676//GO:0003677//GO:1901363	organic cyclic compound binding//molecular_function//binding//nucleic acid binding//DNA binding//heterocyclic compound binding	no KO assigned | (GenBank) Bacterial regulatory protein, tetR family protein	-	TetR/AcrR family transcriptional regulator
AUO97_13485	2.2024	2.5269e-29	6.3288e-29	UP	GO:0008152//GO:0044237//GO:1903506//GO:0010467//GO:0043170//GO:0009889//GO:0090304//GO:0060255//GO:0006351//GO:0016070//GO:0010556//GO:0034645//GO:0009058//GO:0031326//GO:1901576//GO:0044238//GO:0051252//GO:0097659//GO:0006725//GO:0019222//GO:0008150//GO:0046483//GO:0009059//GO:1901362//GO:0050794//GO:0034641//GO:0032774//GO:0010468//GO:0071704//GO:0044260//GO:0018130//GO:2000112//GO:0019438//GO:…	metabolic process//cellular metabolic process//regulation of nucleic acid-templated transcription//gene expression//macromolecule metabolic process//regulation of biosynthetic process//nucleic acid metabolic process//regulation of macromolecule metabolic process//transcription, DNA-templated//RNA metabolic process//regulation of macromolecule biosynthetic process//cellular macromolecule biosynthe…	--	--	GO:0003674//GO:0097159//GO:0005488//GO:0003676//GO:0003677//GO:1901363	molecular_function//organic cyclic compound binding//binding//nucleic acid binding//DNA binding//heterocyclic compound binding	no KO assigned | (GenBank) cueR; Cu(I)-responsive transcriptional regulator	-	Cu(I)-responsive transcriptional regulator
AUO97_13760	2.1983	3.1219e-24	6.2309e-24	UP	GO:0051234//GO:0008150//GO:0006810//GO:0055085//GO:0051179	establishment of localization//biological_process//transport//transmembrane transport//localization	GO:0031224//GO:0044425//GO:0016020//GO:0005575//GO:0016021	intrinsic component of membrane//membrane part//membrane//cellular_component//integral component of membrane	GO:0005215//GO:0022857//GO:0003674	transporter activity//transmembrane transporter activity//molecular_function	K08195 MFS transporter, AAHS family, 4-hydroxybenzoate transporter | (GenBank) 4-hydroxybenzoate transporter	-	MFS transporter
AUO97_19225	2.1972	0.00822	0.0019858	UP	--	--	--	--	--	--	no KO assigned | (GenBank) hypothetical protein	-	hypothetical protein
AUO97_05600	2.1964	1.7431e-17	2.0428e-17	UP	--	--	GO:0016020//GO:0005575//GO:0016021//GO:0031224//GO:0044425	membrane//cellular_component//integral component of membrane//intrinsic component of membrane//membrane part	--	--	no KO assigned | (GenBank) conserved hypothetical protein	-	DUF805 domain-containing protein
AUO97_12010	2.1876	3.6837e-35	1.2143e-34	UP	GO:0008150//GO:0006810//GO:0055085//GO:0051179//GO:0051234	biological_process//transport//transmembrane transport//localization//establishment of localization	GO:0016020//GO:0005575//GO:0016021//GO:0031224//GO:0044425	membrane//cellular_component//integral component of membrane//intrinsic component of membrane//membrane part	GO:0003674//GO:0005215//GO:0022857	molecular_function//transporter activity//transmembrane transporter activity	no KO assigned | (GenBank) Major Facilitator Superfamily protein	-	MFS transporter
AUO97_19155	2.187	2.4719e-13	1.9889e-13	UP	--	--	GO:0016021//GO:0005575//GO:0016020//GO:0044425//GO:0031224	integral component of membrane//cellular_component//membrane//membrane part//intrinsic component of membrane	--	--	no KO assigned | (GenBank) conserved hypothetical protein	-	EamA/RhaT family transporter
AUO97_18090	2.1826	0.00082377	0.00022813	UP	--	--	--	--	--	--	no KO assigned | (GenBank) hypothetical protein	-	hypothetical protein
AUO97_14585	2.1811	3.599e-11	2.3073e-11	UP	GO:0006355//GO:0019219//GO:1901360//GO:0044271//GO:0006139//GO:0065007//GO:0006807//GO:0051171//GO:0031323//GO:0009987//GO:0050789//GO:0034654//GO:0080090//GO:2001141//GO:0044249//GO:0019438//GO:2000112//GO:0018130//GO:0044260//GO:0071704//GO:0010468//GO:0032774//GO:0034641//GO:0050794//GO:1901362//GO:0009059//GO:0008150//GO:0046483//GO:0019222//GO:0006725//GO:0097659//GO:0051252//GO:0044238//GO:…	regulation of transcription, DNA-templated//regulation of nucleobase-containing compound metabolic process//organic cyclic compound metabolic process//cellular nitrogen compound biosynthetic process//nucleobase-containing compound metabolic process//biological regulation//nitrogen compound metabolic process//regulation of nitrogen compound metabolic process//regulation of cellular metabolic proce…	--	--	GO:0003674//GO:0140110//GO:0003700	molecular_function//transcription regulator activity//DNA-binding transcription factor activity	no KO assigned | (GenBank) HTH-type transcriptional regulator gltC	-	LysR family transcriptional regulator
AUO97_14415	2.1784	1.7939e-08	8.6468e-09	UP	--	--	--	--	--	--	no KO assigned | (GenBank) hypothetical protein	-	hypothetical protein
AUO97_02015	2.1761	1.0856e-11	7.4153e-12	UP	--	--	GO:0005575//GO:0016020	cellular_component//membrane	--	--	K01992 ABC-2 type transport system permease protein | (GenBank) ABC-2 type transporter family protein	-	ABC transporter permease
AUO97_02355	2.1761	5.9051e-06	2.1613e-06	UP	GO:0044238//GO:1901576//GO:0009058//GO:0034645//GO:0006260//GO:0009059//GO:0008150//GO:0046483//GO:0006725//GO:0090304//GO:0043170//GO:0044237//GO:0008152//GO:0006139//GO:0006807//GO:0006259//GO:1901360//GO:0044260//GO:0071704//GO:0034641//GO:0009987//GO:0044249	primary metabolic process//organic substance biosynthetic process//biosynthetic process//cellular macromolecule biosynthetic process//DNA replication//macromolecule biosynthetic process//biological_process//heterocycle metabolic process//cellular aromatic compound metabolic process//nucleic acid metabolic process//macromolecule metabolic process//cellular metabolic process//metabolic process//nuc…	--	--	GO:0005488//GO:0005524//GO:1901265//GO:0016462//GO:0017111//GO:0035639//GO:0003824//GO:0008144//GO:1901363//GO:0016817//GO:0016787//GO:0140097//GO:0043168//GO:0032559//GO:0097159//GO:0030554//GO:0003674//GO:0032553//GO:0043167//GO:0003678//GO:0017076//GO:0032555//GO:0000166//GO:0097367//GO:0004386//GO:0016818//GO:0036094	binding//ATP binding//nucleoside phosphate binding//pyrophosphatase activity//nucleoside-triphosphatase activity//purine ribonucleoside triphosphate binding//catalytic activity//drug binding//heterocyclic compound binding//hydrolase activity, acting on acid anhydrides//hydrolase activity//catalytic activity, acting on DNA//anion binding//adenyl ribonucleotide binding//organic cyclic compound bind…	no KO assigned | (GenBank) hypothetical protein	-	hypothetical protein
AUO97_14705	2.1717	1.6281e-33	5.0416e-33	UP	GO:0055114//GO:0008150//GO:0008152	oxidation-reduction process//biological_process//metabolic process	--	--	GO:0016627//GO:0043167//GO:0016491//GO:0000166//GO:0050660//GO:0036094//GO:0050662//GO:0003995//GO:0005488//GO:0048037//GO:0003824//GO:1901363//GO:1901265//GO:0003674//GO:0097159//GO:0043168	oxidoreductase activity, acting on the CH-CH group of donors//ion binding//oxidoreductase activity//nucleotide binding//flavin adenine dinucleotide binding//small molecule binding//coenzyme binding//acyl-CoA dehydrogenase activity//binding//cofactor binding//catalytic activity//heterocyclic compound binding//nucleoside phosphate binding//molecular_function//organic cyclic compound binding//anion …	no KO assigned | (GenBank) Acyl-CoA dehydrogenase, C-terminal domain protein	-	hypothetical protein
AUO97_14530	2.1711	7.531e-08	3.3962e-08	UP	--	--	GO:0005575//GO:0016020	cellular_component//membrane	GO:0005215//GO:0022803//GO:0022838//GO:0015318//GO:0060089//GO:0015267//GO:0015075//GO:0004970//GO:0015276//GO:0022857//GO:0005216//GO:0022824//GO:0005231//GO:0004888//GO:0022834//GO:0008066//GO:0005234//GO:0022836//GO:0022835//GO:0003674//GO:0030594//GO:0022839//GO:0038023//GO:0005230	transporter activity//passive transmembrane transporter activity//substrate-specific channel activity//inorganic molecular entity transmembrane transporter activity//molecular transducer activity//channel activity//ion transmembrane transporter activity//ionotropic glutamate receptor activity//ligand-gated ion channel activity//transmembrane transporter activity//ion channel activity//transmitter…	K02030 polar amino acid transport system substrate-binding protein | (GenBank) Glutamine-binding protein precursor (GlnBP)	-	hypothetical protein
AUO97_05750	2.1701	2.6445e-30	6.8938e-30	UP	GO:0051179//GO:0006810//GO:0008150//GO:0051234	localization//transport//biological_process//establishment of localization	GO:0005575//GO:0016020	cellular_component//membrane	--	--	K02014 iron complex outermembrane recepter protein | (GenBank) Ferrichrome-iron receptor precursor	-	TonB-dependent siderophore receptor
AUO97_02445	2.1607	5.8055e-19	7.9524e-19	UP	GO:0019538//GO:0006508//GO:0071704//GO:0006807//GO:0043170//GO:0008152//GO:1901564//GO:0044238//GO:0008150	protein metabolic process//proteolysis//organic substance metabolic process//nitrogen compound metabolic process//macromolecule metabolic process//metabolic process//organonitrogen compound metabolic process//primary metabolic process//biological_process	--	--	GO:0008236//GO:0009002//GO:0004180//GO:0008233//GO:0070008//GO:0008238//GO:0070011//GO:0003674//GO:0017171//GO:0140096//GO:0016787//GO:0003824//GO:0004185	serine-type peptidase activity//serine-type D-Ala-D-Ala carboxypeptidase activity//carboxypeptidase activity//peptidase activity//serine-type exopeptidase activity//exopeptidase activity//peptidase activity, acting on L-amino acid peptides//molecular_function//serine hydrolase activity//catalytic activity, acting on a protein//hydrolase activity//catalytic activity//serine-type carboxypeptidase a…	no KO assigned | (GenBank) capA; Capsule biosynthesis protein capA	-	metallophosphatase
AUO97_10230	2.1598	4.6668e-15	4.4157e-15	UP	GO:0010556//GO:0006351//GO:0016070//GO:0060255//GO:0090304//GO:0010467//GO:1903506//GO:0043170//GO:0009889//GO:0008152//GO:0044237//GO:1901362//GO:0046483//GO:0008150//GO:0019222//GO:0009059//GO:0097659//GO:0006725//GO:0051252//GO:0031326//GO:0044238//GO:1901576//GO:0009058//GO:0034645//GO:0050789//GO:0009987//GO:0034654//GO:2001141//GO:0080090//GO:2000112//GO:0044249//GO:0019438//GO:0018130//GO:…	regulation of macromolecule biosynthetic process//transcription, DNA-templated//RNA metabolic process//regulation of macromolecule metabolic process//nucleic acid metabolic process//gene expression//regulation of nucleic acid-templated transcription//macromolecule metabolic process//regulation of biosynthetic process//metabolic process//cellular metabolic process//organic cyclic compound biosynth…	--	--	GO:0003674//GO:0140110//GO:0003700	molecular_function//transcription regulator activity//DNA-binding transcription factor activity	no KO assigned | (GenBank) HTH-type transcriptional regulator alsR (Als operon regulatoryprotein)	-	LysR family transcriptional regulator
AUO97_00785	2.1591	5.1332e-07	2.1481e-07	UP	GO:0019725//GO:0055080//GO:0055074//GO:0050801//GO:0098771//GO:0008152//GO:0008150//GO:0006874//GO:0006873//GO:0009058//GO:0055082//GO:0065008//GO:0009987//GO:0048878//GO:0072503//GO:0006875//GO:0055065//GO:0030003//GO:0072507//GO:0065007//GO:0042592	cellular homeostasis//cation homeostasis//calcium ion homeostasis//ion homeostasis//inorganic ion homeostasis//metabolic process//biological_process//cellular calcium ion homeostasis//cellular ion homeostasis//biosynthetic process//cellular chemical homeostasis//regulation of biological quality//cellular process//chemical homeostasis//cellular divalent inorganic cation homeostasis//cellular metal…	GO:0016021//GO:0005575//GO:0016020//GO:0044425//GO:0031224	integral component of membrane//cellular_component//membrane//membrane part//intrinsic component of membrane	GO:0022836//GO:0005217//GO:0003674//GO:0005219//GO:0022839//GO:0005262//GO:0022890//GO:0005261//GO:0003824//GO:0008324//GO:0016787//GO:0022834//GO:0016788//GO:0099094//GO:0015075//GO:0015085//GO:0015276//GO:0005216//GO:0022857//GO:0022803//GO:0022838//GO:0005215//GO:0046873//GO:0015278//GO:0015318//GO:0015267//GO:0099604	gated channel activity//intracellular ligand-gated ion channel activity//molecular_function//ryanodine-sensitive calcium-release channel activity//ion gated channel activity//calcium channel activity//inorganic cation transmembrane transporter activity//cation channel activity//catalytic activity//cation transmembrane transporter activity//hydrolase activity//ligand-gated channel activity//hydrol…	no KO assigned | (GenBank) Linear gramicidin dehydrogenase lgrE	-	thioesterase
AUO97_19125	2.1573	1.9844e-12	1.461e-12	UP	GO:0016053//GO:0009058//GO:0043604//GO:1901576//GO:0043436//GO:0008150//GO:0009110//GO:0019752//GO:0006575//GO:0008152//GO:0044237//GO:1901564//GO:0015940//GO:0006766//GO:0006767//GO:0006082//GO:0042364//GO:0006807//GO:0072330//GO:0044281//GO:1901566//GO:0009108//GO:0044283//GO:0044271//GO:0006732//GO:0015939//GO:0042398//GO:0034641//GO:0043603//GO:0071704//GO:0032787//GO:0051188//GO:0044249//GO:…	organic acid biosynthetic process//biosynthetic process//amide biosynthetic process//organic substance biosynthetic process//oxoacid metabolic process//biological_process//vitamin biosynthetic process//carboxylic acid metabolic process//cellular modified amino acid metabolic process//metabolic process//cellular metabolic process//organonitrogen compound metabolic process//pantothenate biosyntheti…	--	--	GO:0140096//GO:0016741//GO:0016787//GO:0003824//GO:0008237//GO:0003674//GO:0004222//GO:0004175//GO:0016740//GO:0016855//GO:0016854//GO:0016853//GO:0036361//GO:0070011//GO:0003864//GO:0016742//GO:0008233	catalytic activity, acting on a protein//transferase activity, transferring one-carbon groups//hydrolase activity//catalytic activity//metallopeptidase activity//molecular_function//metalloendopeptidase activity//endopeptidase activity//transferase activity//racemase and epimerase activity, acting on amino acids and derivatives//racemase and epimerase activity//isomerase activity//racemase activi…	K01779 aspartate racemase [EC:5.1.1.13] | (GenBank) aspartate racemase	-	aspartate/glutamate racemase family protein
AUO97_16085	2.1503	9.1305e-17	1.0142e-16	UP	GO:0044281//GO:1901135//GO:0006139//GO:0009401//GO:0006807//GO:0072527//GO:1901360//GO:0044271//GO:0051234//GO:0006366//GO:0018130//GO:0044260//GO:0071704//GO:0071702//GO:0034641//GO:0032774//GO:0006367//GO:0009987//GO:0034654//GO:0044249//GO:0055086//GO:0019438//GO:0044238//GO:1901576//GO:0006352//GO:0009058//GO:0034645//GO:0008643//GO:1901362//GO:0046483//GO:0008150//GO:0009059//GO:0006725//GO:…	small molecule metabolic process//carbohydrate derivative metabolic process//nucleobase-containing compound metabolic process//phosphoenolpyruvate-dependent sugar phosphotransferase system//nitrogen compound metabolic process//pyrimidine-containing compound metabolic process//organic cyclic compound metabolic process//cellular nitrogen compound biosynthetic process//establishment of localization/…	GO:0044451//GO:0005622//GO:0061695//GO:0044446//GO:0043227//GO:0043233//GO:0070013//GO:0005667//GO:0044422//GO:0005654//GO:0016591//GO:0043226//GO:0055029//GO:0030880//GO:0044464//GO:1990234//GO:0005634//GO:0044424//GO:0090575//GO:0000428//GO:0044798//GO:0016020//GO:1902494//GO:0043231//GO:0005672//GO:0032991//GO:0005623//GO:0031981//GO:0005575//GO:0044428//GO:0031974//GO:0043229	nucleoplasm part//intracellular//transferase complex, transferring phosphorus-containing groups//intracellular organelle part//membrane-bounded organelle//organelle lumen//intracellular organelle lumen//transcription factor complex//organelle part//nucleoplasm//DNA-directed RNA polymerase II, holoenzyme//organelle//nuclear DNA-directed RNA polymerase complex//RNA polymerase complex//cell part//tr…	GO:0016757//GO:0016763//GO:0003824//GO:0016740//GO:0003674	transferase activity, transferring glycosyl groups//transferase activity, transferring pentosyl groups//catalytic activity//transferase activity//molecular_function	K18302 membrane fusion protein, multidrug efflux system | (GenBank) efflux transporter, RND family, MFP subunit	-	membrane protein
AUO97_01965	2.1451	3.0893e-27	7.1102e-27	UP	--	--	--	--	--	--	K02238 competence protein ComEC | (GenBank) DNA internalization-related competence protein ComEC/Rec2	-	DNA internalization-related competence protein ComEC/Rec2
AUO97_04950	2.1438	1.8638e-32	5.5045e-32	UP	GO:0002790//GO:0009306//GO:0015031//GO:0042886//GO:0051234//GO:0046903//GO:0033036//GO:0045184//GO:0009987//GO:0008104//GO:0015833//GO:0071702//GO:0008150//GO:0032940//GO:0051179//GO:0071705//GO:0006810	peptide secretion//protein secretion//protein transport//amide transport//establishment of localization//secretion//macromolecule localization//establishment of protein localization//cellular process//protein localization//peptide transport//organic substance transport//biological_process//secretion by cell//localization//nitrogen compound transport//transport	GO:0019867//GO:0005575//GO:0016020	outer membrane//cellular_component//membrane	--	--	K02666 type IV pilus assembly protein PilQ | (GenBank) Fimbrial assembly protein pilQ precursor	-	type IV pilus secretin PilQ
AUO97_00080	2.1331	0.01049	0.0025	UP	--	--	--	--	--	--	--	-	tRNA-Trp
AUO97_00980	2.1331	0.20068	0.038609	FALSE	--	--	--	--	--	--	--	-	tRNA-Val
AUO97_13000	2.1331	0.001722	0.00045778	UP	--	--	--	--	--	--	no KO assigned | (GenBank) hypothetical protein	-	hypothetical protein
AUO97_15030	2.1331	4.531e-13	3.5616e-13	UP	GO:0044271//GO:1901360//GO:0019219//GO:0006355//GO:0031323//GO:0051171//GO:0006807//GO:0006139//GO:0065007//GO:2000112//GO:0019438//GO:0044249//GO:2001141//GO:0080090//GO:0034654//GO:0050789//GO:0009987//GO:0050794//GO:0034641//GO:0032774//GO:0010468//GO:0071704//GO:0044260//GO:0018130//GO:0051252//GO:0006725//GO:0097659//GO:0019222//GO:0008150//GO:0046483//GO:0009059//GO:1901362//GO:0034645//GO:…	cellular nitrogen compound biosynthetic process//organic cyclic compound metabolic process//regulation of nucleobase-containing compound metabolic process//regulation of transcription, DNA-templated//regulation of cellular metabolic process//regulation of nitrogen compound metabolic process//nitrogen compound metabolic process//nucleobase-containing compound metabolic process//biological regulati…	--	--	GO:0003674//GO:0003700//GO:0140110	molecular_function//DNA-binding transcription factor activity//transcription regulator activity	no KO assigned | (GenBank) LysR substrate binding domain protein	-	LysR family transcriptional regulator
AUO97_17040	2.1331	7.0438e-15	6.5318e-15	UP	GO:0051234//GO:0008150//GO:0051179//GO:0055085//GO:0006810	establishment of localization//biological_process//localization//transmembrane transport//transport	GO:0044425//GO:0031224//GO:0005575//GO:0016020//GO:0016021	membrane part//intrinsic component of membrane//cellular_component//membrane//integral component of membrane	--	--	no KO assigned | (GenBank) Putative tartrate transporter	-	MFS transporter
AUO97_14150	2.1314	9.3109e-16	9.6108e-16	UP	GO:0055114//GO:0008152//GO:0008150	oxidation-reduction process//metabolic process//biological_process	--	--	GO:0016491//GO:0003674//GO:0003824	oxidoreductase activity//molecular_function//catalytic activity	K13877 2,5-dioxopentanoate dehydrogenase [EC:1.2.1.26] | (GenBank) NADP-dependent fatty aldehyde dehydrogenase	-	aldehyde dehydrogenase (NADP(+))
AUO97_11845	2.1298	4.9424e-136	1.1478e-134	UP	GO:0046148//GO:0006721//GO:0008150//GO:0009058//GO:0016116//GO:0044238//GO:1901576//GO:0016117//GO:0008152//GO:0044237//GO:0016114//GO:0016108//GO:0008610//GO:0016109//GO:0008299//GO:0044255//GO:0044249//GO:0009987//GO:0071704//GO:0006720//GO:0006629//GO:0055114//GO:0042440	pigment biosynthetic process//terpenoid metabolic process//biological_process//biosynthetic process//carotenoid metabolic process//primary metabolic process//organic substance biosynthetic process//carotenoid biosynthetic process//metabolic process//cellular metabolic process//terpenoid biosynthetic process//tetraterpenoid metabolic process//lipid biosynthetic process//tetraterpenoid biosynthetic…	--	--	GO:0048037//GO:1901363//GO:0003824//GO:1901265//GO:0005488//GO:0003674//GO:0097159//GO:0043168//GO:0016705//GO:0000166//GO:0016491//GO:0016614//GO:0043167//GO:0050662//GO:0050660//GO:0036094	cofactor binding//heterocyclic compound binding//catalytic activity//nucleoside phosphate binding//binding//molecular_function//organic cyclic compound binding//anion binding//oxidoreductase activity, acting on paired donors, with incorporation or reduction of molecular oxygen//nucleotide binding//oxidoreductase activity//oxidoreductase activity, acting on CH-OH group of donors//ion binding//coen…	K00108 choline dehydrogenase [EC:1.1.99.1] | (GenBank) betA; choline dehydrogenase	-	oxygen-dependent choline dehydrogenase
AUO97_17245	2.1282	4.5281e-16	4.81e-16	UP	--	--	--	--	--	--	K09483 3-dehydroshikimate dehydratase [EC:4.2.1.118] | (GenBank) hypothetical protein	-	3-dehydroshikimate dehydratase
AUO97_11780	2.1268	3.5753e-05	1.1981e-05	UP	--	--	GO:0005575//GO:0005576	cellular_component//extracellular region	--	--	no KO assigned | (GenBank) hypothetical protein	-	hypothetical protein
AUO97_13580	2.1229	0.0011715	0.00031855	UP	--	--	--	--	--	--	--	-	hypothetical protein
AUO97_06310	2.1199	1.3109e-08	6.4342e-09	UP	--	--	GO:0019012//GO:0019028//GO:0044423//GO:0005575//GO:0036338//GO:0019031	virion//viral capsid//virion part//cellular_component//viral membrane//viral envelope	GO:0016407//GO:0005198//GO:0016410//GO:0003824//GO:0008080//GO:0003674//GO:0016747//GO:0016746//GO:0016740	acetyltransferase activity//structural molecule activity//N-acyltransferase activity//catalytic activity//N-acetyltransferase activity//molecular_function//transferase activity, transferring acyl groups other than amino-acyl groups//transferase activity, transferring acyl groups//transferase activity	no KO assigned | (GenBank) Aminoglycoside 2'-N-acetyltransferase(AAC(2')-Ib)	-	GNAT family N-acetyltransferase
AUO97_12520	2.1177	8.3421e-17	9.3064e-17	UP	GO:0043170//GO:0009889//GO:0010467//GO:1903506//GO:0044237//GO:1901564//GO:0007165//GO:0008152//GO:0006810//GO:0007154//GO:0090407//GO:0090304//GO:0051716//GO:0016070//GO:0071705//GO:0006351//GO:0060255//GO:0044267//GO:0010556//GO:0051179//GO:0007264//GO:0034645//GO:0006793//GO:0044238//GO:1901576//GO:0031326//GO:0009058//GO:0019637//GO:0006725//GO:0097659//GO:0051252//GO:1901362//GO:0009059//GO:…	macromolecule metabolic process//regulation of biosynthetic process//gene expression//regulation of nucleic acid-templated transcription//cellular metabolic process//organonitrogen compound metabolic process//signal transduction//metabolic process//transport//cell communication//organophosphate biosynthetic process//nucleic acid metabolic process//cellular response to stimulus//RNA metabolic proc…	--	--	GO:0016772//GO:0003674//GO:0032553//GO:0030554//GO:0016301//GO:0016740//GO:0005515//GO:0043168//GO:0032559//GO:0097159//GO:0005524//GO:0005488//GO:1901363//GO:0008144//GO:0003824//GO:0003677//GO:0016817//GO:0016787//GO:0003676//GO:0001882//GO:1901265//GO:0016462//GO:0035639//GO:0017111//GO:0016887//GO:0032561//GO:0003924//GO:0036094//GO:0019001//GO:0001883//GO:0032550//GO:0008134//GO:0032549//GO:…	transferase activity, transferring phosphorus-containing groups//molecular_function//ribonucleotide binding//adenyl nucleotide binding//kinase activity//transferase activity//protein binding//anion binding//adenyl ribonucleotide binding//organic cyclic compound binding//ATP binding//binding//heterocyclic compound binding//drug binding//catalytic activity//DNA binding//hydrolase activity, acting o…	K13896 microcin C transport system ATP-binding protein | (GenBank) Hypothetical ABC transporter ATP-binding protein yejF	-	ABC transporter ATP-binding protein
AUO97_00775	2.1169	9.4984e-22	1.5964e-21	UP	--	--	GO:0016021//GO:0016020//GO:0005575//GO:0031224//GO:0044425	integral component of membrane//membrane//cellular_component//intrinsic component of membrane//membrane part	--	--	K02361 isochorismate synthase [EC:5.4.4.2] | (GenBank) Putative isochorismate synthase	-	isochorismate synthase
AUO97_03615	2.1154	1.0261e-18	1.3833e-18	UP	--	--	--	--	--	--	K08994 putative membrane protein | (GenBank) Uncharacterized protein family (UPF0187) family protein	-	hypothetical protein
AUO97_07380	2.1149	8.6223e-12	5.9534e-12	UP	GO:0006629//GO:0046907//GO:0015833//GO:0071704//GO:0071702//GO:0034613//GO:0009987//GO:0006796//GO:0046486//GO:0008104//GO:0006664//GO:0044255//GO:0006643//GO:1901135//GO:1903509//GO:0033036//GO:0045184//GO:0015031//GO:0006650//GO:0051234//GO:0042886//GO:0006810//GO:0006505//GO:0044237//GO:0008152//GO:0070727//GO:0051649//GO:0051179//GO:0071705//GO:0006886//GO:0051641//GO:0046488//GO:0044238//GO:…	lipid metabolic process//intracellular transport//peptide transport//organic substance metabolic process//organic substance transport//cellular protein localization//cellular process//phosphate-containing compound metabolic process//glycerolipid metabolic process//protein localization//glycolipid metabolic process//cellular lipid metabolic process//membrane lipid metabolic process//carbohydrate d…	--	--	GO:0016788//GO:0003674//GO:0003824//GO:0016787	hydrolase activity, acting on ester bonds//molecular_function//catalytic activity//hydrolase activity	no KO assigned | (GenBank) alpha/beta hydrolase fold family protein	-	alpha/beta hydrolase
AUO97_14255	2.1142	0.01773	0.0040918	UP	--	--	--	--	--	--	--	-	hypothetical protein
AUO97_13925	2.1107	4.1372e-15	3.9438e-15	UP	GO:1901361//GO:0065007//GO:0006139//GO:0019439//GO:0044238//GO:0010608//GO:0009895//GO:0006401//GO:0048523//GO:0034655//GO:0031324//GO:0044265//GO:0006807//GO:1902373//GO:0009057//GO:1901575//GO:0090304//GO:0044260//GO:0043170//GO:1902369//GO:0051171//GO:0044270//GO:0051172//GO:0071704//GO:0048518//GO:0010604//GO:0010605//GO:0010467//GO:0043488//GO:0010468//GO:0044237//GO:0009893//GO:0065008//GO:…	organic cyclic compound catabolic process//biological regulation//nucleobase-containing compound metabolic process//aromatic compound catabolic process//primary metabolic process//posttranscriptional regulation of gene expression//negative regulation of catabolic process//RNA catabolic process//negative regulation of cellular process//nucleobase-containing compound catabolic process//negative reg…	--	--	GO:0005488//GO:0043169//GO:0043167//GO:0003674//GO:0005509//GO:0046872	binding//cation binding//ion binding//molecular_function//calcium ion binding//metal ion binding	K02051 NitT/TauT family transport system substrate-binding protein | (GenBank) Putative aliphatic sulfonates-binding protein precursor	-	ABC transporter substrate-binding protein
AUO97_07290	2.1101	1.3127e-09	7.2044e-10	UP	GO:0008150//GO:0006810//GO:0055085//GO:0051179//GO:0006812//GO:0051234//GO:0006811	biological_process//transport//transmembrane transport//localization//cation transport//establishment of localization//ion transport	GO:0016020//GO:0005575//GO:0016021//GO:0031224//GO:0044425	membrane//cellular_component//integral component of membrane//intrinsic component of membrane//membrane part	GO:0008324//GO:0003674//GO:0005215//GO:0022857//GO:0015075	cation transmembrane transporter activity//molecular_function//transporter activity//transmembrane transporter activity//ion transmembrane transporter activity	no KO assigned | (GenBank) cation diffusion facilitator family transporter family protein	-	cation transporter
AUO97_02780	2.1052	3.8083e-08	1.7786e-08	UP	--	--	--	--	--	--	no KO assigned | (GenBank) conserved hypothetical protein	-	hypothetical protein
AUO97_09400	2.1025	2.6405e-08	1.2562e-08	UP	GO:0051179//GO:0006810//GO:0008150//GO:0051234	localization//transport//biological_process//establishment of localization	GO:0016021//GO:0005575//GO:0016020//GO:0044425//GO:0031224	integral component of membrane//cellular_component//membrane//membrane part//intrinsic component of membrane	GO:0003674//GO:0005215	molecular_function//transporter activity	K09936 bacterial/archaeal transporter family-2 protein | (GenBank) conserved hypothetical protein	-	EamA-like transporter family protein
AUO97_15040	2.1015	1.5928e-23	2.9921e-23	UP	GO:0006810//GO:0055085//GO:0051179//GO:0008150//GO:0051234	transport//transmembrane transport//localization//biological_process//establishment of localization	GO:0016020//GO:0005575	membrane//cellular_component	GO:0003674//GO:0005215	molecular_function//transporter activity	K03457 nucleobase:cation symporter-1, NCS1 family | (GenBank) Permease for cytosine/purines, uracil, thiamine, allantoin family protein	-	cytosine permease
AUO97_03025	2.0983	7.6254e-13	5.8325e-13	UP	--	--	--	--	--	--	K09977 uncharacterized protein | (GenBank) conserved hypothetical protein	-	DUF1853 domain-containing protein
AUO97_12050	2.0981	0.00010671	3.3718e-05	UP	--	--	--	--	--	--	no KO assigned | (GenBank) hypothetical protein	-	hypothetical protein
AUO97_11680	2.094	2.3751e-10	1.4094e-10	UP	GO:0008104//GO:0006605//GO:0046907//GO:0015833//GO:0034613//GO:0071702//GO:0015031//GO:0042886//GO:0051234//GO:0033036//GO:0006614//GO:0045184//GO:0051649//GO:0070727//GO:0051179//GO:0033365//GO:0071705//GO:0051641//GO:0006886//GO:0045047//GO:0006810//GO:0070972//GO:0006613//GO:0072657//GO:0006612//GO:0072599//GO:0008150//GO:0072594//GO:0090150	protein localization//protein targeting//intracellular transport//peptide transport//cellular protein localization//organic substance transport//protein transport//amide transport//establishment of localization//macromolecule localization//SRP-dependent cotranslational protein targeting to membrane//establishment of protein localization//establishment of localization in cell//cellular macromolecu…	--	--	GO:0032550//GO:0032549//GO:0001883//GO:0019001//GO:0032561//GO:0003924//GO:0036094//GO:0016887//GO:0097367//GO:0000166//GO:0005525//GO:0016818//GO:0043167//GO:0032555//GO:0017076//GO:0097159//GO:0043168//GO:0032559//GO:0032553//GO:0003674//GO:0030554//GO:0001882//GO:0017111//GO:0035639//GO:0016462//GO:1901265//GO:0003677//GO:0016817//GO:0016787//GO:1901363//GO:0008144//GO:0003824//GO:0003676//GO:…	purine ribonucleoside binding//ribonucleoside binding//purine nucleoside binding//guanyl nucleotide binding//guanyl ribonucleotide binding//GTPase activity//small molecule binding//ATPase activity//carbohydrate derivative binding//nucleotide binding//GTP binding//hydrolase activity, acting on acid anhydrides, in phosphorus-containing anhydrides//ion binding//purine ribonucleotide binding//purine …	K02670 twitching motility protein PilU | (GenBank) type IV pilus assembly protein, pilus retraction protein PilT	-	twitching motility protein PilT
AUO97_12070	2.0904	1.1477e-10	7.0227e-11	UP	GO:0044255//GO:0044249//GO:0034470//GO:0006721//GO:0008033//GO:0006725//GO:0016114//GO:0016070//GO:0008150//GO:1901360//GO:0046483//GO:0043412//GO:0006400//GO:0006396//GO:0009987//GO:0008152//GO:0034641//GO:0034660//GO:0044237//GO:0010467//GO:0071704//GO:0006720//GO:0043170//GO:0090304//GO:0008610//GO:0006807//GO:0009058//GO:0006629//GO:0008299//GO:0009451//GO:0006399//GO:0044238//GO:1901576//GO:…	cellular lipid metabolic process//cellular biosynthetic process//ncRNA processing//terpenoid metabolic process//tRNA processing//cellular aromatic compound metabolic process//terpenoid biosynthetic process//RNA metabolic process//biological_process//organic cyclic compound metabolic process//heterocycle metabolic process//macromolecule modification//tRNA modification//RNA processing//cellular pro…	--	--	GO:0008661//GO:1901681//GO:0019842//GO:0016744//GO:0046872//GO:0016903//GO:0048037//GO:0000287//GO:0003674//GO:0003824//GO:1901363//GO:0050662//GO:0097159//GO:0008193//GO:0043168//GO:0030976//GO:0016624//GO:0008192//GO:0016740//GO:0036094//GO:0016772//GO:0016779//GO:0016491//GO:0043167//GO:0043169//GO:0070568//GO:0005488	1-deoxy-D-xylulose-5-phosphate synthase activity//sulfur compound binding//vitamin binding//transferase activity, transferring aldehyde or ketonic groups//metal ion binding//oxidoreductase activity, acting on the aldehyde or oxo group of donors//cofactor binding//magnesium ion binding//molecular_function//catalytic activity//heterocyclic compound binding//coenzyme binding//organic cyclic compound…	K00615 transketolase [EC:2.2.1.1] | (GenBank) Putative transketolase N-terminal section (TK)	-	transketolase
AUO97_14525	2.0887	4.2889e-06	1.603e-06	UP	--	--	GO:0005575//GO:0016020	cellular_component//membrane	GO:0003674//GO:0022836//GO:0022835//GO:0005230//GO:0038023//GO:0022839//GO:0030594//GO:0008066//GO:0004888//GO:0022834//GO:0005231//GO:0022824//GO:0005234//GO:0015075//GO:0022857//GO:0005216//GO:0004970//GO:0015276//GO:0015318//GO:0022838//GO:0022803//GO:0005215//GO:0015267//GO:0060089	molecular_function//gated channel activity//transmitter-gated channel activity//extracellular ligand-gated ion channel activity//signaling receptor activity//ion gated channel activity//neurotransmitter receptor activity//glutamate receptor activity//transmembrane signaling receptor activity//ligand-gated channel activity//excitatory extracellular ligand-gated ion channel activity//transmitter-ga…	K02030 polar amino acid transport system substrate-binding protein | (GenBank) Glutamine-binding protein precursor (GlnBP)	-	ArtI protein
AUO97_15095	2.0887	4.2889e-06	1.603e-06	UP	--	--	--	--	--	--	no KO assigned | (GenBank) hypothetical protein	-	hypothetical protein
AUO97_19200	2.0887	4.396e-18	5.5052e-18	UP	GO:0009987//GO:0071840//GO:0016043//GO:0045229//GO:0071554//GO:0071555//GO:0008150	cellular process//cellular component organization or biogenesis//cellular component organization//external encapsulating structure organization//cell wall organization or biogenesis//cell wall organization//biological_process	GO:0031975//GO:0044464//GO:0030313//GO:0030288//GO:0042597//GO:0005575//GO:0005623	envelope//cell part//cell envelope//outer membrane-bounded periplasmic space//periplasmic space//cellular_component//cell	--	--	K07346 fimbrial chaperone protein | (GenBank) CsuC	-	molecular chaperone
AUO97_04415	2.08	1.0236e-15	1.0523e-15	UP	GO:0034641//GO:0008152//GO:1901564//GO:0009235//GO:0044237//GO:0071704//GO:0051188//GO:0009058//GO:0006807//GO:0018130//GO:0044281//GO:0006541//GO:0006766//GO:1901576//GO:0044238//GO:1901566//GO:0043436//GO:0019438//GO:0009064//GO:0044249//GO:0009236//GO:0006767//GO:0006725//GO:0044283//GO:0006082//GO:0033013//GO:0044271//GO:0046483//GO:1901360//GO:0008150//GO:0009110//GO:1901605//GO:0033014//GO:…	cellular nitrogen compound metabolic process//metabolic process//organonitrogen compound metabolic process//cobalamin metabolic process//cellular metabolic process//organic substance metabolic process//cofactor biosynthetic process//biosynthetic process//nitrogen compound metabolic process//heterocycle biosynthetic process//small molecule metabolic process//glutamine metabolic process//vitamin me…	--	--	GO:0003674//GO:0016787//GO:0003824	molecular_function//hydrolase activity//catalytic activity	no KO assigned | (GenBank) Glutamine amidotransferase class-I family protein	-	GMP synthase
AUO97_06660	2.0659	0.08031	0.016586	FALSE	GO:0008150//GO:0008152	biological_process//metabolic process	--	--	GO:0016835//GO:0003824//GO:0016836//GO:0003674//GO:0016829	carbon-oxygen lyase activity//catalytic activity//hydro-lyase activity//molecular_function//lyase activity	--	-	enoyl-CoA hydratase
AUO97_00725	2.0639	7.6022e-19	1.0358e-18	UP	GO:0071704//GO:0006783//GO:0034641//GO:0019354//GO:0018130//GO:0055114//GO:0042440//GO:0051188//GO:0033013//GO:0019438//GO:0044249//GO:0006779//GO:0009987//GO:0051186//GO:1901566//GO:0006807//GO:0006778//GO:0033014//GO:0044271//GO:1901360//GO:0042168//GO:1901564//GO:0044237//GO:0008152//GO:1901576//GO:0046156//GO:0009058//GO:0006725//GO:0046148//GO:1901362//GO:0046483//GO:0008150	organic substance metabolic process//heme biosynthetic process//cellular nitrogen compound metabolic process//siroheme biosynthetic process//heterocycle biosynthetic process//oxidation-reduction process//pigment metabolic process//cofactor biosynthetic process//tetrapyrrole metabolic process//aromatic compound biosynthetic process//cellular biosynthetic process//porphyrin-containing compound bios…	--	--	GO:0036094//GO:0050662//GO:0016627//GO:0016491//GO:0000166//GO:0016628//GO:0051287//GO:0003674//GO:0097159//GO:0043115//GO:0005488//GO:1901363//GO:0003824//GO:0048037//GO:1901265	small molecule binding//coenzyme binding//oxidoreductase activity, acting on the CH-CH group of donors//oxidoreductase activity//nucleotide binding//oxidoreductase activity, acting on the CH-CH group of donors, NAD or NADP as acceptor//NAD binding//molecular_function//organic cyclic compound binding//precorrin-2 dehydrogenase activity//binding//heterocyclic compound binding//catalytic activity//c…	K07402 xanthine dehydrogenase accessory factor | (GenBank) xdhC; xanthine dehydrogenase accessory protein XdhC	-	xanthine dehydrogenase accessory protein XdhC
AUO97_10715	2.0626	1.6442e-25	3.4571e-25	UP	GO:0051171//GO:0010604//GO:0030031//GO:0044085//GO:0031323//GO:0065007//GO:0006139//GO:0042592//GO:0006807//GO:0016043//GO:0044781//GO:0045893//GO:0030030//GO:0055070//GO:0006355//GO:0019219//GO:0044271//GO:0030003//GO:1901360//GO:0071704//GO:0055065//GO:0010557//GO:0010468//GO:0006875//GO:0032774//GO:0050794//GO:1902680//GO:0034641//GO:0018130//GO:1903508//GO:0006878//GO:0044260//GO:0080090//GO:…	regulation of nitrogen compound metabolic process//positive regulation of macromolecule metabolic process//cell projection assembly//cellular component biogenesis//regulation of cellular metabolic process//biological regulation//nucleobase-containing compound metabolic process//homeostatic process//nitrogen compound metabolic process//cellular component organization//bacterial-type flagellum orga…	GO:0030313//GO:0019867//GO:0031975//GO:0030312//GO:0009279//GO:0044462//GO:0044464//GO:0016020//GO:0005623//GO:0005575//GO:0071944	cell envelope//outer membrane//envelope//external encapsulating structure//cell outer membrane//external encapsulating structure part//cell part//membrane//cell//cellular_component//cell periphery	GO:0043169//GO:0043167//GO:0005507//GO:0046914//GO:0005488//GO:0046872//GO:0003674	cation binding//ion binding//copper ion binding//transition metal ion binding//binding//metal ion binding//molecular_function	K07233 copper resistance protein B | (GenBank) Copper resistance protein B precursor	-	copper resistance protein B
AUO97_09250	2.0611	1.0649e-08	5.267e-09	UP	GO:0006865//GO:0015711//GO:0051234//GO:0046942//GO:0006820//GO:0071702//GO:0006811//GO:0015849//GO:0008150//GO:0006810//GO:0071705//GO:0051179	amino acid transport//organic anion transport//establishment of localization//carboxylic acid transport//anion transport//organic substance transport//ion transport//organic acid transport//biological_process//transport//nitrogen compound transport//localization	GO:0016020//GO:0005575	membrane//cellular_component	--	--	no KO assigned | (GenBank) LysE type translocator family protein	-	LysE family translocator
AUO97_13685	2.0583	4.5316e-15	4.3037e-15	UP	--	--	--	--	--	--	no KO assigned | (GenBank) Chloramphenicol acetyltransferase	-	chloramphenicol acetyltransferase CAT
AUO97_10050	2.0571	1.0235e-23	1.9512e-23	UP	GO:0044283//GO:0008610//GO:0072330//GO:0044281//GO:0046394//GO:0009987//GO:0044249//GO:0044255//GO:0006629//GO:0032787//GO:0071704//GO:0019752//GO:0008150//GO:0043436//GO:0009058//GO:0006633//GO:0016053//GO:0044238//GO:1901576//GO:0006631//GO:0006082//GO:0044237//GO:0008152	small molecule biosynthetic process//lipid biosynthetic process//monocarboxylic acid biosynthetic process//small molecule metabolic process//carboxylic acid biosynthetic process//cellular process//cellular biosynthetic process//cellular lipid metabolic process//lipid metabolic process//monocarboxylic acid metabolic process//organic substance metabolic process//carboxylic acid metabolic process//b…	--	--	GO:0004312//GO:0004315//GO:0003824//GO:0016747//GO:0016740//GO:0016746//GO:0003674	fatty acid synthase activity//3-oxoacyl-[acyl-carrier-protein] synthase activity//catalytic activity//transferase activity, transferring acyl groups other than amino-acyl groups//transferase activity//transferase activity, transferring acyl groups//molecular_function	K00647 3-oxoacyl-[acyl-carrier-protein] synthase I [EC:2.3.1.41] | (GenBank) Beta-ketoacyl synthase, N-terminal domain protein	-	beta-ketoacyl-ACP synthase II
AUO97_06675	2.0545	1.2656e-28	3.0941e-28	UP	GO:0006571//GO:0044238//GO:1901576//GO:0016053//GO:0009058//GO:0009095//GO:0008652//GO:1901607//GO:1901362//GO:0006520//GO:0008150//GO:0019752//GO:0006725//GO:0043436//GO:0008152//GO:0044237//GO:1901564//GO:1901605//GO:0006631//GO:0006082//GO:0044281//GO:1901566//GO:0006570//GO:0006807//GO:0009073//GO:1901360//GO:0044283//GO:0006629//GO:0055114//GO:0071704//GO:0032787//GO:0009072//GO:0009987//GO:…	tyrosine biosynthetic process//primary metabolic process//organic substance biosynthetic process//organic acid biosynthetic process//biosynthetic process//aromatic amino acid family biosynthetic process, prephenate pathway//cellular amino acid biosynthetic process//alpha-amino acid biosynthetic process//organic cyclic compound biosynthetic process//cellular amino acid metabolic process//biologica…	--	--	GO:0005488//GO:0004616//GO:1901265//GO:0048037//GO:1901363//GO:0003824//GO:0008977//GO:0051287//GO:0003857//GO:0097159//GO:0003674//GO:0016491//GO:0016614//GO:0016627//GO:0000166//GO:0016628//GO:0004665//GO:0008677//GO:0036094//GO:0016616//GO:0050662	binding//phosphogluconate dehydrogenase (decarboxylating) activity//nucleoside phosphate binding//cofactor binding//heterocyclic compound binding//catalytic activity//prephenate dehydrogenase (NAD+) activity//NAD binding//3-hydroxyacyl-CoA dehydrogenase activity//organic cyclic compound binding//molecular_function//oxidoreductase activity//oxidoreductase activity, acting on CH-OH group of donors/…	K00020 3-hydroxyisobutyrate dehydrogenase [EC:1.1.1.31] | (GenBank) mmsB; 3-hydroxyisobutyrate dehydrogenase	-	3-hydroxyisobutyrate dehydrogenase
AUO97_14920	2.0545	1.7149e-09	9.3213e-10	UP	--	--	--	--	--	--	no KO assigned | (GenBank) conserved hypothetical protein	-	DUF962 domain-containing protein
AUO97_04000	2.0537	2.0732e-31	5.8523e-31	UP	GO:0008150//GO:0008643//GO:0008152//GO:0006810//GO:0051179//GO:0009401//GO:0051234//GO:0071702//GO:0055114	biological_process//carbohydrate transport//metabolic process//transport//localization//phosphoenolpyruvate-dependent sugar phosphotransferase system//establishment of localization//organic substance transport//oxidation-reduction process	--	--	GO:0005524//GO:0005488//GO:0046872//GO:0003824//GO:0008144//GO:1901363//GO:0016881//GO:1901265//GO:0035639//GO:0030554//GO:0032553//GO:0003674//GO:0043168//GO:0032559//GO:0097159//GO:0032555//GO:0017076//GO:0016874//GO:0043169//GO:0043167//GO:0008716//GO:0097367//GO:0000166//GO:0036094//GO:0016879	ATP binding//binding//metal ion binding//catalytic activity//drug binding//heterocyclic compound binding//acid-amino acid ligase activity//nucleoside phosphate binding//purine ribonucleoside triphosphate binding//adenyl nucleotide binding//ribonucleotide binding//molecular_function//anion binding//adenyl ribonucleotide binding//organic cyclic compound binding//purine ribonucleotide binding//purin…	K13777 geranyl-CoA carboxylase alpha subunit [EC:6.4.1.5] | (GenBank) acetyl-CoA carboxylase biotin carboxylase subunit	-	acetyl/propionyl/methylcrotonyl-CoA carboxylase subunit alpha
AUO97_00535	2.0495	1.916e-08	9.2183e-09	UP	--	--	GO:0043226//GO:0044464//GO:0005634//GO:0005622//GO:0043227//GO:0043229//GO:0005623//GO:0005575//GO:0044424//GO:0043231	organelle//cell part//nucleus//intracellular//membrane-bounded organelle//intracellular organelle//cell//cellular_component//intracellular part//intracellular membrane-bounded organelle	GO:0008270//GO:0046914//GO:0043169//GO:0043167//GO:0003674//GO:0046872//GO:0005488	zinc ion binding//transition metal ion binding//cation binding//ion binding//molecular_function//metal ion binding//binding	no KO assigned | (GenBank) hypothetical protein	-	DUF3465 domain-containing protein
AUO97_00010	2.0487	1.915e-09	1.0354e-09	UP	GO:0010556//GO:0016070//GO:0006351//GO:0060255//GO:0090304//GO:0009889//GO:0043170//GO:0010467//GO:1903506//GO:0044237//GO:0008152//GO:1901362//GO:0009059//GO:0019222//GO:0046483//GO:0008150//GO:0051252//GO:0097659//GO:0006725//GO:1901576//GO:0044238//GO:0031326//GO:0009058//GO:0034645//GO:0006260//GO:0009987//GO:0050789//GO:0034654//GO:0080090//GO:2001141//GO:0019438//GO:0044249//GO:2000112//GO:…	regulation of macromolecule biosynthetic process//RNA metabolic process//transcription, DNA-templated//regulation of macromolecule metabolic process//nucleic acid metabolic process//regulation of biosynthetic process//macromolecule metabolic process//gene expression//regulation of nucleic acid-templated transcription//cellular metabolic process//metabolic process//organic cyclic compound biosynth…	GO:0005623//GO:0032991//GO:0005575//GO:0044424//GO:1902494//GO:0042575//GO:0044464//GO:1990234//GO:0009360//GO:0005622//GO:0061695	cell//protein-containing complex//cellular_component//intracellular part//catalytic complex//DNA polymerase complex//cell part//transferase complex//DNA polymerase III complex//intracellular//transferase complex, transferring phosphorus-containing groups	GO:0016740//GO:0097159//GO:0003674//GO:0043565//GO:0140110//GO:0140097//GO:0016772//GO:0003700//GO:0003887//GO:1901363//GO:0003824//GO:0003677//GO:0003676//GO:0005488//GO:0016779//GO:0034061	transferase activity//organic cyclic compound binding//molecular_function//sequence-specific DNA binding//transcription regulator activity//catalytic activity, acting on DNA//transferase activity, transferring phosphorus-containing groups//DNA-binding transcription factor activity//DNA-directed DNA polymerase activity//heterocyclic compound binding//catalytic activity//DNA binding//nucleic acid b…	no KO assigned | (GenBank) AraC-like ligand binding domain protein	-	AraC family transcriptional regulator
AUO97_02205	2.0468	4.1726e-46	1.8379e-45	UP	GO:0008152//GO:0008150//GO:0055114	metabolic process//biological_process//oxidation-reduction process	GO:0009579//GO:0016020//GO:0044436//GO:0034357//GO:0044424//GO:0005623//GO:0005575//GO:0042651//GO:0044464//GO:0005622	thylakoid//membrane//thylakoid part//photosynthetic membrane//intracellular part//cell//cellular_component//thylakoid membrane//cell part//intracellular	GO:0051537//GO:0051540//GO:0003674//GO:0009496//GO:0005488//GO:0003824//GO:0048037//GO:0052880//GO:0016679//GO:0016491//GO:0051536	2 iron, 2 sulfur cluster binding//metal cluster binding//molecular_function//plastoquinol--plastocyanin reductase activity//binding//catalytic activity//cofactor binding//oxidoreductase activity, acting on diphenols and related substances as donors, with copper protein as acceptor//oxidoreductase activity, acting on diphenols and related substances as donors//oxidoreductase activity//iron-sulfur …	no KO assigned | (GenBank) Dimodular nonribosomal peptide synthetase	-	peptide synthetase
AUO97_09045	2.0419	1.1594e-25	2.4787e-25	UP	--	--	--	--	GO:0005488//GO:0005515//GO:0003674	binding//protein binding//molecular_function	no KO assigned | (GenBank) Tetratricopeptide repeat family protein	-	hypothetical protein
AUO97_12665	2.041	1.585e-05	5.5621e-06	UP	--	--	--	--	--	--	--	-	hypothetical protein
AUO97_11855	2.0399	1.2778e-100	1.9202e-99	UP	GO:0008150//GO:0046483//GO:0019222//GO:0009059//GO:1901362//GO:0006725//GO:0097659//GO:0051252//GO:0009058//GO:0031326//GO:0044238//GO:1901576//GO:0034645//GO:0010556//GO:0060255//GO:0006351//GO:0016070//GO:0090304//GO:0008152//GO:0044237//GO:1903506//GO:0010467//GO:0043170//GO:0009889//GO:1901360//GO:0044271//GO:0019219//GO:0006355//GO:0006807//GO:0006139//GO:0065007//GO:0031323//GO:0051171//GO:…	biological_process//heterocycle metabolic process//regulation of metabolic process//macromolecule biosynthetic process//organic cyclic compound biosynthetic process//cellular aromatic compound metabolic process//nucleic acid-templated transcription//regulation of RNA metabolic process//biosynthetic process//regulation of cellular biosynthetic process//primary metabolic process//organic substance …	--	--	GO:0003676//GO:0003677//GO:0003824//GO:1901363//GO:0005488//GO:0140096//GO:0004674//GO:0097159//GO:0016740//GO:0016301//GO:0004672//GO:0003674//GO:0016773//GO:0016772//GO:0140110//GO:0003700//GO:0003723	nucleic acid binding//DNA binding//catalytic activity//heterocyclic compound binding//binding//catalytic activity, acting on a protein//protein serine/threonine kinase activity//organic cyclic compound binding//transferase activity//kinase activity//protein kinase activity//molecular_function//phosphotransferase activity, alcohol group as acceptor//transferase activity, transferring phosphorus-co…	K02167 TetR/AcrR family transcriptional regulator, transcriptional repressor of bet genes | (GenBank) betI; transcriptional repressor BetI	-	transcriptional regulator BetI
AUO97_04005	2.0386	2.4698e-12	1.7951e-12	UP	GO:0008150//GO:0008152	biological_process//metabolic process	--	--	GO:0016829//GO:0016836//GO:0003824//GO:0016835//GO:0003674	lyase activity//hydro-lyase activity//catalytic activity//carbon-oxygen lyase activity//molecular_function	K13779 isohexenylglutaconyl-CoA hydratase [EC:4.2.1.57] | (GenBank) Enoyl-CoA hydratase/isomerase family protein	-	enoyl-CoA hydratase
AUO97_18460	2.0386	7.2982e-07	2.9952e-07	UP	--	--	--	--	--	--	no KO assigned | (GenBank) hypothetical protein	-	hypothetical protein
AUO97_04640	2.0366	3.6561e-33	1.1054e-32	UP	GO:0006807//GO:0019538//GO:0071704//GO:0006508//GO:0008150//GO:0044238//GO:0008152//GO:1901564//GO:0043170	nitrogen compound metabolic process//protein metabolic process//organic substance metabolic process//proteolysis//biological_process//primary metabolic process//metabolic process//organonitrogen compound metabolic process//macromolecule metabolic process	--	--	GO:0070011//GO:0008233//GO:0008236//GO:0004252//GO:0016787//GO:0003824//GO:0017171//GO:0140096//GO:0004175//GO:0003674	peptidase activity, acting on L-amino acid peptides//peptidase activity//serine-type peptidase activity//serine-type endopeptidase activity//hydrolase activity//catalytic activity//serine hydrolase activity//catalytic activity, acting on a protein//endopeptidase activity//molecular_function	no KO assigned | (GenBank) Aqualysin-1 precursor(Aqualysin I)	-	peptidase S8
AUO97_15190	2.0362	7.9342e-05	2.5545e-05	UP	--	--	--	--	--	--	no KO assigned | (GenBank) Uncharacterized protein family (UPF0157) family protein	-	hypothetical protein
AUO97_01855	2.0302	1.5207e-13	1.2512e-13	UP	GO:0008150//GO:0008152	biological_process//metabolic process	--	--	GO:0003824//GO:0016787//GO:0003674	catalytic activity//hydrolase activity//molecular_function	no KO assigned | (GenBank) Thermostable carboxypeptidase 1	-	amidohydrolase
AUO97_04835	2.0299	7.6919e-50	3.743e-49	UP	--	--	--	--	--	--	K02674 type IV pilus assembly protein PilY1 | (GenBank) hypothetical protein	-	VWA domain-containing protein
AUO97_10405	2.0257	2.1089e-21	3.3991e-21	UP	GO:0051179//GO:0055085//GO:0006810//GO:0008150//GO:0051234	localization//transmembrane transport//transport//biological_process//establishment of localization	GO:0016021//GO:0005575//GO:0016020//GO:0044425//GO:0031224	integral component of membrane//cellular_component//membrane//membrane part//intrinsic component of membrane	--	--	no KO assigned | (GenBank) Major Facilitator Superfamily protein	-	MFS transporter
AUO97_04090	2.0236	9.9625e-10	5.545e-10	UP	GO:0008150//GO:0008152//GO:0055114	biological_process//metabolic process//oxidation-reduction process	--	--	GO:0003824//GO:0003674//GO:0016491	catalytic activity//molecular_function//oxidoreductase activity	K07394 SM-20-related protein | (GenBank) 2OG-Fe(II) oxygenase superfamily protein	-	oxidoreductase
AUO97_12925	2.02	1.0489e-14	9.4852e-15	UP	GO:0044237//GO:0008152//GO:0006631//GO:0006082//GO:0044238//GO:0019752//GO:0008150//GO:0043436//GO:0055114//GO:0006629//GO:0032787//GO:0071704//GO:0009987//GO:0044255//GO:0044281	cellular metabolic process//metabolic process//fatty acid metabolic process//organic acid metabolic process//primary metabolic process//carboxylic acid metabolic process//biological_process//oxoacid metabolic process//oxidation-reduction process//lipid metabolic process//monocarboxylic acid metabolic process//organic substance metabolic process//cellular process//cellular lipid metabolic process/…	--	--	GO:0003857//GO:0016740//GO:0003674//GO:0016741//GO:0003824//GO:0008168//GO:0016616//GO:0016491//GO:0016614	3-hydroxyacyl-CoA dehydrogenase activity//transferase activity//molecular_function//transferase activity, transferring one-carbon groups//catalytic activity//methyltransferase activity//oxidoreductase activity, acting on the CH-OH group of donors, NAD or NADP as acceptor//oxidoreductase activity//oxidoreductase activity, acting on CH-OH group of donors	no KO assigned | (GenBank) short chain dehydrogenase family protein	-	KR domain-containing protein
AUO97_15020	2.0194	2.8848e-05	9.8527e-06	UP	--	--	--	--	--	--	--	-	tRNA-Met
AUO97_06670	2.0131	2.5747e-09	1.3718e-09	UP	GO:0065003//GO:0071840//GO:0009987//GO:0016043//GO:0043933//GO:0044085//GO:0043461//GO:0022607//GO:0008152//GO:0070071//GO:0034622//GO:0008150	protein-containing complex assembly//cellular component organization or biogenesis//cellular process//cellular component organization//protein-containing complex subunit organization//cellular component biogenesis//proton-transporting ATP synthase complex assembly//cellular component assembly//metabolic process//proton-transporting two-sector ATPase complex assembly//cellular protein-containing c…	--	--	GO:0003674//GO:0003824	molecular_function//catalytic activity	K01895 acetyl-CoA synthetase [EC:6.2.1.1] | (GenBank) Acetyl-coenzyme A synthetase	-	AMP-binding protein
AUO97_17055	2.0129	4.7609e-12	3.3506e-12	UP	--	--	--	--	--	--	no KO assigned | (GenBank) conserved hypothetical protein	-	hypothetical protein
AUO97_12910	2.0115	4.1592e-10	2.4094e-10	UP	GO:0051302//GO:0071840//GO:0050789//GO:0009987//GO:0032954//GO:0051301//GO:0051726//GO:1902412//GO:0050794//GO:0061640//GO:0000278//GO:1903436//GO:0032506//GO:0016043//GO:0000917//GO:1903047//GO:1901891//GO:0032955//GO:0044085//GO:0044087//GO:0065007//GO:0000281//GO:0007049//GO:0022607//GO:0007346//GO:0032465//GO:0000910//GO:1902410//GO:0022402//GO:0008150//GO:0051128//GO:0090529//GO:0010564	regulation of cell division//cellular component organization or biogenesis//regulation of biological process//cellular process//regulation of cytokinetic process//cell division//regulation of cell cycle//regulation of mitotic cytokinesis//regulation of cellular process//cytoskeleton-dependent cytokinesis//mitotic cell cycle//regulation of mitotic cytokinetic process//cytokinetic process//cellular…	--	--	GO:0003674//GO:0097159//GO:0003677//GO:1901363//GO:0003676//GO:0005488	molecular_function//organic cyclic compound binding//DNA binding//heterocyclic compound binding//nucleic acid binding//binding	no KO assigned | (GenBank) HTH-type transcriptional repressor Bm3R1	-	TetR/AcrR family transcriptional regulator
AUO97_01270	2.0096	5.3674e-08	2.4618e-08	UP	--	--	--	--	--	--	no KO assigned | (GenBank) hypothetical protein	-	hypothetical protein
AUO97_16835	2.0084	3.6951e-12	2.6332e-12	UP	GO:0097659//GO:0006725//GO:0051252//GO:0008150//GO:0046483//GO:0019222//GO:0009059//GO:1901362//GO:0034645//GO:0009058//GO:0031326//GO:0044238//GO:1901576//GO:0060255//GO:0006351//GO:0016070//GO:0010556//GO:0008152//GO:0044237//GO:1903506//GO:0010467//GO:0043170//GO:0009889//GO:0090304//GO:1901360//GO:0044271//GO:0006355//GO:0019219//GO:0031323//GO:0051171//GO:0006807//GO:0006139//GO:0065007//GO:…	nucleic acid-templated transcription//cellular aromatic compound metabolic process//regulation of RNA metabolic process//biological_process//heterocycle metabolic process//regulation of metabolic process//macromolecule biosynthetic process//organic cyclic compound biosynthetic process//cellular macromolecule biosynthetic process//biosynthetic process//regulation of cellular biosynthetic process//…	--	--	GO:0003674//GO:0003700//GO:0140110	molecular_function//DNA-binding transcription factor activity//transcription regulator activity	no KO assigned | (GenBank) LysR substrate binding domain protein	-	LysR family transcriptional regulator
AUO97_14595	2.0068	1.3852e-09	7.5698e-10	UP	--	--	--	--	--	--	no KO assigned | (GenBank) LrgB-like family protein	-	LrgB family protein
AUO97_07490	2.0064	5.0407e-35	1.6404e-34	UP	GO:0051179//GO:0006810//GO:0051234//GO:0008150	localization//transport//establishment of localization//biological_process	GO:0005575//GO:0016020	cellular_component//membrane	GO:0003674//GO:0038023//GO:0004888//GO:0005215//GO:0008158//GO:0060089	molecular_function//signaling receptor activity//transmembrane signaling receptor activity//transporter activity//hedgehog receptor activity//molecular transducer activity	K18303 multidrug efflux pump | (GenBank) AcrB/AcrD/AcrF family protein	-	AcrB/AcrD/AcrF family protein
AUO97_05265	2.0062	1.0539e-05	3.7657e-06	UP	GO:0006865//GO:0046942//GO:0051234//GO:0015711//GO:0006811//GO:0071702//GO:0006820//GO:0015849//GO:0008150//GO:0006810//GO:0051179//GO:0071705	amino acid transport//carboxylic acid transport//establishment of localization//organic anion transport//ion transport//organic substance transport//anion transport//organic acid transport//biological_process//transport//localization//nitrogen compound transport	GO:0031224//GO:0044425//GO:0016020//GO:0005575//GO:0016021	intrinsic component of membrane//membrane part//membrane//cellular_component//integral component of membrane	--	--	no KO assigned | (GenBank) LysE type translocator family protein	-	LysE family translocator
AUO97_07485	2.0008	7.4496e-19	1.0177e-18	UP	GO:0006810//GO:0006996//GO:0034622//GO:0007010//GO:0000921//GO:0022607//GO:0051179//GO:0070925//GO:0032185//GO:0008150//GO:0009987//GO:0071840//GO:0031106//GO:0065003//GO:0044085//GO:0043933//GO:0051234//GO:0016043	transport//organelle organization//cellular protein-containing complex assembly//cytoskeleton organization//septin ring assembly//cellular component assembly//localization//organelle assembly//septin cytoskeleton organization//biological_process//cellular process//cellular component organization or biogenesis//septin ring organization//protein-containing complex assembly//cellular component bioge…	GO:0016021//GO:0005940//GO:0005856//GO:0044444//GO:0071944//GO:0099568//GO:0043229//GO:0044448//GO:0043228//GO:0044424//GO:0016020//GO:0005623//GO:0005575//GO:0043226//GO:0044464//GO:0032156//GO:0031224//GO:0005737//GO:0005622//GO:0043232//GO:0044430//GO:0044446//GO:0005938//GO:0044422//GO:0044425	integral component of membrane//septin ring//cytoskeleton//cytoplasmic part//cell periphery//cytoplasmic region//intracellular organelle//cell cortex part//non-membrane-bounded organelle//intracellular part//membrane//cell//cellular_component//organelle//cell part//septin cytoskeleton//intrinsic component of membrane//cytoplasm//intracellular//intracellular non-membrane-bounded organelle//cytoske…	GO:0003674//GO:0005215	molecular_function//transporter activity	K18302 membrane fusion protein, multidrug efflux system | (GenBank) efflux transporter, RND family, MFP subunit	-	efflux RND transporter periplasmic adaptor subunit
AUO97_03335	1.9987	3.7966e-16	4.0668e-16	UP	GO:0031323//GO:0051171//GO:0006807//GO:0006139//GO:0065007//GO:0006366//GO:1901360//GO:0044271//GO:0019219//GO:0006355//GO:0034641//GO:0050794//GO:0032774//GO:0010468//GO:0071704//GO:0044260//GO:0018130//GO:2000112//GO:0044249//GO:0019438//GO:2001141//GO:0080090//GO:0034654//GO:0006367//GO:0050789//GO:0009987//GO:0034645//GO:0006352//GO:0009058//GO:0031326//GO:0044238//GO:1901576//GO:0006725//GO:…	regulation of cellular metabolic process//regulation of nitrogen compound metabolic process//nitrogen compound metabolic process//nucleobase-containing compound metabolic process//biological regulation//transcription by RNA polymerase II//organic cyclic compound metabolic process//cellular nitrogen compound biosynthetic process//regulation of nucleobase-containing compound metabolic process//regu…	--	--	GO:0005488//GO:0003676//GO:0003677//GO:1901363//GO:0003700//GO:0140110//GO:0043565//GO:0003674//GO:0097159	binding//nucleic acid binding//DNA binding//heterocyclic compound binding//DNA-binding transcription factor activity//transcription regulator activity//sequence-specific DNA binding//molecular_function//organic cyclic compound binding	no KO assigned | (GenBank) Bacterial regulatory helix-turn-helix protein, AraC family protein	-	AraC family transcriptional regulator
AUO97_09080	1.9983	5.0233e-18	6.2297e-18	UP	GO:0065003//GO:0034654//GO:0098662//GO:0071840//GO:0006796//GO:0006753//GO:0009987//GO:0009117//GO:0009205//GO:0055086//GO:0044249//GO:0019438//GO:0072522//GO:0009142//GO:0009199//GO:0019693//GO:0015985//GO:0006811//GO:1902600//GO:0018130//GO:0043248//GO:0034641//GO:0009201//GO:0098660//GO:0071704//GO:1901360//GO:0044271//GO:0043933//GO:0015986//GO:0006163//GO:0016043//GO:0006812//GO:0009165//GO:…	protein-containing complex assembly//nucleobase-containing compound biosynthetic process//inorganic cation transmembrane transport//cellular component organization or biogenesis//phosphate-containing compound metabolic process//nucleoside phosphate metabolic process//cellular process//nucleotide metabolic process//purine ribonucleoside triphosphate metabolic process//nucleobase-containing small m…	GO:0044464//GO:0016469//GO:0044425//GO:0045263//GO:0005622//GO:0045259//GO:0033177//GO:0005575//GO:0032991//GO:0005623//GO:0044424//GO:0016020//GO:0098796	cell part//proton-transporting two-sector ATPase complex//membrane part//proton-transporting ATP synthase complex, coupling factor F(o)//intracellular//proton-transporting ATP synthase complex//proton-transporting two-sector ATPase complex, proton-transporting domain//cellular_component//protein-containing complex//cell//intracellular part//membrane//membrane protein complex	GO:0015075//GO:0036094//GO:0022857//GO:0000166//GO:0097367//GO:0005215//GO:0015318//GO:0015077//GO:0015078//GO:0043167//GO:0017076//GO:0032555//GO:0097159//GO:0043168//GO:0032559//GO:0030554//GO:0003674//GO:0032553//GO:0022890//GO:0035639//GO:1901265//GO:0008324//GO:1901363//GO:0008144//GO:0005488//GO:0005524	ion transmembrane transporter activity//small molecule binding//transmembrane transporter activity//nucleotide binding//carbohydrate derivative binding//transporter activity//inorganic molecular entity transmembrane transporter activity//monovalent inorganic cation transmembrane transporter activity//proton transmembrane transporter activity//ion binding//purine nucleotide binding//purine ribonuc…	K02652 type IV pilus assembly protein PilB | (GenBank) pilB; type IV-A pilus assembly ATPase PilB	-	type IV-A pilus assembly ATPase PilB
AUO97_00750	1.9956	1.5542e-24	3.1387e-24	UP	--	--	--	--	--	--	no KO assigned | (GenBank) hypothetical protein	-	DUF4105 domain-containing protein
AUO97_02440	1.9956	5.2943e-15	4.9817e-15	UP	GO:0043170//GO:1901564//GO:0008152//GO:0006810//GO:0051179//GO:0044238//GO:0008150//GO:0071704//GO:0006508//GO:0019538//GO:0006811//GO:0006807//GO:0051234	macromolecule metabolic process//organonitrogen compound metabolic process//metabolic process//transport//localization//primary metabolic process//biological_process//organic substance metabolic process//proteolysis//protein metabolic process//ion transport//nitrogen compound metabolic process//establishment of localization	GO:0016020//GO:0005575//GO:0044421//GO:0005576//GO:0031012	membrane//cellular_component//extracellular region part//extracellular region//extracellular matrix	GO:0008237//GO:0003674//GO:0004175//GO:0004222//GO:0140096//GO:0005488//GO:0003824//GO:0016787//GO:0046872//GO:0022857//GO:0005216//GO:0015075//GO:0046914//GO:0008233//GO:0008270//GO:0043169//GO:0043167//GO:0015267//GO:0015318//GO:0005215//GO:0070011//GO:0022803//GO:0022838	metallopeptidase activity//molecular_function//endopeptidase activity//metalloendopeptidase activity//catalytic activity, acting on a protein//binding//catalytic activity//hydrolase activity//metal ion binding//transmembrane transporter activity//ion channel activity//ion transmembrane transporter activity//transition metal ion binding//peptidase activity//zinc ion binding//cation binding//ion bi…	no KO assigned | (GenBank) hypothetical protein	-	metalloprotease
AUO97_03100	1.9956	3.6137e-05	1.21e-05	UP	--	--	--	--	--	--	no KO assigned | (GenBank) conserved hypothetical protein	-	DUF488 domain-containing protein
AUO97_03565	1.9956	0.0076653	0.0018579	UP	--	--	--	--	--	--	--	-	tRNA-Leu
AUO97_05745	1.9956	0.00074396	0.00020704	UP	--	--	--	--	--	--	no KO assigned | (GenBank) hypothetical protein	-	DUF1737 domain-containing protein
AUO97_15560	1.9956	0.0051641	0.0012852	UP	--	--	--	--	--	--	--	--	--
AUO97_15625	1.9956	0.00016262	4.9784e-05	UP	GO:0048870//GO:0044238//GO:0043436//GO:0019752//GO:0008150//GO:0006520//GO:1901564//GO:0044237//GO:0008152//GO:0009065//GO:0040011//GO:1901565//GO:0006082//GO:1901605//GO:0044282//GO:0051179//GO:0051674//GO:0006928//GO:0006807//GO:0001539//GO:0044281//GO:0009064//GO:0009056//GO:0006525//GO:0046395//GO:0071704//GO:0016054//GO:0097588//GO:1901575//GO:0006527//GO:0044248//GO:1901606//GO:0071973//GO:…	cell motility//primary metabolic process//oxoacid metabolic process//carboxylic acid metabolic process//biological_process//cellular amino acid metabolic process//organonitrogen compound metabolic process//cellular metabolic process//metabolic process//glutamine family amino acid catabolic process//locomotion//organonitrogen compound catabolic process//organic acid metabolic process//alpha-amino …	GO:0012505//GO:0043231//GO:0044424//GO:0005575//GO:0005623//GO:0043229//GO:0044444//GO:0043227//GO:0005622//GO:0005737//GO:0005783//GO:0044464//GO:0043226	endomembrane system//intracellular membrane-bounded organelle//intracellular part//cellular_component//cell//intracellular organelle//cytoplasmic part//membrane-bounded organelle//intracellular//cytoplasm//endoplasmic reticulum//cell part//organelle	GO:0005539//GO:0005198//GO:0005488//GO:0003824//GO:0051082//GO:0016830//GO:1901681//GO:0016831//GO:0050750//GO:0003674//GO:0043168//GO:0070325//GO:0005515//GO:0008201//GO:0043167//GO:0005102//GO:0008792//GO:0097367//GO:0016829	glycosaminoglycan binding//structural molecule activity//binding//catalytic activity//unfolded protein binding//carbon-carbon lyase activity//sulfur compound binding//carboxy-lyase activity//low-density lipoprotein particle receptor binding//molecular_function//anion binding//lipoprotein particle receptor binding//protein binding//heparin binding//ion binding//signaling receptor binding//arginine…	--	-	phage major capsid protein
AUO97_16825	1.9956	0.017081	0.0039473	UP	--	--	GO:0044425//GO:0031224//GO:0005575//GO:0016020//GO:0016021	membrane part//intrinsic component of membrane//cellular_component//membrane//integral component of membrane	--	--	K09936 bacterial/archaeal transporter family-2 protein | (GenBank) conserved hypothetical protein	-	EamA-like transporter family protein
AUO97_12565	1.9928	1.4789e-34	4.7226e-34	UP	GO:0046168//GO:0008033//GO:0006082//GO:0016070//GO:0006631//GO:0006072//GO:0006396//GO:0044237//GO:0008152//GO:0043170//GO:0010467//GO:0090304//GO:0043436//GO:0052646//GO:0006725//GO:0019752//GO:0046434//GO:0008150//GO:0046483//GO:0006793//GO:0019637//GO:0006399//GO:0044238//GO:0034470//GO:0044255//GO:0009987//GO:0006796//GO:0034641//GO:1901136//GO:0032787//GO:0071704//GO:1901575//GO:0055114//GO:…	glycerol-3-phosphate catabolic process//tRNA processing//organic acid metabolic process//RNA metabolic process//fatty acid metabolic process//glycerol-3-phosphate metabolic process//RNA processing//cellular metabolic process//metabolic process//macromolecule metabolic process//gene expression//nucleic acid metabolic process//oxoacid metabolic process//alditol phosphate metabolic process//cellular…	--	--	GO:0032553//GO:0003674//GO:0043168//GO:0097159//GO:0004497//GO:0003857//GO:0051287//GO:0003824//GO:1901363//GO:0048037//GO:1901265//GO:0005488//GO:0010181//GO:0050662//GO:0050661//GO:0017150//GO:0016616//GO:0050660//GO:0140098//GO:0071949//GO:0004499//GO:0036094//GO:0016705//GO:0097367//GO:0000166//GO:0140101//GO:0016627//GO:0016709//GO:0016491//GO:0043167//GO:0016614	ribonucleotide binding//molecular_function//anion binding//organic cyclic compound binding//monooxygenase activity//3-hydroxyacyl-CoA dehydrogenase activity//NAD binding//catalytic activity//heterocyclic compound binding//cofactor binding//nucleoside phosphate binding//binding//FMN binding//coenzyme binding//NADP binding//tRNA dihydrouridine synthase activity//oxidoreductase activity, acting on t…	K00219 2,4-dienoyl-CoA reductase (NADPH2) [EC:1.3.1.34] | (GenBank) 2,4-dienoyl-CoA reductase [NADPH](2,4-dienoyl coenzymeA reductase)	fadH	NADPH-dependent 2%2C4-dienoyl-CoA reductase
AUO97_06680	1.9912	1.078e-63	7.6502e-63	UP	GO:0008150//GO:0008152//GO:0044237//GO:0009987//GO:0055114//GO:0008218	biological_process//metabolic process//cellular metabolic process//cellular process//oxidation-reduction process//bioluminescence	GO:0005575//GO:0005623//GO:0042597//GO:0044464	cellular_component//cell//periplasmic space//cell part	GO:0003824//GO:0003995//GO:0003674//GO:0016491//GO:0016627	catalytic activity//acyl-CoA dehydrogenase activity//molecular_function//oxidoreductase activity//oxidoreductase activity, acting on the CH-CH group of donors	K00140 malonate-semialdehyde dehydrogenase (acetylating) / methylmalonate-semialdehyde dehydrogenase [EC:1.2.1.18 1.2.1.27] | (GenBank) mmsA; methylmalonate-semialdehyde dehydrogenase (acylating)	-	methylmalonate-semialdehyde dehydrogenase (CoA acylating)
AUO97_09075	1.9911	1.1811e-11	8.014e-12	UP	GO:0006518//GO:0009058//GO:0043604//GO:0044238//GO:1901576//GO:0034645//GO:0006412//GO:0008150//GO:0009059//GO:0008152//GO:0044237//GO:1901564//GO:0010467//GO:0043170//GO:0044267//GO:0006807//GO:1901566//GO:0043043//GO:0044271//GO:0044260//GO:0019538//GO:0034641//GO:0043603//GO:0071704//GO:0009987//GO:0044249	peptide metabolic process//biosynthetic process//amide biosynthetic process//primary metabolic process//organic substance biosynthetic process//cellular macromolecule biosynthetic process//translation//biological_process//macromolecule biosynthetic process//metabolic process//cellular metabolic process//organonitrogen compound metabolic process//gene expression//macromolecule metabolic process//c…	GO:0044424//GO:1990904//GO:0043228//GO:0005840//GO:0005575//GO:0032991//GO:0005623//GO:0044444//GO:0043229//GO:0005737//GO:0043232//GO:0005622//GO:0044464//GO:0043226	intracellular part//ribonucleoprotein complex//non-membrane-bounded organelle//ribosome//cellular_component//protein-containing complex//cell//cytoplasmic part//intracellular organelle//cytoplasm//intracellular non-membrane-bounded organelle//intracellular//cell part//organelle	GO:0005198//GO:0003674//GO:0003735	structural molecule activity//molecular_function//structural constituent of ribosome	K02653 type IV pilus assembly protein PilC | (GenBank) pilin biogenesis protein (pilC)	-	type II secretion system F family protein
AUO97_03270	1.9908	5.0485e-11	3.1964e-11	UP	--	--	--	--	GO:0003674//GO:0016747//GO:0016740//GO:0016746//GO:0008080//GO:0003824//GO:0016410//GO:0016407	molecular_function//transferase activity, transferring acyl groups other than amino-acyl groups//transferase activity//transferase activity, transferring acyl groups//N-acetyltransferase activity//catalytic activity//N-acyltransferase activity//acetyltransferase activity	no KO assigned | (GenBank) Acetyltransferase (GNAT) family protein	-	GNAT family N-acetyltransferase
AUO97_12075	1.985	4.9966e-10	2.8717e-10	UP	GO:0008150//GO:0008152	biological_process//metabolic process	--	--	GO:0003824//GO:0003674	catalytic activity//molecular_function	K00615 transketolase [EC:2.2.1.1] | (GenBank) Putative transketolase C-terminal section (TK)	-	transketolase
AUO97_02920	1.9814	8.3449e-08	3.7533e-08	UP	--	--	--	--	--	--	no KO assigned | (GenBank) hypothetical protein	-	DUF4850 domain-containing protein
AUO97_02915	1.9787	2.2022e-17	2.5631e-17	UP	--	--	--	--	--	--	no KO assigned | (GenBank) conserved hypothetical protein	-	DUF1176 domain-containing protein
AUO97_05455	1.9785	5.5142e-12	3.8542e-12	UP	GO:0019752//GO:0008150//GO:0006520//GO:0043436//GO:0009058//GO:0044238//GO:0006082//GO:0044237//GO:1901564//GO:0008152//GO:0006807//GO:0044281//GO:0009987//GO:0071704	carboxylic acid metabolic process//biological_process//cellular amino acid metabolic process//oxoacid metabolic process//biosynthetic process//primary metabolic process//organic acid metabolic process//cellular metabolic process//organonitrogen compound metabolic process//metabolic process//nitrogen compound metabolic process//small molecule metabolic process//cellular process//organic substance …	--	--	GO:0019842//GO:0008144//GO:1901363//GO:0003824//GO:0048037//GO:0016769//GO:0005488//GO:0070279//GO:0043168//GO:0097159//GO:0016740//GO:0003674//GO:0008483//GO:0016829//GO:0043167//GO:0030170//GO:0050662//GO:0036094	vitamin binding//drug binding//heterocyclic compound binding//catalytic activity//cofactor binding//transferase activity, transferring nitrogenous groups//binding//vitamin B6 binding//anion binding//organic cyclic compound binding//transferase activity//molecular_function//transaminase activity//lyase activity//ion binding//pyridoxal phosphate binding//coenzyme binding//small molecule binding	K00823 4-aminobutyrate aminotransferase [EC:2.6.1.19] | (GenBank) gabT; 4-aminobutyrate transaminase	-	4-aminobutyrate--2-oxoglutarate transaminase
AUO97_06255	1.9751	2.0717e-12	1.5231e-12	UP	GO:1901565//GO:0006027//GO:0071554//GO:0043170//GO:1901564//GO:0044237//GO:0008152//GO:0009057//GO:0008150//GO:0009253//GO:0000270//GO:0030203//GO:0044248//GO:0009987//GO:0016998//GO:0044036//GO:0006026//GO:0071704//GO:1901136//GO:1901575//GO:0044260//GO:0009056//GO:0006022//GO:1901135//GO:0006807	organonitrogen compound catabolic process//glycosaminoglycan catabolic process//cell wall organization or biogenesis//macromolecule metabolic process//organonitrogen compound metabolic process//cellular metabolic process//metabolic process//macromolecule catabolic process//biological_process//peptidoglycan catabolic process//peptidoglycan metabolic process//glycosaminoglycan metabolic process//ce…	--	--	GO:0003674//GO:0003824//GO:0016787//GO:0016798//GO:0003796//GO:0061783//GO:0004553	molecular_function//catalytic activity//hydrolase activity//hydrolase activity, acting on glycosyl bonds//lysozyme activity//peptidoglycan muralytic activity//hydrolase activity, hydrolyzing O-glycosyl compounds	K07273 lysozyme | (GenBank) Lysozyme M1 precursor(1,4-beta-N-acetylmuramidase M1)	-	lysozyme
AUO97_07875	1.9733	1.4928e-23	2.8145e-23	UP	GO:0042493//GO:0006855//GO:0051234//GO:0050896//GO:0042221//GO:0015893//GO:0008150//GO:0055085//GO:0006810//GO:0051179	response to drug//drug transmembrane transport//establishment of localization//response to stimulus//response to chemical//drug transport//biological_process//transmembrane transport//transport//localization	GO:0016020//GO:0005575	membrane//cellular_component	GO:0015238//GO:0015291//GO:0005215//GO:0022857//GO:0015297//GO:0022804//GO:0003674	drug transmembrane transporter activity//secondary active transmembrane transporter activity//transporter activity//transmembrane transporter activity//antiporter activity//active transmembrane transporter activity//molecular_function	no KO assigned | (GenBank) MATE efflux family protein	-	MATE family efflux transporter
AUO97_05470	1.9706	1.4814e-17	1.7441e-17	UP	GO:0006807//GO:0065007//GO:0006139//GO:0032196//GO:0031323//GO:0051171//GO:0005976//GO:0006355//GO:0019219//GO:0044271//GO:0006259//GO:1901360//GO:0044260//GO:0018130//GO:0032774//GO:0050794//GO:0034641//GO:0071704//GO:0010468//GO:0034654//GO:0009987//GO:0050789//GO:0019438//GO:0044249//GO:2000112//GO:0080090//GO:2001141//GO:0009058//GO:0006352//GO:1901576//GO:0044238//GO:0031326//GO:0034645//GO:…	nitrogen compound metabolic process//biological regulation//nucleobase-containing compound metabolic process//transposition//regulation of cellular metabolic process//regulation of nitrogen compound metabolic process//polysaccharide metabolic process//regulation of transcription, DNA-templated//regulation of nucleobase-containing compound metabolic process//cellular nitrogen compound biosynthetic…	--	--	GO:0000988//GO:0000990//GO:0016987//GO:0016779//GO:0005488//GO:0003676//GO:1901363//GO:0003824//GO:0003677//GO:0016772//GO:0043565//GO:0140110//GO:0140097//GO:0003700//GO:0097159//GO:0016740//GO:0004803//GO:0003674	transcription factor activity, protein binding//transcription factor activity, core RNA polymerase binding//sigma factor activity//nucleotidyltransferase activity//binding//nucleic acid binding//heterocyclic compound binding//catalytic activity//DNA binding//transferase activity, transferring phosphorus-containing groups//sequence-specific DNA binding//transcription regulator activity//catalytic …	no KO assigned | (GenBank) Helix-turn-helix family protein	-	XRE family transcriptional regulator
AUO97_11805	1.9671	5.3505e-14	4.5716e-14	UP	GO:0031323//GO:0051171//GO:0006807//GO:0065007//GO:0006139//GO:0044271//GO:1901360//GO:0006355//GO:0019219//GO:0050794//GO:0034641//GO:0032774//GO:0010468//GO:0071704//GO:0044260//GO:0018130//GO:2000112//GO:0019438//GO:0044249//GO:2001141//GO:0080090//GO:0034654//GO:0050789//GO:0009987//GO:0034645//GO:0009058//GO:0031326//GO:1901576//GO:0044238//GO:0051252//GO:0006725//GO:0097659//GO:0019222//GO:…	regulation of cellular metabolic process//regulation of nitrogen compound metabolic process//nitrogen compound metabolic process//biological regulation//nucleobase-containing compound metabolic process//cellular nitrogen compound biosynthetic process//organic cyclic compound metabolic process//regulation of transcription, DNA-templated//regulation of nucleobase-containing compound metabolic proce…	--	--	GO:0003700//GO:0140110//GO:0003674	DNA-binding transcription factor activity//transcription regulator activity//molecular_function	no KO assigned | (GenBank) HTH-type transcriptional regulator cynR (Cyn operon transcriptionalactivator)	-	LysR family transcriptional regulator
AUO97_16790	1.9657	2.274e-13	1.8326e-13	UP	GO:0051252//GO:0097659//GO:0006725//GO:0019222//GO:0008150//GO:0046483//GO:0009059//GO:1901362//GO:0034645//GO:0009058//GO:0031326//GO:1901576//GO:0044238//GO:0060255//GO:0006351//GO:0016070//GO:0010556//GO:0008152//GO:0044237//GO:1903506//GO:0010467//GO:0009889//GO:0043170//GO:0090304//GO:0044271//GO:1901360//GO:0019219//GO:0006355//GO:0031323//GO:0051171//GO:0006807//GO:0006139//GO:0065007//GO:…	regulation of RNA metabolic process//nucleic acid-templated transcription//cellular aromatic compound metabolic process//regulation of metabolic process//biological_process//heterocycle metabolic process//macromolecule biosynthetic process//organic cyclic compound biosynthetic process//cellular macromolecule biosynthetic process//biosynthetic process//regulation of cellular biosynthetic process//…	--	--	GO:0003676//GO:0003677//GO:1901363//GO:0005488//GO:0003674//GO:0097159//GO:0003700//GO:0140110	nucleic acid binding//DNA binding//heterocyclic compound binding//binding//molecular_function//organic cyclic compound binding//DNA-binding transcription factor activity//transcription regulator activity	no KO assigned | (GenBank) Putative HTH-type transcriptional regulator ydcI	-	LysR family transcriptional regulator
AUO97_00560	1.9644	1.3076e-25	2.7723e-25	UP	GO:0051234//GO:0008150//GO:0055085//GO:0006810//GO:0051179	establishment of localization//biological_process//transmembrane transport//transport//localization	GO:0031224//GO:0044425//GO:0016020//GO:0005575//GO:0016021	intrinsic component of membrane//membrane part//membrane//cellular_component//integral component of membrane	--	--	K02575 MFS transporter, NNP family, nitrate/nitrite transporter | (GenBank) Major Facilitator Superfamily protein	-	MFS transporter
AUO97_18645	1.9529	1.1113e-08	5.4914e-09	UP	GO:0071704//GO:0009987//GO:0044281//GO:0006807//GO:0008152//GO:0044237//GO:1901564//GO:0006082//GO:0044238//GO:0006520//GO:0008150//GO:0019752//GO:0043436	organic substance metabolic process//cellular process//small molecule metabolic process//nitrogen compound metabolic process//metabolic process//cellular metabolic process//organonitrogen compound metabolic process//organic acid metabolic process//primary metabolic process//cellular amino acid metabolic process//biological_process//carboxylic acid metabolic process//oxoacid metabolic process	--	--	GO:0016829//GO:0008851//GO:0016840//GO:0003674//GO:0016841//GO:0003824	lyase activity//ethanolamine ammonia-lyase activity//carbon-nitrogen lyase activity//molecular_function//ammonia-lyase activity//catalytic activity	K03736 ethanolamine ammonia-lyase small subunit [EC:4.3.1.7] | (GenBank) Ethanolamine ammonia-lyase light chain	-	ethanolamine ammonia-lyase subunit EutC
AUO97_18745	1.951	2.3106e-08	1.1054e-08	UP	--	--	GO:0005575//GO:0016020//GO:0019867	cellular_component//membrane//outer membrane	--	--	no KO assigned | (GenBank) hypothetical protein	-	membrane protein
AUO97_06235	1.9505	2.704e-07	1.162e-07	UP	--	--	--	--	--	--	K09858 SEC-C motif domain protein | (GenBank) SEC-C motif family protein	-	hypothetical protein
AUO97_01320	1.9496	4.1409e-09	2.1656e-09	UP	--	--	--	--	--	--	no KO assigned | (GenBank) hypothetical protein	-	hypothetical protein
AUO97_19190	1.9481	3.5109e-17	4.0272e-17	UP	--	--	--	--	--	--	no KO assigned | (GenBank) Spore Coat Protein U domain protein	-	hypothetical protein
AUO97_07195	1.9412	3.8172e-15	3.6592e-15	UP	GO:0043170//GO:0008152//GO:1901564//GO:0008150//GO:0044238//GO:0019538//GO:0071704//GO:0006508//GO:0006807	macromolecule metabolic process//metabolic process//organonitrogen compound metabolic process//biological_process//primary metabolic process//protein metabolic process//organic substance metabolic process//proteolysis//nitrogen compound metabolic process	GO:0005575//GO:0005576//GO:0044421//GO:0031012	cellular_component//extracellular region//extracellular region part//extracellular matrix	GO:0004175//GO:0016895//GO:0004222//GO:0003674//GO:0140097//GO:0004536//GO:0008237//GO:0016796//GO:0016787//GO:0003824//GO:0046872//GO:0005488//GO:0140096//GO:0008270//GO:0004527//GO:0008233//GO:0016788//GO:0046914//GO:0004529//GO:0070011//GO:0008855//GO:0043167//GO:0043169//GO:0004518	endopeptidase activity//exodeoxyribonuclease activity, producing 5'-phosphomonoesters//metalloendopeptidase activity//molecular_function//catalytic activity, acting on DNA//deoxyribonuclease activity//metallopeptidase activity//exonuclease activity, active with either ribo- or deoxyribonucleic acids and producing 5'-phosphomonoesters//hydrolase activity//catalytic activity//metal ion binding//bin…	no KO assigned | (GenBank) Matrixin family protein	-	hypothetical protein
AUO97_09630	1.9411	1.723e-09	9.3558e-10	UP	--	--	--	--	--	--	no KO assigned | (GenBank) hypothetical protein	-	hypothetical protein
AUO97_10135	1.9395	0.00017529	5.3312e-05	UP	--	--	--	--	--	--	no KO assigned | (GenBank) hypothetical protein	-	DUF4124 domain-containing protein
AUO97_14275	1.9392	1.9941e-08	9.5761e-09	UP	--	--	GO:0016021//GO:0016020//GO:0005575//GO:0031224//GO:0044425	integral component of membrane//membrane//cellular_component//intrinsic component of membrane//membrane part	GO:0003674//GO:0009055//GO:0003824//GO:0016491	molecular_function//electron transfer activity//catalytic activity//oxidoreductase activity	no KO assigned | (GenBank) Cytochrome b561 family protein	-	cytochrome b
AUO97_19180	1.9362	8.8849e-20	1.2716e-19	UP	GO:0042742//GO:0050896//GO:0009987//GO:0098542//GO:0051707//GO:0051234//GO:0006810//GO:0055085//GO:0051179//GO:0051704//GO:0009605//GO:0043207//GO:0009607//GO:0009617//GO:0006457//GO:0006950//GO:0008150//GO:0006952	defense response to bacterium//response to stimulus//cellular process//defense response to other organism//response to other organism//establishment of localization//transport//transmembrane transport//localization//multi-organism process//response to external stimulus//response to external biotic stimulus//response to biotic stimulus//response to bacterium//protein folding//response to stress//b…	GO:0019012//GO:0043226//GO:0009507//GO:0019028//GO:0044464//GO:0031224//GO:0005737//GO:0005622//GO:0043227//GO:0044425//GO:0016021//GO:0016272//GO:0044444//GO:0009536//GO:0043229//GO:0044424//GO:0044423//GO:0016020//GO:0043231//GO:0032991//GO:0005623//GO:0005575	virion//organelle//chloroplast//viral capsid//cell part//intrinsic component of membrane//cytoplasm//intracellular//membrane-bounded organelle//membrane part//integral component of membrane//prefoldin complex//cytoplasmic part//plastid//intracellular organelle//intracellular part//virion part//membrane//intracellular membrane-bounded organelle//protein-containing complex//cell//cellular_component	GO:0036094//GO:0022857//GO:0043167//GO:0017076//GO:0032555//GO:0000166//GO:0097367//GO:0005215//GO:0005515//GO:0097159//GO:0032559//GO:0043168//GO:0003674//GO:0032553//GO:0030554//GO:0005488//GO:0005524//GO:0035639//GO:0051082//GO:1901265//GO:0008144//GO:1901363	small molecule binding//transmembrane transporter activity//ion binding//purine nucleotide binding//purine ribonucleotide binding//nucleotide binding//carbohydrate derivative binding//transporter activity//protein binding//organic cyclic compound binding//adenyl ribonucleotide binding//anion binding//molecular_function//ribonucleotide binding//adenyl nucleotide binding//binding//ATP binding//puri…	K03762 MFS transporter, MHS family, proline/betaine transporter | (GenBank) Proline/betaine transporter (Proline porter II) (PPII)	-	proline/glycine betaine transporter ProP
AUO97_11705	1.9332	3.9868e-09	2.0871e-09	UP	GO:0006979//GO:0050896//GO:0008150//GO:0006950	response to oxidative stress//response to stimulus//biological_process//response to stress	--	--	--	--	no KO assigned | (GenBank) OsmC-like family protein	-	hypothetical protein
AUO97_08980	1.9308	1.8016e-07	7.8946e-08	UP	--	--	--	--	--	--	no KO assigned | (GenBank) hypothetical protein	-	peptidoglycan hydrolase
AUO97_17910	1.9292	2.2608e-20	3.3677e-20	UP	GO:0055114//GO:0008150//GO:0008152	oxidation-reduction process//biological_process//metabolic process	--	--	GO:0043167//GO:0016491//GO:0043169//GO:0046914//GO:0030151//GO:0003824//GO:1901363//GO:0003676//GO:0046872//GO:0005488//GO:0097159//GO:0003674//GO:0003723	ion binding//oxidoreductase activity//cation binding//transition metal ion binding//molybdenum ion binding//catalytic activity//heterocyclic compound binding//nucleic acid binding//metal ion binding//binding//organic cyclic compound binding//molecular_function//RNA binding	K00372 assimilatory nitrate reductase catalytic subunit [EC:1.7.99.4] | (GenBank) Nitrate reductase	-	nitrate reductase
AUO97_14935	1.9279	1.7206e-08	8.3329e-09	UP	GO:0008150//GO:0008152	biological_process//metabolic process	--	--	GO:0003824//GO:1901363//GO:0008144//GO:0016817//GO:0016787//GO:0001882//GO:1901265//GO:0016462//GO:0035639//GO:0017111//GO:0005524//GO:0005488//GO:0030554//GO:0003674//GO:0032553//GO:0016301//GO:0016740//GO:0043168//GO:0032559//GO:0097159//GO:0016772//GO:0016818//GO:0005525//GO:0000166//GO:0097367//GO:0004386//GO:0017076//GO:0032555//GO:0043167//GO:0019001//GO:0001883//GO:0032550//GO:0032549//GO:…	catalytic activity//heterocyclic compound binding//drug binding//hydrolase activity, acting on acid anhydrides//hydrolase activity//nucleoside binding//nucleoside phosphate binding//pyrophosphatase activity//purine ribonucleoside triphosphate binding//nucleoside-triphosphatase activity//ATP binding//binding//adenyl nucleotide binding//molecular_function//ribonucleotide binding//kinase activity//t…	K02071 D-methionine transport system ATP-binding protein | (GenBank) Methionine import ATP-binding protein metN	-	hypothetical protein
AUO97_02010	1.9263	7.7815e-11	4.8369e-11	UP	--	--	--	--	--	--	K01992 ABC-2 type transport system permease protein | (GenBank) hypothetical protein	-	ABC transporter permease
AUO97_14725	1.9247	2.3146e-26	5.0756e-26	UP	GO:0051179//GO:0006810//GO:0008150//GO:0051234	localization//transport//biological_process//establishment of localization	--	--	GO:0003674//GO:0005215	molecular_function//transporter activity	K15551 taurine transport system substrate-binding protein | (GenBank) tauA; taurine ABC transporter, periplasmic binding protein	-	taurine ABC transporter substrate-binding protein
AUO97_00830	1.9245	4.3227e-28	1.0468e-27	UP	--	--	--	--	GO:0003674//GO:0005488	molecular_function//binding	K02016 iron complex transport system substrate-binding protein | (GenBank) Ferric anguibactin-binding protein precursor	-	ferric anguibactin-binding protein
AUO97_12310	1.9216	3.3335e-10	1.9466e-10	UP	--	--	--	--	--	--	K03192 urease accessory protein | (GenBank) Protein hupE precursor	-	urease accessory protein
AUO97_04920	1.915	3.4872e-13	2.771e-13	UP	GO:0046677//GO:0008150//GO:0050896//GO:0042221	response to antibiotic//biological_process//response to stimulus//response to chemical	--	--	--	--	K07044 uncharacterized protein | (GenBank) hypothetical protein	-	metal-dependent hydrolase
AUO97_14545	1.9143	5.0953e-12	3.5747e-12	UP	GO:0006082//GO:0008152//GO:1901564//GO:0044237//GO:0006520//GO:0008150//GO:0019752//GO:0043436//GO:0044238//GO:0009058//GO:0009987//GO:0071704//GO:0044281//GO:0006807	organic acid metabolic process//metabolic process//organonitrogen compound metabolic process//cellular metabolic process//cellular amino acid metabolic process//biological_process//carboxylic acid metabolic process//oxoacid metabolic process//primary metabolic process//biosynthetic process//cellular process//organic substance metabolic process//small molecule metabolic process//nitrogen compound …	--	--	GO:0097159//GO:0043168//GO:0003674//GO:0048037//GO:0003824//GO:1901363//GO:0008144//GO:0019842//GO:0070279//GO:0005488//GO:0050662//GO:0036094//GO:0016829//GO:0043167//GO:0030170	organic cyclic compound binding//anion binding//molecular_function//cofactor binding//catalytic activity//heterocyclic compound binding//drug binding//vitamin binding//vitamin B6 binding//binding//coenzyme binding//small molecule binding//lyase activity//ion binding//pyridoxal phosphate binding	K11717 cysteine desulfurase / selenocysteine lyase [EC:2.8.1.7 4.4.1.16] | (GenBank) Cysteine desulfurase	-	cysteine desulfurase
AUO97_13350	1.9141	7.9649e-09	3.9859e-09	UP	--	--	--	--	GO:0003697//GO:0097159//GO:0003674//GO:0003676//GO:1901363//GO:0003677//GO:0005488	single-stranded DNA binding//organic cyclic compound binding//molecular_function//nucleic acid binding//heterocyclic compound binding//DNA binding//binding	no KO assigned | (GenBank) hypothetical protein	-	hypothetical protein
AUO97_13725	1.9081	1.1334e-13	9.4474e-14	UP	GO:0008150//GO:0006518//GO:0006465//GO:0044238//GO:0044267//GO:0008152//GO:0044237//GO:1901564//GO:0010467//GO:0043170//GO:0006807//GO:0009987//GO:0016485//GO:0051604//GO:0044260//GO:0019538//GO:0034641//GO:0043603//GO:0071704//GO:0006508	biological_process//peptide metabolic process//signal peptide processing//primary metabolic process//cellular protein metabolic process//metabolic process//cellular metabolic process//organonitrogen compound metabolic process//gene expression//macromolecule metabolic process//nitrogen compound metabolic process//cellular process//protein processing//protein maturation//cellular macromolecule meta…	GO:0005575//GO:0032991//GO:0005623//GO:0044424//GO:0042175//GO:0012505//GO:0016020//GO:0098796//GO:1902494//GO:0043231//GO:0044444//GO:0005787//GO:0043229//GO:1905368//GO:0016021//GO:0044432//GO:0005783//GO:0005789//GO:0098827//GO:0044425//GO:0044422//GO:0005737//GO:0031224//GO:0044446//GO:0043227//GO:0005622//GO:0044464//GO:0043226//GO:0031984	cellular_component//protein-containing complex//cell//intracellular part//nuclear outer membrane-endoplasmic reticulum membrane network//endomembrane system//membrane//membrane protein complex//catalytic complex//intracellular membrane-bounded organelle//cytoplasmic part//signal peptidase complex//intracellular organelle//peptidase complex//integral component of membrane//endoplasmic reticulum pa…	GO:0016787//GO:0003824//GO:0140096//GO:0003674//GO:0008233	hydrolase activity//catalytic activity//catalytic activity, acting on a protein//molecular_function//peptidase activity	no KO assigned | (GenBank) conserved hypothetical protein	-	EamA family transporter
AUO97_14285	1.9081	0.00089944	0.00024814	UP	GO:0019720//GO:0006732//GO:1901360//GO:0043545//GO:0051189//GO:0009108//GO:1901566//GO:0006807//GO:0006796//GO:0051186//GO:0009987//GO:0044249//GO:0018130//GO:0019538//GO:0051188//GO:0044260//GO:0071704//GO:1901362//GO:0008150//GO:0046483//GO:0006777//GO:1901576//GO:0044238//GO:0019637//GO:0009058//GO:0006793//GO:0044267//GO:0090407//GO:0043170//GO:0008152//GO:1901564//GO:0044237	Mo-molybdopterin cofactor metabolic process//coenzyme metabolic process//organic cyclic compound metabolic process//molybdopterin cofactor metabolic process//prosthetic group metabolic process//coenzyme biosynthetic process//organonitrogen compound biosynthetic process//nitrogen compound metabolic process//phosphate-containing compound metabolic process//cofactor metabolic process//cellular proce…	--	--	GO:0097367//GO:0000166//GO:0005525//GO:0043167//GO:0016491//GO:0032555//GO:0017076//GO:0032550//GO:0032549//GO:0001883//GO:0019001//GO:0032561//GO:0036094//GO:0001882//GO:0035639//GO:1901265//GO:0003824//GO:1901363//GO:0005488//GO:0097159//GO:0043168//GO:0032553//GO:0003674	carbohydrate derivative binding//nucleotide binding//GTP binding//ion binding//oxidoreductase activity//purine ribonucleotide binding//purine nucleotide binding//purine ribonucleoside binding//ribonucleoside binding//purine nucleoside binding//guanyl nucleotide binding//guanyl ribonucleotide binding//small molecule binding//nucleoside binding//purine ribonucleoside triphosphate binding//nucleosid…	K01118 FMN-dependent NADH-azoreductase [EC:1.7.-.-] | (GenBank) FMN-dependent NADH-azoreductase	-	FMN-dependent NADH-azoreductase
AUO97_17575	1.9054	6.4631e-11	4.0469e-11	UP	--	--	--	--	--	--	no KO assigned | (GenBank) hypothetical protein	-	hypothetical protein
AUO97_04170	1.9004	7.509e-15	6.9129e-15	UP	GO:0010468//GO:0006508//GO:0071704//GO:0034641//GO:0050794//GO:0032774//GO:0018130//GO:0019538//GO:0044260//GO:2001141//GO:0080090//GO:2000112//GO:0044249//GO:0019438//GO:0050789//GO:0009987//GO:0034654//GO:0051171//GO:0031323//GO:0006139//GO:0065007//GO:0006807//GO:1901360//GO:0044271//GO:0019219//GO:0006355//GO:1903506//GO:0010467//GO:0043170//GO:0009889//GO:0008152//GO:0044237//GO:1901564//GO:…	regulation of gene expression//proteolysis//organic substance metabolic process//cellular nitrogen compound metabolic process//regulation of cellular process//RNA biosynthetic process//heterocycle biosynthetic process//protein metabolic process//cellular macromolecule metabolic process//regulation of RNA biosynthetic process//regulation of primary metabolic process//regulation of cellular macromo…	--	--	GO:0016887//GO:0042623//GO:0047869//GO:0008233//GO:0016846//GO:0016818//GO:0016829//GO:0070011//GO:0003700//GO:0140110//GO:0043565//GO:0003674//GO:0097159//GO:0140096//GO:0005488//GO:0004176//GO:0016817//GO:0003677//GO:0016787//GO:0003824//GO:1901363//GO:0003676//GO:0017111//GO:0016462	ATPase activity//ATPase activity, coupled//dimethylpropiothetin dethiomethylase activity//peptidase activity//carbon-sulfur lyase activity//hydrolase activity, acting on acid anhydrides, in phosphorus-containing anhydrides//lyase activity//peptidase activity, acting on L-amino acid peptides//DNA-binding transcription factor activity//transcription regulator activity//sequence-specific DNA binding…	no KO assigned | (GenBank) Bacterial regulatory helix-turn-helix protein, AraC family protein	-	AraC family transcriptional regulator
AUO97_16335	1.8996	9.1103e-22	1.5363e-21	UP	GO:0051234//GO:0006820//GO:0006811//GO:0008150//GO:0015703//GO:0015698//GO:0051179//GO:0006810	establishment of localization//anion transport//ion transport//biological_process//chromate transport//inorganic anion transport//localization//transport	--	--	GO:0015318//GO:0005215//GO:0015103//GO:0015075//GO:0015109//GO:0022857//GO:0003674//GO:0008509	inorganic molecular entity transmembrane transporter activity//transporter activity//inorganic anion transmembrane transporter activity//ion transmembrane transporter activity//chromate transmembrane transporter activity//transmembrane transporter activity//molecular_function//anion transmembrane transporter activity	K07240 chromate transporter | (GenBank) xxx; Chromate transport protein	-	chromate transporter
AUO97_06535	1.896	1.7049e-15	1.7249e-15	UP	--	--	--	--	GO:0016779//GO:0003824//GO:0016772//GO:0003674//GO:0016740	nucleotidyltransferase activity//catalytic activity//transferase activity, transferring phosphorus-containing groups//molecular_function//transferase activity	K00984 streptomycin 3"-adenylyltransferase [EC:2.7.7.47] | (GenBank) Streptomycin 3''-adenylyltransferase	-	aminoglycoside nucleotidyltransferase ANT(3'')-IIa
AUO97_09805	1.896	0.050012	0.01075	FALSE	GO:0008152//GO:0008150//GO:0055114	metabolic process//biological_process//oxidation-reduction process	--	--	GO:0003674//GO:0003824//GO:0016491	molecular_function//catalytic activity//oxidoreductase activity	--	-	PKHD-type hydroxylase
AUO97_14805	1.896	2.9671e-08	1.4037e-08	UP	GO:0006811//GO:0006820//GO:0051234//GO:0051179//GO:0006810//GO:0008150//GO:0015703//GO:0015698	ion transport//anion transport//establishment of localization//localization//transport//biological_process//chromate transport//inorganic anion transport	GO:0005575//GO:0016020	cellular_component//membrane	GO:0015109//GO:0015075//GO:0022857//GO:0005215//GO:0015318//GO:0015103//GO:0003674//GO:0008509	chromate transmembrane transporter activity//ion transmembrane transporter activity//transmembrane transporter activity//transporter activity//inorganic molecular entity transmembrane transporter activity//inorganic anion transmembrane transporter activity//molecular_function//anion transmembrane transporter activity	K07240 chromate transporter | (GenBank) xxx; Chromate transport protein	-	chromate transporter
AUO97_08615	1.8857	4.3926e-14	3.7847e-14	UP	GO:0034654//GO:0050789//GO:0035556//GO:0009987//GO:2000112//GO:0044249//GO:0019438//GO:2001141//GO:0080090//GO:0044260//GO:0018130//GO:0034641//GO:0050794//GO:0032774//GO:0050896//GO:0010468//GO:0071704//GO:1901360//GO:0044271//GO:0019219//GO:0006355//GO:0006807//GO:0065007//GO:0006139//GO:0031323//GO:0000160//GO:0051171//GO:0010556//GO:0060255//GO:0006351//GO:0051716//GO:0016070//GO:0090304//GO:…	nucleobase-containing compound biosynthetic process//regulation of biological process//intracellular signal transduction//cellular process//regulation of cellular macromolecule biosynthetic process//cellular biosynthetic process//aromatic compound biosynthetic process//regulation of RNA biosynthetic process//regulation of primary metabolic process//cellular macromolecule metabolic process//hetero…	--	--	GO:0008134//GO:0036094//GO:0016887//GO:0097367//GO:0000166//GO:0016818//GO:0043167//GO:0032555//GO:0017076//GO:0097159//GO:0043168//GO:0032559//GO:0005515//GO:0032553//GO:0003674//GO:0030554//GO:0043565//GO:0017111//GO:0035639//GO:0016462//GO:1901265//GO:0003676//GO:0016817//GO:0003677//GO:0016787//GO:0008144//GO:1901363//GO:0003824//GO:0005488//GO:0005524	transcription factor binding//small molecule binding//ATPase activity//carbohydrate derivative binding//nucleotide binding//hydrolase activity, acting on acid anhydrides, in phosphorus-containing anhydrides//ion binding//purine ribonucleotide binding//purine nucleotide binding//organic cyclic compound binding//anion binding//adenyl ribonucleotide binding//protein binding//ribonucleotide binding//…	K02667 two-component system, NtrC family, response regulator PilR | (GenBank) Type 4 fimbriae expression regulatory protein pilR	-	sigma-54-dependent Fis family transcriptional regulator
AUO97_18485	1.8853	3.5052e-35	1.1629e-34	UP	GO:0051234//GO:0006810//GO:0051179//GO:0008150	establishment of localization//transport//localization//biological_process	GO:0031224//GO:0044425//GO:0016021//GO:0016020//GO:0005575	intrinsic component of membrane//membrane part//integral component of membrane//membrane//cellular_component	--	--	K16088 outer-membrane receptor for ferric coprogen and ferric-rhodotorulic acid | (GenBank) FhuE receptor precursor	-	TonB-dependent siderophore receptor
AUO97_05665	1.8851	8.9461e-15	8.1479e-15	UP	--	--	--	--	--	--	no KO assigned | (GenBank) Metallo-beta-lactamase superfamily protein	-	MBL fold metallo-hydrolase
AUO97_03125	1.8837	7.7096e-11	4.798e-11	UP	GO:0051234//GO:0008150//GO:0006810//GO:0055085//GO:0051179	establishment of localization//biological_process//transport//transmembrane transport//localization	GO:0031224//GO:0044425//GO:0016020//GO:0005575//GO:0016021	intrinsic component of membrane//membrane part//membrane//cellular_component//integral component of membrane	--	--	K07088 uncharacterized protein | (GenBank) Membrane transport family protein	-	hypothetical protein
AUO97_18420	1.8812	2.9626e-10	1.732e-10	UP	GO:0010556//GO:0060255//GO:0016070//GO:0006351//GO:0090304//GO:0044237//GO:0008152//GO:0043170//GO:0009889//GO:1903506//GO:0010467//GO:0009059//GO:0019222//GO:0008150//GO:0046483//GO:1901362//GO:0051252//GO:0006725//GO:0097659//GO:0009058//GO:1901576//GO:0044238//GO:0031326//GO:0034645//GO:0034654//GO:0009987//GO:0050789//GO:0019438//GO:0044249//GO:2000112//GO:0080090//GO:2001141//GO:0044260//GO:…	regulation of macromolecule biosynthetic process//regulation of macromolecule metabolic process//RNA metabolic process//transcription, DNA-templated//nucleic acid metabolic process//cellular metabolic process//metabolic process//macromolecule metabolic process//regulation of biosynthetic process//regulation of nucleic acid-templated transcription//gene expression//macromolecule biosynthetic proce…	--	--	GO:0003674//GO:0140110//GO:0003700	molecular_function//transcription regulator activity//DNA-binding transcription factor activity	no KO assigned | (GenBank) Bacterial regulatory helix-turn-helix protein, lysR family protein	-	LysR family transcriptional regulator
AUO97_18100	1.8801	0.0042315	0.0010677	UP	--	--	--	--	--	--	--	-	hypothetical protein
AUO97_00590	1.8787	1.7341e-11	1.1507e-11	UP	GO:0006807//GO:0019538//GO:0006508//GO:0071704//GO:0044238//GO:0008150//GO:0043170//GO:1901564//GO:0008152	nitrogen compound metabolic process//protein metabolic process//proteolysis//organic substance metabolic process//primary metabolic process//biological_process//macromolecule metabolic process//organonitrogen compound metabolic process//metabolic process	GO:0031224//GO:0044425//GO:0016020//GO:0005575//GO:0016021	intrinsic component of membrane//membrane part//membrane//cellular_component//integral component of membrane	GO:0043167//GO:0017076//GO:0032555//GO:0000166//GO:0097367//GO:0036094//GO:0008233//GO:0005488//GO:0140096//GO:0005524//GO:1901265//GO:0035639//GO:0003824//GO:1901363//GO:0008144//GO:0016787//GO:0043168//GO:0032559//GO:0097159//GO:0030554//GO:0003674//GO:0032553	ion binding//purine nucleotide binding//purine ribonucleotide binding//nucleotide binding//carbohydrate derivative binding//small molecule binding//peptidase activity//binding//catalytic activity, acting on a protein//ATP binding//nucleoside phosphate binding//purine ribonucleoside triphosphate binding//catalytic activity//heterocyclic compound binding//drug binding//hydrolase activity//anion bin…	no KO assigned | (GenBank) hypothetical protein	-	hypothetical protein
AUO97_07465	1.8787	5.6914e-09	2.8935e-09	UP	GO:0051171//GO:0031323//GO:0065007//GO:0006139//GO:0006807//GO:0006355//GO:0019219//GO:1901360//GO:0044271//GO:0071704//GO:0010468//GO:0032774//GO:0034641//GO:0050794//GO:0018130//GO:0044260//GO:0080090//GO:2001141//GO:0044249//GO:0019438//GO:2000112//GO:0009987//GO:0050789//GO:0034654//GO:0034645//GO:0044238//GO:1901576//GO:0031326//GO:0009058//GO:0097659//GO:0006725//GO:0051252//GO:1901362//GO:…	regulation of nitrogen compound metabolic process//regulation of cellular metabolic process//biological regulation//nucleobase-containing compound metabolic process//nitrogen compound metabolic process//regulation of transcription, DNA-templated//regulation of nucleobase-containing compound metabolic process//organic cyclic compound metabolic process//cellular nitrogen compound biosynthetic proce…	--	--	GO:0003700//GO:0140110//GO:0003674	DNA-binding transcription factor activity//transcription regulator activity//molecular_function	no KO assigned | (GenBank) LysR substrate binding domain protein	-	LysR family transcriptional regulator
AUO97_14605	1.878	0.00014447	4.4655e-05	UP	--	--	--	--	--	--	K07734 transcriptional regulator | (GenBank) Putative FMN-binding domain protein	-	FMN-binding negative transcriptional regulator
AUO97_11075	1.8666	1.7745e-18	2.3368e-18	UP	GO:0051234//GO:0051179//GO:0006810//GO:0055085//GO:0008150	establishment of localization//localization//transport//transmembrane transport//biological_process	GO:0044425//GO:0031224//GO:0016021//GO:0005575//GO:0016020	membrane part//intrinsic component of membrane//integral component of membrane//cellular_component//membrane	--	--	no KO assigned | (GenBank) Major Facilitator Superfamily protein	-	MFS transporter
AUO97_06300	1.8648	8.3516e-14	7.0184e-14	UP	--	--	--	--	GO:0016810//GO:0003674//GO:0003824//GO:0016787//GO:0016811//GO:0004040	hydrolase activity, acting on carbon-nitrogen (but not peptide) bonds//molecular_function//catalytic activity//hydrolase activity//hydrolase activity, acting on carbon-nitrogen (but not peptide) bonds, in linear amides//amidase activity	no KO assigned | (GenBank) Transglycosylase SLT domain protein	-	transglycosylase
AUO97_04795	1.8631	2.9349e-09	1.5539e-09	UP	GO:0006974//GO:0050896//GO:0034641//GO:0071704//GO:0044260//GO:0009987//GO:0006807//GO:0006139//GO:0006259//GO:1901360//GO:0044237//GO:0008152//GO:0043170//GO:0090304//GO:0051716//GO:0006298//GO:0006457//GO:0033554//GO:0006281//GO:0044238//GO:0006725//GO:0008150//GO:0046483//GO:0006950	cellular response to DNA damage stimulus//response to stimulus//cellular nitrogen compound metabolic process//organic substance metabolic process//cellular macromolecule metabolic process//cellular process//nitrogen compound metabolic process//nucleobase-containing compound metabolic process//DNA metabolic process//organic cyclic compound metabolic process//cellular metabolic process//metabolic p…	GO:0016020//GO:0005575	membrane//cellular_component	GO:0036094//GO:0030983//GO:0017076//GO:0032555//GO:0043167//GO:0000166//GO:0097367//GO:0030554//GO:0003674//GO:0032553//GO:0032559//GO:0043168//GO:0097159//GO:0005515//GO:0005524//GO:0005488//GO:0003676//GO:1901363//GO:0008144//GO:0003677//GO:0051082//GO:1901265//GO:0035639//GO:0003690	small molecule binding//mismatched DNA binding//purine nucleotide binding//purine ribonucleotide binding//ion binding//nucleotide binding//carbohydrate derivative binding//adenyl nucleotide binding//molecular_function//ribonucleotide binding//adenyl ribonucleotide binding//anion binding//organic cyclic compound binding//protein binding//ATP binding//binding//nucleic acid binding//heterocyclic com…	no KO assigned | (GenBank) Lipase chaperone	-	lipase chaperone
AUO97_06260	1.8588	2.0646e-11	1.3594e-11	UP	GO:0006259//GO:1901360//GO:0006807//GO:0006139//GO:0009987//GO:0006974//GO:0050896//GO:0034641//GO:0071704//GO:0044260//GO:0006725//GO:0008150//GO:0046483//GO:0006950//GO:0033554//GO:0006281//GO:0044238//GO:0051716//GO:0044237//GO:0008152//GO:0043170//GO:0090304	DNA metabolic process//organic cyclic compound metabolic process//nitrogen compound metabolic process//nucleobase-containing compound metabolic process//cellular process//cellular response to DNA damage stimulus//response to stimulus//cellular nitrogen compound metabolic process//organic substance metabolic process//cellular macromolecule metabolic process//cellular aromatic compound metabolic pr…	--	--	GO:0003676//GO:1901363//GO:0003677//GO:0003684//GO:0005488//GO:0003674//GO:0097159	nucleic acid binding//heterocyclic compound binding//DNA binding//damaged DNA binding//binding//molecular_function//organic cyclic compound binding	K02346 DNA polymerase IV [EC:2.7.7.7] | (GenBank) DNA polymerase IV(Pol IV)	-	DNA polymerase IV
AUO97_02140	1.8501	2.5585e-11	1.6631e-11	UP	GO:0008150//GO:0006810//GO:0071705//GO:0051179//GO:0033036//GO:0045184//GO:0051234//GO:0042886//GO:0015031//GO:0071702//GO:0015833//GO:0008104	biological_process//transport//nitrogen compound transport//localization//macromolecule localization//establishment of protein localization//establishment of localization//amide transport//protein transport//organic substance transport//peptide transport//protein localization	GO:0043231//GO:0016020//GO:0012505//GO:0042175//GO:0044424//GO:0005623//GO:0005575//GO:0044432//GO:0016021//GO:0043229//GO:0044444//GO:0005622//GO:0043227//GO:0044446//GO:0031224//GO:0005737//GO:0044422//GO:0044425//GO:0098827//GO:0005789//GO:0005783//GO:0031984//GO:0043226//GO:0044464	intracellular membrane-bounded organelle//membrane//endomembrane system//nuclear outer membrane-endoplasmic reticulum membrane network//intracellular part//cell//cellular_component//endoplasmic reticulum part//integral component of membrane//intracellular organelle//cytoplasmic part//intracellular//membrane-bounded organelle//intracellular organelle part//intrinsic component of membrane//cytoplas…	GO:0005488//GO:1901363//GO:0003677//GO:0003676//GO:0003674//GO:0097159	binding//heterocyclic compound binding//DNA binding//nucleic acid binding//molecular_function//organic cyclic compound binding	no KO assigned | (GenBank) HTH-type transcriptional repressor Bm3R1	-	TetR/AcrR family transcriptional regulator
AUO97_13750	1.8491	2.6507e-05	9.0715e-06	UP	--	--	--	--	--	--	--	-	hypothetical protein
AUO97_02155	1.8436	0.27129	0.05098	FALSE	--	--	--	--	--	--	--	--	--
AUO97_02345	1.8436	1.6847e-25	3.5279e-25	UP	--	--	--	--	GO:0003993//GO:0016788//GO:0043167//GO:0043169//GO:0042578//GO:0003674//GO:0005488//GO:0046872//GO:0016791//GO:0016787//GO:0003824	acid phosphatase activity//hydrolase activity, acting on ester bonds//ion binding//cation binding//phosphoric ester hydrolase activity//molecular_function//binding//metal ion binding//phosphatase activity//hydrolase activity//catalytic activity	K01113 alkaline phosphatase D [EC:3.1.3.1] | (GenBank) Alkaline phosphatase D precursor(APaseD)	-	alkaline phosphatase
AUO97_06050	1.8436	0.0070455	0.0017208	UP	--	--	--	--	--	--	--	-	transcriptional regulator
AUO97_18530	1.8436	2.4701e-07	1.0668e-07	UP	--	--	--	--	--	--	--	--	--
AUO97_05785	1.8403	1.504e-14	1.3365e-14	UP	--	--	--	--	--	--	no KO assigned | (GenBank) WspR	-	sensor domain-containing diguanylate cyclase
AUO97_05210	1.8389	3.4105e-15	3.2941e-15	UP	GO:0010556//GO:2000113//GO:0051253//GO:0060255//GO:0006351//GO:0016070//GO:0090304//GO:0031324//GO:0045892//GO:0008152//GO:0009890//GO:0044237//GO:1903506//GO:0010467//GO:0043170//GO:0009889//GO:0008150//GO:0046483//GO:0019222//GO:0009059//GO:0048519//GO:0010558//GO:1901362//GO:0097659//GO:0006725//GO:0051252//GO:0006352//GO:0009058//GO:0031326//GO:0044238//GO:1901576//GO:0034645//GO:1902679//GO:…	regulation of macromolecule biosynthetic process//negative regulation of cellular macromolecule biosynthetic process//negative regulation of RNA metabolic process//regulation of macromolecule metabolic process//transcription, DNA-templated//RNA metabolic process//nucleic acid metabolic process//negative regulation of cellular metabolic process//negative regulation of transcription, DNA-templated/…	--	--	GO:0097159//GO:0003674//GO:0140110//GO:0043565//GO:0003700//GO:0045735//GO:0003676//GO:0003677//GO:1901363//GO:0005488//GO:0000988//GO:0000990//GO:0016987	organic cyclic compound binding//molecular_function//transcription regulator activity//sequence-specific DNA binding//DNA-binding transcription factor activity//nutrient reservoir activity//nucleic acid binding//DNA binding//heterocyclic compound binding//binding//transcription factor activity, protein binding//transcription factor activity, core RNA polymerase binding//sigma factor activity	no KO assigned | (GenBank) Helix-turn-helix family protein	-	XRE family transcriptional regulator
AUO97_09755	1.8373	1.3017e-18	1.7366e-18	UP	--	--	--	--	--	--	K07093 uncharacterized protein | (GenBank) hypothetical protein	-	DUF839 domain-containing protein
AUO97_04785	1.836	1.8648e-18	2.4326e-18	UP	--	--	GO:0031224//GO:0044425//GO:0016021//GO:0016020//GO:0005575	intrinsic component of membrane//membrane part//integral component of membrane//membrane//cellular_component	--	--	K07090 uncharacterized protein | (GenBank) conserved hypothetical protein	-	membrane protein
AUO97_12125	1.8321	1.3871e-12	1.0376e-12	UP	GO:0018130//GO:0055114//GO:0071704//GO:0034641//GO:0009987//GO:0033013//GO:0019438//GO:0044249//GO:1901566//GO:0006807//GO:0033014//GO:0044271//GO:1901360//GO:1901564//GO:0044237//GO:0008152//GO:1901576//GO:0009058//GO:1901362//GO:0046483//GO:0008150//GO:0006725	heterocycle biosynthetic process//oxidation-reduction process//organic substance metabolic process//cellular nitrogen compound metabolic process//cellular process//tetrapyrrole metabolic process//aromatic compound biosynthetic process//cellular biosynthetic process//organonitrogen compound biosynthetic process//nitrogen compound metabolic process//tetrapyrrole biosynthetic process//cellular nitro…	--	--	GO:0036094//GO:0140098//GO:0050662//GO:0050661//GO:0016491//GO:0140101//GO:0000166//GO:0008883//GO:0097159//GO:0003674//GO:0016903//GO:0005488//GO:0016620//GO:1901265//GO:1901363//GO:0003824//GO:0048037	small molecule binding//catalytic activity, acting on RNA//coenzyme binding//NADP binding//oxidoreductase activity//catalytic activity, acting on a tRNA//nucleotide binding//glutamyl-tRNA reductase activity//organic cyclic compound binding//molecular_function//oxidoreductase activity, acting on the aldehyde or oxo group of donors//binding//oxidoreductase activity, acting on the aldehyde or oxo gr…	no KO assigned | (GenBank) hypothetical protein	-	hypothetical protein
AUO97_12270	1.8285	2.3546e-11	1.5424e-11	UP	GO:0006807//GO:0008152//GO:0008150	nitrogen compound metabolic process//metabolic process//biological_process	--	--	GO:0046914//GO:0043167//GO:0043169//GO:0003674//GO:0005488//GO:0016151//GO:0046872	transition metal ion binding//ion binding//cation binding//molecular_function//binding//nickel cation binding//metal ion binding	K03190 urease accessory protein | (GenBank) Urease accessory protein ureD	-	urease accessory protein UreD
AUO97_03070	1.8269	3.3044e-05	1.1144e-05	UP	GO:1901564//GO:0008152//GO:0043170//GO:0045087//GO:0009611//GO:0042381//GO:0042157//GO:0065008//GO:0007599//GO:0044238//GO:0002376//GO:0006959//GO:0006952//GO:0032501//GO:0008150//GO:0006950//GO:0050896//GO:0071704//GO:0006955//GO:0019538//GO:0050878//GO:0006807//GO:0065007//GO:0050817//GO:0042060	organonitrogen compound metabolic process//metabolic process//macromolecule metabolic process//innate immune response//response to wounding//hemolymph coagulation//lipoprotein metabolic process//regulation of biological quality//hemostasis//primary metabolic process//immune system process//humoral immune response//defense response//multicellular organismal process//biological_process//response to…	GO:0005575//GO:0005576	cellular_component//extracellular region	--	--	no KO assigned | (GenBank) hypothetical protein	-	hypothetical protein
AUO97_18450	1.8189	7.7365e-28	1.8301e-27	UP	--	--	--	--	GO:0097159//GO:0003674//GO:0036094//GO:1901265//GO:0000166//GO:0046872//GO:1901363//GO:0043169//GO:0005488//GO:0043167	organic cyclic compound binding//molecular_function//small molecule binding//nucleoside phosphate binding//nucleotide binding//metal ion binding//heterocyclic compound binding//cation binding//binding//ion binding	K01531 Mg2+-importing ATPase [EC:3.6.3.2] | (GenBank) mgtA; magnesium-translocating P-type ATPase	-	magnesium-translocating P-type ATPase
AUO97_11750	1.8147	3.3766e-18	4.2599e-18	UP	GO:0006518//GO:0006575//GO:0008150//GO:0008152//GO:1901564//GO:0044237//GO:0006807//GO:0071704//GO:0034641//GO:0043603//GO:0006790//GO:0006749//GO:0051186//GO:0009987	peptide metabolic process//cellular modified amino acid metabolic process//biological_process//metabolic process//organonitrogen compound metabolic process//cellular metabolic process//nitrogen compound metabolic process//organic substance metabolic process//cellular nitrogen compound metabolic process//cellular amide metabolic process//sulfur compound metabolic process//glutathione metabolic pro…	--	--	GO:0003840	obsolete gamma-glutamyltransferase activity	K00681 gamma-glutamyltranspeptidase / glutathione hydrolase [EC:2.3.2.2 3.4.19.13] | (GenBank) ggt; gamma-glutamyltransferase	-	gamma-glutamyltransferase family protein
AUO97_05575	1.8141	3.81e-07	1.6089e-07	UP	--	--	--	--	GO:0016491//GO:0003674//GO:0003824	oxidoreductase activity//molecular_function//catalytic activity	K00299 FMN reductase [EC:1.5.1.38] | (GenBank) FMN reductase	-	FMN reductase
AUO97_02435	1.8137	2.5116e-11	1.6368e-11	UP	GO:0033554//GO:0044238//GO:0006281//GO:0006725//GO:0046483//GO:0008150//GO:0006950//GO:0008152//GO:0044237//GO:0043170//GO:0090304//GO:0051716//GO:0006807//GO:0006139//GO:1901360//GO:0006259//GO:0034641//GO:0006974//GO:0050896//GO:0071704//GO:0044260//GO:0009987	cellular response to stress//primary metabolic process//DNA repair//cellular aromatic compound metabolic process//heterocycle metabolic process//biological_process//response to stress//metabolic process//cellular metabolic process//macromolecule metabolic process//nucleic acid metabolic process//cellular response to stimulus//nitrogen compound metabolic process//nucleobase-containing compound met…	--	--	GO:0003824//GO:0003674	catalytic activity//molecular_function	K07443 methylated-DNA-protein-cysteine methyltransferase related protein | (GenBank) 6-O-methylguanine DNA methyltransferase, DNA binding domain protein	-	methyltransferase
AUO97_02700	1.8049	7.952e-07	3.2478e-07	UP	GO:0008152//GO:0008150	metabolic process//biological_process	--	--	GO:0016740//GO:0003674//GO:0016741//GO:0003824//GO:0008168//GO:0008171	transferase activity//molecular_function//transferase activity, transferring one-carbon groups//catalytic activity//methyltransferase activity//O-methyltransferase activity	--	-	SAM-dependent methyltransferase
[truncated: 2,550 more rows]

## Sheet: JU0126
Gene_id	log2FoldChange(S126_TvsS126_C)	pval(S126_TvsS126_C)	padj(S126_TvsS126_C)	significant(S126_TvsS126_C)	biological_process	biological_process_description	cellular_component	cellular_component_description	molecular_function	molecular_function_description	KEGG AnnotInfo	Genename	Description
[truncated: 3,197 more rows]
