# Supplementary material for: Integrative analysis of outer membrane vesicles proteomics and whole-cell transcriptome analysis of eravacycline induced Acinetobacter baumannii strains
Source: BMC Microbiol. 2020 Feb 11;20:31. doi: 10.1186/s12866-020-1722-1 (PMC7014627; doi:10.1186/s12866-020-1722-1)
Supplement: Supplementary file 3 — Additional file 3.DEGs of eravacycline treated and control strains of A. baumannii ATCC19606 and JU0126. [file 12866_2020_1722_MOESM3_ESM.xlsx]

## Sheet: ATCC_TvsATCC_C.DEG_Up
Gene_id	readcount_ATCC_T	readcount_ATCC_C	log2.Fold_change.	pvalue	qvalue	Genename	Description
AUO97_00010	33.9808	8.21339	2.0487	1.915e-09	1.04e-09	-	AraC family transcriptional regulator
AUO97_00015	12.1458	1.19779	3.342	3.5349e-05	1.19e-05	-	LysE family translocator
AUO97_00020	14.6022	2.39557	2.6077	2.0929e-05	7.25e-06	-	hypothetical protein
AUO97_00025	31.2514	12.149	1.3631	6.7863e-07	2.8e-07	-	hypothetical protein
AUO97_00035	27.1574	5.13337	2.4034	1.5189e-08	7.41e-09	-	glycosyl transferase
AUO97_00040	12.5552	4.96226	1.3392	0.0017606	0.00046756	-	class I SAM-dependent methyltransferase
AUO97_00050	34.5267	16.9401	1.0273	2.5284e-06	9.71e-07	-	hypothetical protein
AUO97_00060	61.1382	10.7801	2.5037	7.96e-18	9.66e-18	-	amino acid permease
AUO97_00065	83.2462	28.0624	1.5687	1.335e-17	1.58e-17	-	methylmalonate-semialdehyde dehydrogenase (CoA acylating)
AUO97_00070	38.2114	10.9512	1.8029	1.1483e-09	6.34e-10	-	aspartate aminotransferase family protein
AUO97_00075	29.6138	13.689	1.1133	7.216e-06	2.62e-06	-	LysR family transcriptional regulator
AUO97_00080	6.00465	1.3689	2.1331	0.01049	0.0025	-	tRNA-Trp
AUO97_00300	52.6771	25.3246	1.0566	4.3024e-09	2.24e-09	-	alpha/beta hydrolase
AUO97_00370	48.1736	22.7579	1.0819	1.4803e-08	7.23e-09	-	type II secretion system protein E
AUO97_00375	62.0935	26.1802	1.246	1.2653e-11	8.53e-12	-	DUF4010 domain-containing protein
AUO97_00380	42.3055	18.1379	1.2218	2.8583e-08	1.35e-08	-	tRNA (N6-threonylcarbamoyladenosine(37)-N6)-methyltransferase TrmO
AUO97_00390	7.64228	1.54001	2.3111	0.0030283	0.00077793	-	PhzF family phenazine biosynthesis protein
AUO97_00395	68.2346	29.9447	1.1882	3.0318e-12	2.17e-12	-	PLP-dependent aminotransferase family protein
AUO97_00400	72.3287	31.4847	1.1999	5.6568e-13	4.4e-13	-	U32 family peptidase
AUO97_00440	49.8113	7.87117	2.6618	2.6636e-15	2.63e-15	-	MexE family multidrug efflux RND transporter periplasmic adaptor subunit
AUO97_00445	122.413	12.6623	3.2731	0	1.8e-38	-	multidrug efflux RND transporter permease subunit
AUO97_00450	47.7642	10.0956	2.2422	2.1466e-13	1.74e-13	-	RND transporter
AUO97_00465	39.1667	17.2823	1.1803	1.3464e-07	5.95e-08	-	DNA exonuclease
AUO97_00470	36.3008	2.39557	3.9216	1.9147e-13	1.56e-13	-	hypothetical protein
AUO97_00485	62.6394	26.0091	1.2681	7.5598e-12	5.24e-12	-	ABC transporter permease
AUO97_00520	9.55284	1.54001	2.633	0.00055823	0.00015776	-	AzlD domain-containing protein
AUO97_00525	16.9222	2.7378	2.6278	4.4186e-06	1.65e-06	-	branched-chain amino acid ABC transporter permease
AUO97_00530	41.6231	18.309	1.1848	5.243e-08	2.41e-08	-	AraC family transcriptional regulator
AUO97_00535	29.7503	7.18672	2.0495	1.916e-08	9.22e-09	-	DUF3465 domain-containing protein
AUO97_00560	106.173	27.2069	1.9644	0	2.77e-25	-	MFS transporter
AUO97_00590	45.3078	12.3201	1.8787	1.7341e-11	1.15e-11	-	hypothetical protein
AUO97_00655	19.2422	2.7378	2.8132	6.0089e-07	2.49e-07	-	DUF2726 domain-containing protein
AUO97_00675	46.536	17.2823	1.429	6.8769e-10	3.9e-10	-	chorismate--pyruvate lyase
AUO97_00685	87.4768	30.458	1.5221	4.81e-18	5.99e-18	-	MFS transporter
AUO97_00700	138.516	56.8093	1.2859	0	2.82e-24	-	M1 family peptidase
AUO97_00705	113.542	23.6135	2.2655	0	1.8e-29	-	TonB-dependent receptor
AUO97_00725	73.6934	17.6246	2.0639	7.6e-19	1.04e-18	-	xanthine dehydrogenase accessory protein XdhC
AUO97_00730	121.867	51.5048	1.2425	0	4.13e-21	-	xanthine dehydrogenase molybdopterin binding subunit
AUO97_00750	100.305	25.1535	1.9956	0	3.14e-24	-	DUF4105 domain-containing protein
AUO97_00760	23.7456	8.89784	1.4161	1.1244e-05	4.01e-06	-	DUF817 domain-containing protein
AUO97_00775	84.6109	19.5068	2.1169	0	1.6e-21	-	isochorismate synthase
AUO97_00780	40.8043	3.25113	3.6497	1.2491e-14	1.12e-14	-	hypothetical protein
AUO97_00785	22.9268	5.13337	2.1591	5.1332e-07	2.15e-07	-	thioesterase
AUO97_00790	64.8229	9.24007	2.8105	5e-20	7.64e-20	-	ABC transporter ATP-binding protein
AUO97_00795	64.0041	12.149	2.3973	3.91e-18	4.91e-18	-	ABC transporter ATP-binding protein
AUO97_00800	48.583	10.2667	2.2425	1.3387e-13	1.11e-13	-	histidine decarboxylase
AUO97_00805	50.7665	16.4268	1.6278	1.3727e-11	9.22e-12	-	isochorismatase
AUO97_00815	100.851	32.3402	1.6408	0	2.01e-21	-	peptide synthetase
AUO97_00820	67.0064	8.72673	2.9408	0	6.79e-21	-	putative histamine N-monooxygenase
AUO97_00830	118.865	31.3136	1.9245	0	1.05e-27	-	ferric anguibactin-binding protein
AUO97_00850	76.6957	13.8601	2.4682	0	1.49e-21	-	hypothetical protein
AUO97_00855	91.2979	27.2069	1.7466	1e-20	2.08e-20	-	peptide synthetase
AUO97_00865	36.4373	11.8068	1.6258	1.034e-08	5.12e-09	-	DNA-binding protein
AUO97_00870	51.4489	11.1223	2.2097	3.4434e-14	2.99e-14	-	threonine/serine dehydratase
AUO97_00880	11.3269	2.05335	2.4637	0.00023015	6.88e-05	-	TetR/AcrR family transcriptional regulator
AUO97_01050	44.7619	19.849	1.1732	1.8668e-08	8.99e-09	-	stationary phase survival protein SurE
AUO97_01055	9.96225	1.88224	2.404	0.00060802	0.00017111	-	hypothetical protein
AUO97_01095	18.1504	3.59336	2.3366	4.5319e-06	1.68e-06	-	DUF2238 domain-containing protein
AUO97_01255	369.968	175.903	1.0726	0	1.92e-54	-	LysR family transcriptional regulator
AUO97_01260	87.3403	2.90891	4.9081	0	1.26e-30	-	MFS transporter
AUO97_01270	28.2491	7.01561	2.0096	5.3674e-08	2.46e-08	-	hypothetical protein
AUO97_01310	53.223	18.8224	1.4996	1.8659e-11	1.24e-11	-	deoxyribodipyrimidine photo-lyase
AUO97_01320	33.7079	8.72673	1.9496	4.1409e-09	2.17e-09	-	hypothetical protein
AUO97_01325	47.0819	15.7423	1.5805	1.1902e-10	7.27e-11	-	glycosyltransferase family 2 protein
AUO97_01330	72.1922	23.9557	1.5915	1.2896e-15	1.32e-15	-	hypothetical protein
AUO97_01335	54.7242	24.1268	1.1815	4.53e-10	2.61e-10	-	hypothetical protein
AUO97_01400	97.1661	31.3136	1.6337	1e-20	1.16e-20	-	EamA family transporter RarD
AUO97_01450	29.4773	9.24007	1.6736	1.9477e-07	8.51e-08	-	PaaI family thioesterase
AUO97_01460	7.50581	1.02667	2.87	0.0017241	0.00045809	-	tRNA-Asn
AUO97_01550	63.1852	22.5868	1.4841	3.1064e-13	2.47e-13	-	aminodeoxychorismate lyase
AUO97_01555	98.6672	8.72673	3.4991	0	3.6e-32	-	sulfate ABC transporter substrate-binding protein
AUO97_01560	35.2091	2.22446	3.9844	3.9144e-13	3.1e-13	-	alpha/beta hydrolase
AUO97_01565	64.9593	2.39557	4.7611	0	3.05e-23	-	sulfate ABC transporter permease subunit CysT
AUO97_01570	29.2044	2.7378	3.4151	1.1769e-10	7.19e-11	-	sulfate ABC transporter permease subunit CysW
AUO97_01840	123.095	40.7247	1.5958	0	3.06e-25	-	deoxyguanosinetriphosphate triphosphohydrolase
AUO97_01855	51.7218	12.6623	2.0302	1.5207e-13	1.25e-13	-	amidohydrolase
AUO97_01920	37.9384	11.1223	1.7702	1.6843e-09	9.17e-10	-	CSLREA domain-containing protein
AUO97_01965	106.719	24.1268	2.1451	0	7.11e-27	-	DNA internalization-related competence protein ComEC/Rec2
AUO97_02005	73.5569	34.2225	1.1039	1.7844e-12	1.32e-12	-	HlyD family secretion protein
AUO97_02010	41.6231	10.9512	1.9263	7.7815e-11	4.84e-11	-	ABC transporter permease
AUO97_02015	41.7596	9.24007	2.1761	1.0856e-11	7.42e-12	-	ABC transporter permease
AUO97_02020	39.4396	2.7378	3.8486	2.0802e-14	1.83e-14	-	ChbG/HpnK family deacetylase
AUO97_02025	34.2538	3.25113	3.3972	3.1793e-12	2.28e-12	-	glycosyltransferase
AUO97_02035	48.583	6.16004	2.9794	8.1416e-16	8.44e-16	-	phospholipid carrier-dependent glycosyltransferase
AUO97_02060	62.7758	22.0735	1.5079	2.6925e-13	2.16e-13	-	LysE family translocator
AUO97_02120	77.9239	14.0312	2.4734	0	6.75e-22	-	glycerate kinase
AUO97_02130	34.1173	4.96226	2.7814	3.4732e-11	2.23e-11	-	SDR family oxidoreductase
AUO97_02140	45.0348	12.4912	1.8501	2.5585e-11	1.66e-11	-	TetR/AcrR family transcriptional regulator
AUO97_02145	56.0888	4.96226	3.4986	2.9e-19	4.15e-19	-	metal-dependent hydrolase
AUO97_02150	26.3386	1.3689	4.2661	2.5327e-10	1.49e-10	-	TetR/AcrR family transcriptional regulator
AUO97_02205	191.603	46.3714	2.0468	0	1.84e-45	-	peptide synthetase
AUO97_02215	6.82346	0	5.3175	0.0012326	0.00033359	-	tRNA-Ser
AUO97_02240	8.32462	0	4.6044	0.00035182	0.00010266	-	hypothetical protein
AUO97_02255	49.5383	22.9291	1.1114	6.6282e-09	3.34e-09	-	DUF4112 domain-containing protein
AUO97_02265	39.7125	4.62003	3.1036	1.9214e-13	1.56e-13	-	glycerophosphoryl diester phosphodiesterase
AUO97_02275	24.2915	9.41118	1.368	1.1583e-05	4.12e-06	-	diacylglycerol kinase
AUO97_02290	67.0064	25.3246	1.4038	1.9305e-13	1.57e-13	-	3'%2C5'-cyclic-nucleotide phosphodiesterase
AUO97_02310	98.1214	39.0136	1.3306	2.7e-18	3.43e-18	-	glycerol kinase
AUO97_02345	110.54	30.8002	1.8436	0	3.53e-25	-	alkaline phosphatase
AUO97_02355	18.5598	4.1067	2.1761	5.9051e-06	2.16e-06	-	hypothetical protein
AUO97_02365	80.7898	38.5003	1.0693	2.7993e-13	2.23e-13	-	dihydropteroate synthase
AUO97_02395	31.7973	12.3201	1.3679	5.245e-07	2.19e-07	-	hypothetical protein
AUO97_02425	37.802	17.6246	1.1009	4.4387e-07	1.87e-07	-	chloramphenicol acetyltransferase CAT
AUO97_02435	45.7172	13.0045	1.8137	2.5116e-11	1.64e-11	-	methyltransferase
AUO97_02440	58.6818	14.7157	1.9956	5.2943e-15	4.98e-15	-	metalloprotease
AUO97_02445	71.9193	16.0846	2.1607	5.8e-19	7.95e-19	-	metallophosphatase
AUO97_02450	54.4512	26.1802	1.0565	2.3741e-09	1.27e-09	-	hypothetical protein
AUO97_02460	117.636	58.3493	1.0115	5.7e-18	7.05e-18	-	sodium:proton antiporter
AUO97_02635	12.0093	1.88224	2.6736	0.00010158	3.22e-05	-	hypothetical protein
AUO97_02700	25.1103	7.18672	1.8049	7.952e-07	3.25e-07	-	SAM-dependent methyltransferase
AUO97_02705	35.0726	10.2667	1.7724	6.7858e-09	3.42e-09	-	hypothetical protein
AUO97_02710	29.0679	4.79115	2.601	1.9921e-09	1.07e-09	-	AEC family transporter
AUO97_02715	40.6678	7.87117	2.3692	5.4157e-12	3.79e-12	-	LysR family transcriptional regulator
AUO97_02720	12.1458	2.05335	2.5644	0.00011289	3.56e-05	-	hypothetical protein
AUO97_02725	52.9501	10.4379	2.3428	4.5566e-15	4.32e-15	-	ammonium transporter
AUO97_02730	56.2253	3.08002	4.1902	3e-20	4.17e-20	-	PAP2 family protein
AUO97_02745	146.841	67.076	1.1304	0	1.79e-23	-	lipid A phosphoethanolamine transferase
AUO97_02755	125.552	19.849	2.6611	0	1.37e-35	-	MFS transporter
AUO97_02780	27.9762	6.50227	2.1052	3.8083e-08	1.78e-08	-	hypothetical protein
AUO97_02800	4.50348	0	3.718	0.010178	0.0024312	-	tRNA-Arg
AUO97_02805	64.0041	26.3513	1.2803	3.7712e-12	2.68e-12	-	protein deglycase HchA
AUO97_02815	56.7712	26.3513	1.1073	5.6191e-10	3.22e-10	-	AraC family transcriptional regulator
AUO97_02830	92.3897	8.72673	3.4042	0	6.08e-30	-	fatty acid desaturase
AUO97_02835	102.352	32.5113	1.6545	0	7.86e-22	-	AraC family transcriptional regulator
AUO97_02840	50.903	8.55562	2.5728	2.5287e-15	2.51e-15	-	flavodoxin family protein
AUO97_02915	69.4628	17.6246	1.9787	2.202e-17	2.56e-17	-	DUF1176 domain-containing protein
AUO97_02920	27.7032	7.01561	1.9814	8.3449e-08	3.75e-08	-	DUF4850 domain-containing protein
AUO97_02930	12.5552	6.16004	1.0273	0.004544	0.0011403	-	peptide transporter
AUO97_02955	61.957	30.2869	1.0326	2.6912e-10	1.58e-10	-	P-nitrobenzoate reductase NfnB
AUO97_02980	38.0749	12.6623	1.5883	6.5405e-09	3.3e-09	-	YdcF family protein
AUO97_03025	47.6278	11.1223	2.0983	7.6254e-13	5.83e-13	-	DUF1853 domain-containing protein
AUO97_03040	19.9245	8.55562	1.2196	0.00014116	4.37e-05	-	hypothetical protein
AUO97_03045	216.713	41.4092	2.3878	0	1.55e-56	-	hybrid sensor histidine kinase/response regulator
AUO97_03050	100.851	31.8269	1.6639	0	1.28e-21	-	methyl-accepting chemotaxis protein
AUO97_03055	28.3856	5.81782	2.2866	1.2386e-08	6.09e-09	-	chemotaxis protein CheW
AUO97_03070	17.6045	4.96226	1.8269	3.3044e-05	1.11e-05	-	hypothetical protein
AUO97_03095	31.3879	13.8601	1.1793	2.3779e-06	9.16e-07	-	hypothetical protein
AUO97_03100	16.3763	4.1067	1.9956	3.6137e-05	1.21e-05	-	DUF488 domain-containing protein
AUO97_03125	42.3055	11.4645	1.8837	7.7096e-11	4.8e-11	-	hypothetical protein
AUO97_03215	31.5244	2.39557	3.718	1.0547e-11	7.21e-12	-	quaternary ammonium transporter
AUO97_03250	77.651	37.8158	1.038	1.4021e-12	1.05e-12	-	acetyl-CoA acetyltransferase
AUO97_03255	139.744	63.3116	1.1423	0	1.36e-22	-	3-hydroxyacyl-CoA dehydrogenase
AUO97_03270	41.4866	10.4379	1.9908	5.0485e-11	3.2e-11	-	GNAT family N-acetyltransferase
AUO97_03305	43.5337	18.309	1.2496	1.3723e-08	6.72e-09	-	MBL fold metallo-hydrolase
AUO97_03310	29.4773	8.72673	1.7561	1.1834e-07	5.26e-08	-	protein tyrosine/serine phosphatase
AUO97_03335	63.5947	15.9134	1.9987	3.7966e-16	4.07e-16	-	AraC family transcriptional regulator
AUO97_03345	73.9663	27.7202	1.4159	9.1306e-15	8.3e-15	-	DUF2804 domain-containing protein
AUO97_03420	19.9245	4.1067	2.2785	1.8865e-06	7.36e-07	-	hypothetical protein
AUO97_03440	245.645	79.3961	1.6294	0	2.25e-49	-	TonB-dependent receptor
AUO97_03445	54.0418	8.55562	2.6591	1.838e-16	2e-16	-	DUF4184 domain-containing protein
AUO97_03565	6.82346	1.71112	1.9956	0.0076653	0.0018579	-	tRNA-Leu
AUO97_03575	38.7573	5.4756	2.8234	1.3385e-12	1e-12	-	hypothetical protein
AUO97_03580	19.9245	8.55562	1.2196	0.00014116	4.37e-05	-	LemA family protein
AUO97_03610	30.5691	1.88224	4.0216	1.2769e-11	8.6e-12	-	JAB domain-containing protein
AUO97_03615	71.9193	16.5979	2.1154	1.03e-18	1.38e-18	-	hypothetical protein
AUO97_03885	6.95993	0	5.3461	0.0011054	0.00030123	rrf	5S ribosomal RNA
AUO97_04000	127.872	30.8002	2.0537	0	5.85e-31	-	acetyl/propionyl/methylcrotonyl-CoA carboxylase subunit alpha
AUO97_04005	46.3995	11.2934	2.0386	2.4698e-12	1.8e-12	-	enoyl-CoA hydratase
AUO97_04010	57.4535	7.35783	2.965	2.22e-18	2.87e-18	-	acyl-CoA dehydrogenase
AUO97_04015	36.7102	5.81782	2.6576	1.1707e-11	7.97e-12	-	acetyl-CoA carboxylase carboxyltransferase subunit
AUO97_04020	34.7996	11.6356	1.5805	3.0748e-08	1.45e-08	-	KR domain-containing protein
AUO97_04025	137.97	39.6981	1.7972	0	1.92e-30	-	DUF1446 domain-containing protein
AUO97_04030	54.7242	5.4756	3.3211	1.83e-18	2.39e-18	-	TetR/AcrR family transcriptional regulator
AUO97_04090	35.482	8.72673	2.0236	9.9625e-10	5.55e-10	-	oxidoreductase
AUO97_04135	54.4512	18.4801	1.559	5.5247e-12	3.86e-12	-	energy transducer TonB
AUO97_04165	70.0087	9.06895	2.9485	0	9.23e-22	-	EamA/RhaT family transporter
AUO97_04170	60.0465	16.0846	1.9004	7.509e-15	6.91e-15	-	AraC family transcriptional regulator
AUO97_04190	19.6516	2.39557	3.0362	2.668e-07	1.15e-07	-	tRNA-Arg
AUO97_04200	45.3078	9.24007	2.2938	5.9545e-13	4.62e-13	-	HAD-IB family hydrolase
AUO97_04245	40.9408	14.8868	1.4595	5.4901e-09	2.8e-09	-	rhombosortase
AUO97_04265	65.7782	23.1002	1.5097	7.1542e-14	6.03e-14	-	acyl-CoA dehydrogenase
AUO97_04415	60.0465	14.2023	2.08	1.0236e-15	1.05e-15	-	GMP synthase
AUO97_04420	80.5168	31.4847	1.3546	1.7913e-15	1.81e-15	-	cystathionine beta-lyase
AUO97_04425	118.046	53.2159	1.1494	1.2e-19	1.78e-19	-	ATP-binding protein
AUO97_04430	429.196	63.3116	2.7611	0	2.72e-120	-	flavohemoprotein
AUO97_04435	55.1336	17.7957	1.6314	1.7735e-12	1.31e-12	-	hypothetical protein
AUO97_04480	21.4257	8.89784	1.2678	6.2302e-05	2.04e-05	-	ComF family protein
AUO97_04495	64.4135	26.3513	1.2895	2.8245e-12	2.04e-12	-	magnesium transporter
AUO97_04575	80.3804	33.1958	1.2758	7.6341e-15	7.02e-15	-	HPP family protein
AUO97_04580	41.6231	7.18672	2.534	1.0635e-12	8.04e-13	-	hypothetical protein
AUO97_04585	66.7334	21.2179	1.6531	6.4246e-15	5.99e-15	-	putative DNA modification/repair radical SAM protein
AUO97_04620	41.7596	2.7378	3.931	3.0017e-15	2.92e-15	-	EamA/RhaT family transporter
AUO97_04625	51.9948	2.56669	4.3404	5.6e-19	7.69e-19	-	LysR family transcriptional regulator
AUO97_04635	24.8374	10.2667	1.2745	1.5646e-05	5.49e-06	-	hypothetical protein
AUO97_04640	136.196	33.1958	2.0366	0	1.11e-32	-	peptidase S8
AUO97_04695	39.0302	18.6512	1.0653	3.9871e-07	1.68e-07	-	class I SAM-dependent methyltransferase
AUO97_04730	79.4251	25.4957	1.6393	2.284e-17	2.65e-17	-	TIGR01666 family membrane protein
AUO97_04740	43.8066	15.7423	1.4765	1.3767e-09	7.53e-10	-	hypothetical protein
AUO97_04785	78.1969	21.9024	1.836	1.86e-18	2.43e-18	-	membrane protein
AUO97_04795	35.482	9.7534	1.8631	2.9349e-09	1.55e-09	-	lipase chaperone
AUO97_04800	53.0865	5.64671	3.2329	9.15e-18	1.1e-17	-	lipase
AUO97_04830	8.8705	2.56669	1.7891	0.0034466	0.00088096	-	prepilin-type N-terminal cleavage/methylation domain-containing protein
AUO97_04835	208.934	51.1626	2.0299	0	3.74e-49	-	VWA domain-containing protein
AUO97_04840	51.0395	2.90891	4.1331	1.68e-18	2.21e-18	-	hypothetical protein
AUO97_04845	64.8229	5.64671	3.521	0	7.94e-22	-	prepilin-type N-terminal cleavage/methylation domain-containing protein
AUO97_04850	15.2846	0	4.1591	1.537e-06	6.05e-07	-	type IV pilus modification protein PilV
AUO97_04855	12.1458	2.56669	2.2425	0.00021466	6.45e-05	-	prepilin-type cleavage/methylation domain-containing protein
AUO97_04920	52.2677	13.8601	1.915	3.4872e-13	2.77e-13	-	metal-dependent hydrolase
AUO97_04950	128.554	29.0891	2.1438	0	5.5e-32	-	type IV pilus secretin PilQ
AUO97_04955	18.8328	2.05335	3.1972	3.3979e-07	1.44e-07	-	hypothetical protein
AUO97_04960	22.2445	3.93558	2.4988	2.1675e-07	9.4e-08	-	hypothetical protein
AUO97_04965	20.4704	2.22446	3.202	1.0441e-07	4.66e-08	-	membrane protein
AUO97_05020	86.2485	14.2023	2.6024	0	1.01e-24	-	sulfate ABC transporter substrate-binding protein
AUO97_05050	66.324	7.70006	3.1066	0	3.21e-21	-	hypothetical protein
AUO97_05060	10.5081	0	4.3934	6.213e-05	2.03e-05	-	tRNA-Glu
AUO97_05100	34.3902	5.4756	2.6509	5.3415e-11	3.38e-11	-	hypothetical protein
AUO97_05115	64.8229	11.8068	2.4569	1.32e-18	1.75e-18	-	aminotransferase class V-fold PLP-dependent enzyme
AUO97_05140	121.594	18.4801	2.718	0	6.36e-35	-	sulfate permease
AUO97_05195	59.0912	24.298	1.2821	2.4369e-11	1.59e-11	-	DUF805 domain-containing protein
AUO97_05200	30.1597	13.8601	1.1217	5.6017e-06	2.05e-06	-	3'-5' exonuclease domain-containing protein 2
AUO97_05210	63.0488	17.6246	1.8389	3.4105e-15	3.29e-15	-	XRE family transcriptional regulator
AUO97_05215	63.4582	10.7801	2.5574	1.16e-18	1.56e-18	-	EamA/RhaT family transporter
AUO97_05220	23.1998	2.90891	2.9956	2.5202e-08	1.2e-08	-	antibiotic biosynthesis monooxygenase
AUO97_05245	44.3525	4.44892	3.3175	2.9942e-15	2.92e-15	-	hypothetical protein
AUO97_05250	49.2654	6.84449	2.8476	1.1247e-15	1.15e-15	-	AraC family transcriptional regulator
AUO97_05265	18.5598	4.62003	2.0062	1.0539e-05	3.77e-06	-	LysE family translocator
AUO97_05285	6.00465	1.02667	2.5481	0.0067363	0.0016516	-	tRNA-Ser
AUO97_05305	21.0163	7.01561	1.5829	1.6671e-05	5.83e-06	-	hypothetical protein
AUO97_05315	42.7149	9.24007	2.2088	4.98e-12	3.5e-12	-	flavodoxin family protein
AUO97_05360	24.9739	2.56669	3.2824	3.4689e-09	1.83e-09	-	TetR/AcrR family transcriptional regulator
AUO97_05365	19.6516	2.05335	3.2586	1.6761e-07	7.36e-08	-	hypothetical protein
AUO97_05375	59.91	25.1535	1.252	2.6578e-11	1.72e-11	-	AraC family transcriptional regulator
AUO97_05400	43.9431	8.21339	2.4196	5.4219e-13	4.22e-13	-	LysR family transcriptional regulator
AUO97_05455	45.8537	11.6356	1.9785	5.5142e-12	3.85e-12	-	4-aminobutyrate--2-oxoglutarate transaminase
AUO97_05465	121.731	24.9824	2.2847	0	1.29e-31	-	amino acid permease
AUO97_05470	70.4181	17.9668	1.9706	1.481e-17	1.74e-17	-	XRE family transcriptional regulator
AUO97_05475	73.1475	8.89784	3.0393	0	5.67e-23	-	bracnhed-chain amino acid ABC transporter permease
AUO97_05480	35.2091	3.93558	3.1613	3.5258e-12	2.52e-12	-	AzlD domain-containing protein
AUO97_05505	41.3502	4.79115	3.1095	6.0198e-14	5.09e-14	-	GlpM family protein
AUO97_05530	72.4651	34.3936	1.0751	4.1821e-12	2.96e-12	-	GGDEF domain-containing protein
AUO97_05545	34.3902	9.92452	1.7929	8.244e-09	4.12e-09	-	hypothetical protein
AUO97_05575	26.475	7.52894	1.8141	3.81e-07	1.61e-07	-	FMN reductase
AUO97_05580	36.9832	5.81782	2.6683	9.3036e-12	6.39e-12	-	dimethyl sulfone monooxygenase SfnG
AUO97_05590	57.0441	9.92452	2.523	8.314e-17	9.3e-17	-	cysteine hydrolase
AUO97_05600	65.0958	14.2023	2.1964	1.743e-17	2.04e-17	-	DUF805 domain-containing protein
AUO97_05660	13.2375	3.93558	1.75	0.00039329	0.00011411	-	zinc/iron-chelating domain-containing protein
AUO97_05665	60.0465	16.2557	1.8851	8.9461e-15	8.15e-15	-	MBL fold metallo-hydrolase
AUO97_05680	30.4326	11.6356	1.3871	8.068e-07	3.29e-07	-	hypothetical protein
AUO97_05700	67.4158	19.5068	1.7891	7.4275e-16	7.73e-16	-	DUF721 domain-containing protein
AUO97_05745	10.9175	2.7378	1.9956	0.00074396	0.00020704	-	DUF1737 domain-containing protein
AUO97_05750	118.592	26.3513	2.1701	0	6.89e-30	-	TonB-dependent siderophore receptor
AUO97_05785	60.0465	16.769	1.8403	1.504e-14	1.34e-14	-	sensor domain-containing diguanylate cyclase
AUO97_05810	53.7689	5.81782	3.2082	6.46e-18	7.91e-18	-	allantoinase PuuE
AUO97_05815	8.05168	0	4.5563	0.00044295	0.00012722	-	OHCU decarboxylase
AUO97_05820	11.5999	1.88224	2.6236	0.00014529	4.49e-05	-	hydroxyisourate hydrolase
AUO97_05825	62.9123	7.01561	3.1647	1e-20	2.13e-20	-	purine permease
AUO97_05835	97.5755	10.0956	3.2728	0	5.15e-31	-	FAD-binding protein
AUO97_05840	40.8043	13.8601	1.5578	2.4628e-09	1.32e-09	-	allantoicase
AUO97_05845	17.1951	7.52894	1.1915	0.00045568	0.00013051	-	ureidoglycolate lyase
AUO97_06035	261.202	119.436	1.1289	0	2.61e-40	-//-
AUO97_06040	317.154	95.1385	1.7371	0	3.35e-66	-//-
AUO97_06045	134.695	21.2179	2.6663	0	4.17e-38	-//-
AUO97_06050	7.36934	2.05335	1.8436	0.0070455	0.0017208	-	transcriptional regulator
AUO97_06060	13.7834	5.98893	1.2026	0.0016367	0.00043669	-	transposase
AUO97_06170	39.3031	5.13337	2.9367	5.3797e-13	4.2e-13	-	ATP-binding protein
AUO97_06175	104.535	22.2446	2.2325	0	5.02e-27	-	PLP-dependent aminotransferase family protein
AUO97_06180	20.8798	1.3689	3.931	2.4101e-08	1.15e-08	-	aldolase
AUO97_06185	38.4843	6.50227	2.5653	6.2603e-12	4.35e-12	-	dihydrodipicolinate synthase family protein
AUO97_06190	47.2183	4.44892	3.4078	2.6535e-16	2.87e-16	-	hypothetical protein
AUO97_06235	25.7927	6.67338	1.9505	2.704e-07	1.16e-07	-	hypothetical protein
AUO97_06255	47.7642	12.149	1.9751	2.0717e-12	1.52e-12	-	lysozyme
AUO97_06260	45.3078	12.4912	1.8588	2.0646e-11	1.36e-11	-	DNA polymerase IV
AUO97_06280	67.2793	12.4912	2.4293	4e-19	5.54e-19	-	hypothetical protein
AUO97_06285	23.6092	7.18672	1.7159	2.6007e-06	9.97e-07	-	MerR family transcriptional regulator
AUO97_06290	46.1266	3.42225	3.7526	1.7744e-16	1.93e-16	-	DUF2938 domain-containing protein
AUO97_06295	31.3879	5.4756	2.5191	6.6735e-10	3.78e-10	-	flavodoxin family protein
AUO97_06300	56.0888	15.4001	1.8648	8.3516e-14	7.02e-14	-	transglycosylase
AUO97_06310	29.7503	6.84449	2.1199	1.3109e-08	6.43e-09	-	GNAT family N-acetyltransferase
AUO97_06345	74.1028	35.4203	1.065	2.8574e-12	2.05e-12	-	DUF2236 domain-containing protein
AUO97_06350	22.6539	4.27781	2.4048	2.3424e-07	1.01e-07	-	hypothetical protein
AUO97_06370	84.338	17.7957	2.2447	0	3.07e-22	-	LysM peptidoglycan-binding domain-containing protein
AUO97_06375	32.7526	2.56669	3.6736	4.6417e-12	3.27e-12	-	DNA-processing protein DprA
AUO97_06385	57.8629	28.7469	1.0092	1.4187e-09	7.74e-10	-	EamA/RhaT family transporter
AUO97_06390	64.5499	29.9447	1.1081	3.7465e-11	2.4e-11	-	TetR/AcrR family transcriptional regulator
AUO97_06395	184.779	17.4535	3.4042	0	3.31e-58	-	MFS transporter
AUO97_06400	35.482	3.76447	3.2366	2.2226e-12	1.62e-12	-	AraC family transcriptional regulator
AUO97_06485	66.8699	24.8113	1.4304	1.3888e-13	1.15e-13	-	threonine transporter RhtB
AUO97_06535	63.0488	16.9401	1.896	1.7049e-15	1.72e-15	-	aminoglycoside nucleotidyltransferase ANT(3'')-IIa
AUO97_06560	62.7758	30.6291	1.0353	1.9752e-10	1.18e-10	-	threonine transporter RhtB
AUO97_06590	6.41405	0	5.2282	0.0017139	0.00045609	-	tRNA-Gly
AUO97_06595	32.3432	3.25113	3.3144	1.6136e-11	1.07e-11	-	phosphopantetheine-protein transferase
AUO97_06600	77.651	26.0091	1.578	1.3801e-16	1.51e-16	-	hypothetical protein
AUO97_06605	48.856	5.13337	3.2506	1.6497e-16	1.8e-16	-	hypothetical protein
AUO97_06610	189.965	13.5179	3.8128	0	3.46e-62	-	outer membrane lipoprotein-sorting protein
AUO97_06615	154.074	17.9668	3.1002	0	7.19e-47	-	non-ribosomal peptide synthetase
AUO97_06625	79.2886	6.33116	3.6466	0	1.37e-26	-	acyl-CoA dehydrogenase
AUO97_06630	90.0697	14.3734	2.6476	0	5.58e-26	-	acyl-CoA synthetase
AUO97_06640	15.9669	5.4756	1.544	0.00020046	6.05e-05	-	DUF4902 domain-containing protein
AUO97_06645	29.2044	3.42225	3.0932	2.9493e-10	1.73e-10	-	GNAT family N-acetyltransferase
AUO97_06650	121.594	11.6356	3.3855	0	9.32e-39	-	MFS transporter
AUO97_06655	26.2021	9.92452	1.4006	4.3378e-06	1.62e-06	-	enoyl-CoA hydratase/isomerase family protein
AUO97_06665	46.3995	16.4268	1.4981	3.6462e-10	2.12e-10	-	acyl-CoA dehydrogenase
AUO97_06670	33.8444	8.38451	2.0131	2.5747e-09	1.37e-09	-	AMP-binding protein
AUO97_06675	115.862	27.8913	2.0545	0	3.09e-28	-	3-hydroxyisobutyrate dehydrogenase
AUO97_06680	272.802	68.6161	1.9912	0	7.65e-63	-	methylmalonate-semialdehyde dehydrogenase (CoA acylating)
AUO97_06685	64.5499	7.18672	3.167	0	6.99e-21	-	LysR family transcriptional regulator
AUO97_06690	126.098	50.1359	1.3306	0	8.41e-23	-	amino acid permease
AUO97_06715	76.0133	10.4379	2.8644	0	3.89e-23	-	AsnC family transcriptional regulator
AUO97_06720	77.378	7.01561	3.4633	0	1.57e-25	-	DUF1624 domain-containing protein
AUO97_06725	145.749	26.8646	2.4397	0	4.78e-39	-	TonB-dependent siderophore receptor
AUO97_06730	51.7218	24.6402	1.0698	5.0734e-09	2.61e-09	-	polyketide cyclase
AUO97_06745	65.6417	18.8224	1.8022	1.4956e-15	1.53e-15	-	DUF1003 domain-containing protein
AUO97_06790	16.3763	1.88224	3.1211	2.2574e-06	8.71e-07	-	3-oxoacyl-ACP synthase
AUO97_06795	10.0987	1.19779	3.0757	0.00021526	6.47e-05	-	hypothetical protein
AUO97_06800	15.1481	2.56669	2.5612	1.6301e-05	5.71e-06	-	hypothetical protein
AUO97_06815	14.7387	1.54001	3.2586	5.8673e-06	2.15e-06	-	hypothetical protein
AUO97_06840	32.2067	15.4001	1.0644	4.1498e-06	1.55e-06	-	GntR family transcriptional regulator
AUO97_06995	143.156	19.5068	2.8755	0	4.62e-42	-	phospholipase C%2C phosphocholine-specific
AUO97_07005	183.824	73.7494	1.3176	0	3.63e-32	-	acyl-CoA desaturase
AUO97_07060	60.1829	3.93558	3.9347	0	4.28e-21	-	sulfonate ABC transporter substrate-binding protein
AUO97_07065	57.59	2.56669	4.4878	1e-20	9.48e-21	-	sulfonate ABC transporter substrate-binding protein
AUO97_07070	53.0865	4.96226	3.4193	3.69e-18	4.64e-18	-	alkanesulfonate monooxygenase%2C FMNH(2)-dependent
AUO97_07075	26.8844	1.19779	4.4883	1.415e-10	8.55e-11	-	aliphatic sulfonate ABC transporter permease SsuC
AUO97_07080	30.9785	4.1067	2.9152	1.621e-10	9.74e-11	ssuB	aliphatic sulfonate ABC transporter ATP-binding protein
AUO97_07180	52.4042	16.0846	1.704	2.8545e-12	2.05e-12	-	LysR family transcriptional regulator
AUO97_07195	60.4559	15.7423	1.9412	3.8172e-15	3.66e-15	-	hypothetical protein
AUO97_07225	25.2468	1.88224	3.7456	1.1175e-09	6.2e-10	-	hypothetical protein
AUO97_07240	100.714	29.0891	1.7917	0	1.11e-22	-	low temperature requirement protein A
AUO97_07245	19.2422	2.22446	3.1127	3.0115e-07	1.28e-07	-	undecaprenyl-diphosphatase
AUO97_07260	36.4373	16.9401	1.105	6.9107e-07	2.84e-07	-	glutathionylspermidine synthase family protein
AUO97_07265	65.7782	3.25113	4.3386	0	2.61e-23	-	aromatic ring-hydroxylating dioxygenase subunit alpha
AUO97_07290	33.9808	7.87117	2.1101	1.3127e-09	7.2e-10	-	cation transporter
AUO97_07380	42.9878	9.92452	2.1149	8.6223e-12	5.95e-12	-	alpha/beta hydrolase
AUO97_07420	23.1998	7.70006	1.5912	5.8369e-06	2.14e-06	-	glutathione S-transferase family protein
AUO97_07430	183.551	75.8028	1.2759	0	2.09e-31	-	sodium-dependent transporter
AUO97_07435	15.1481	2.90891	2.3806	2.5087e-05	8.61e-06	-	putative methionine/alanine importer small subunit
AUO97_07460	91.7073	18.4801	2.3111	0	1.95e-24	-	sulfite exporter TauE/SafE family protein
AUO97_07465	33.9808	9.24007	1.8787	5.6914e-09	2.89e-09	-	LysR family transcriptional regulator
AUO97_07480	61.1382	17.9668	1.7667	2.1071e-14	1.85e-14	-	TetR/AcrR family transcriptional regulator
AUO97_07485	75.331	18.8224	2.0008	7.4e-19	1.02e-18	-	efflux RND transporter periplasmic adaptor subunit
AUO97_07490	145.749	36.2758	2.0064	0	1.64e-34	-	AcrB/AcrD/AcrF family protein
AUO97_07505	26.6115	2.7378	3.281	1.0758e-09	5.97e-10	-	hypothetical protein
AUO97_07525	53.3595	26.1802	1.0273	4.9113e-09	2.53e-09	-	2%2C5-didehydrogluconate reductase DkgB
AUO97_07530	65.3688	22.2446	1.5551	4.562e-14	3.92e-14	-	LysR family transcriptional regulator
AUO97_07535	19.9245	2.56669	2.9566	2.6566e-07	1.14e-07	-	hypothetical protein
AUO97_07580	316.472	57.4937	2.4606	0	2.55e-83	-	DUF1328 domain-containing protein
AUO97_07590	86.5215	30.2869	1.5144	8.38e-18	1.01e-17	-	PQQ-dependent sugar dehydrogenase
AUO97_07600	81.6086	32.3402	1.3354	1.6347e-15	1.66e-15	-	formate/nitrite transporter family protein
AUO97_07630	48.1736	19.1646	1.3298	9.8996e-10	5.52e-10	-	bile acid:sodium symporter family protein
AUO97_07635	141.792	11.6356	3.6071	0	5.16e-46	-	MATE family efflux transporter
AUO97_07640	45.4442	6.67338	2.7676	2.2503e-14	1.97e-14	-	DUF523 domain-containing protein
AUO97_07660	120.093	59.7182	1.0079	2.86e-18	3.63e-18	-	maleylacetoacetate isomerase
AUO97_07670	253.287	114.816	1.1414	0	1.92e-39	-	aromatic amino acid transporter AroP
AUO97_07675	37.2561	6.33116	2.5569	1.4144e-11	9.47e-12	-	hypothetical protein
AUO97_07680	120.093	10.0956	3.5723	0	4.5e-39	-	GTP-binding protein
AUO97_07685	87.3403	12.3201	2.8256	0	4.02e-26	-	acyltransferase
AUO97_07695	27.9762	12.6623	1.1437	1.0597e-05	3.78e-06	-	hypothetical protein
AUO97_07700	1022.15	127.65	3.0013	0	3.82e-298	-	urocanate hydratase
AUO97_07705	366.01	49.2804	2.8928	0	2.14e-105	-	histidine ammonia-lyase
AUO97_07710	183.824	30.8002	2.5773	0	1.91e-50	proY	amino acid permease
AUO97_07715	50.6301	8.21339	2.6239	2.0687e-15	2.06e-15	-	imidazolonepropionase
AUO97_07720	49.5383	8.55562	2.5336	7.8849e-15	7.23e-15	-	formimidoylglutamase
AUO97_07725	55.27	9.92452	2.4774	3.6231e-16	3.89e-16	-	DUF885 domain-containing protein
AUO97_07805	21.0163	0	5.3934	1.4685e-08	7.19e-09	-	hypothetical protein
AUO97_07875	96.7567	24.6402	1.9733	0	2.81e-23	-	MATE family efflux transporter
AUO97_07910	192.558	72.8939	1.4014	0	4.34e-35	-	type VI secretion system protein
AUO97_08615	56.9077	15.4001	1.8857	4.3926e-14	3.78e-14	-	sigma-54-dependent Fis family transcriptional regulator
AUO97_08620	73.5569	31.998	1.2009	3.5525e-13	2.82e-13	-	PAS domain-containing sensor histidine kinase
AUO97_08650	37.1196	8.04228	2.2065	1.2286e-10	7.48e-11	-	site-specific tyrosine recombinase XerD
AUO97_08670	113.406	43.6336	1.378	0	3.36e-21	-	UDP-N-acetylmuramoyl-L-alanine--D-glutamate ligase
AUO97_08690	51.7218	22.2446	1.2173	8.8892e-10	4.98e-10	-	3'%2C5'-cyclic-AMP phosphodiesterase
AUO97_08730	17.3316	5.4756	1.6623	6.8722e-05	2.23e-05	-	Fe(2+)-trafficking protein
AUO97_08740	53.3595	18.1379	1.5567	9.2111e-12	6.34e-12	-	sensor histidine kinase
AUO97_08755	43.5337	17.1112	1.3472	5.304e-09	2.72e-09	-	uroporphyrinogen-III synthase
AUO97_08765	88.705	32.5113	1.4481	1.139e-17	1.35e-17	-	membrane protein
AUO97_08770	28.9315	14.2023	1.0265	1.6583e-05	5.8e-06	-	acyl-CoA thioesterase
AUO97_08920	62.6394	5.64671	3.4716	0	4.59e-21	-	hypothetical protein
AUO97_08945	68.917	13.8601	2.3139	5.2e-19	7.24e-19	-	serine hydrolase family protein
AUO97_08950	56.7712	7.01561	3.0165	2.51e-18	3.22e-18	-	hypothetical protein
AUO97_08980	26.748	7.01561	1.9308	1.8016e-07	7.89e-08	-	peptidoglycan hydrolase
AUO97_09000	55.27	24.9824	1.1456	5.8344e-10	3.33e-10	-	methylated-DNA--[protein]-cysteine S-methyltransferase
AUO97_09015	187.372	28.4046	2.7217	0	5.33e-53	-	FUSC family protein
AUO97_09025	77.2416	15.9134	2.2791	1e-20	9.83e-21	-	HlyD family secretion protein
AUO97_09045	103.58	25.1535	2.0419	0	2.48e-25	-	hypothetical protein
AUO97_09075	44.216	11.1223	1.9911	1.1811e-11	8.01e-12	-	type II secretion system F family protein
AUO97_09080	71.7828	17.9668	1.9983	5.02e-18	6.23e-18	-	type IV-A pilus assembly ATPase PilB
AUO97_09125	30.5691	11.2934	1.4366	5.4552e-07	2.27e-07	-	Na+/H+ antiporter subunit G
AUO97_09135	20.3339	9.7534	1.0599	0.00025981	7.69e-05	-	Na+/H+ antiporter subunit E
AUO97_09145	16.7857	7.70006	1.1243	0.00069764	0.000195	-	Na+/H+ antiporter subunit C
AUO97_09170	75.0581	11.9779	2.6476	0	5.76e-22	-	FAD-dependent monooxygenase
AUO97_09215	122.276	47.7403	1.3569	0	1.83e-22	-	exodeoxyribonuclease V subunit alpha
AUO97_09220	70.5546	30.458	1.2119	8.9516e-13	6.81e-13	-	EstA family serine hydrolase
AUO97_09250	30.7056	7.35783	2.0611	1.0649e-08	5.27e-09	-	LysE family translocator
AUO97_09260	96.8931	47.227	1.0368	2.5807e-15	2.56e-15	-	potassium transporter
AUO97_09325	60.8653	18.8224	1.6932	5.9109e-14	5.01e-14	-	DUF4062 domain-containing protein
AUO97_09375	221.08	26.0091	3.0875	0	2.18e-66	-	50S ribosomal protein L31 type B
AUO97_09385	59.5006	11.8068	2.3333	1.0546e-16	1.17e-16	-	SfnB family sulfur acquisition oxidoreductase
AUO97_09390	109.585	18.4801	2.568	0	1.1e-30	-	FMNH2-dependent monooxygenase
AUO97_09400	28.6585	6.67338	2.1025	2.6405e-08	1.26e-08	-	EamA-like transporter family protein
AUO97_09410	38.7573	5.30448	2.8692	1.07e-12	8.08e-13	-	short chain dehydrogenase
AUO97_09415	86.2485	9.92452	3.1194	0	4.57e-27	-	LysR family transcriptional regulator
AUO97_09420	7.36934	0	5.4285	0.00079943	0.00022175	-	tRNA-Lys
AUO97_09435	320.703	141.51	1.1803	0	9.96e-51	-	ribonuclease E/G
AUO97_09440	10.9175	4.79115	1.1882	0.0052636	0.0013081	-	hypothetical protein
AUO97_09460	60.7288	30.1158	1.0119	5.3925e-10	3.09e-10	-	glutathione S-transferase family protein
AUO97_09465	46.9454	22.9291	1.0338	3.8012e-08	1.78e-08	-	DUF1345 domain-containing protein
AUO97_09530	34.3902	4.1067	3.0659	8.8962e-12	6.13e-12	-	hypothetical protein
AUO97_09560	47.0819	7.35783	2.6778	1.3669e-14	1.22e-14	-	hypothetical protein
AUO97_09565	53.6324	9.06895	2.5641	4.9258e-16	5.2e-16	-	hypothetical protein
AUO97_09595	31.9338	12.4912	1.3542	5.4685e-07	2.28e-07	-	LysE family translocator
AUO97_09630	35.482	9.24007	1.9411	1.723e-09	9.36e-10	-	hypothetical protein
AUO97_09730	16.3763	2.22446	2.8801	3.5928e-06	1.36e-06	-	hypothetical protein
AUO97_09750	83.6556	14.3734	2.5411	0	1.03e-23	-	PhoX family phosphatase
AUO97_09755	78.8792	22.0735	1.8373	1.3e-18	1.74e-18	-	DUF839 domain-containing protein
AUO97_09760	29.6138	13.1757	1.1684	4.937e-06	1.82e-06	-	twin-arginine translocase subunit TatC
AUO97_09765	9.27991	3.93558	1.2375	0.0090125	0.002167	-	twin-arginine translocase subunit TatB
AUO97_09775	55.4065	23.1002	1.2622	1.292e-10	7.86e-11	-	permease
AUO97_09875	196.925	80.765	1.2858	0	9.45e-34	-	NADP-dependent glyceraldehyde-3-phosphate dehydrogenase
AUO97_09890	44.6254	13.1757	1.76	6.9602e-11	4.35e-11	-	hypothetical protein
AUO97_09905	70.6911	10.4379	2.7597	0	2.94e-21	-	glycosyltransferase family 1 protein
AUO97_10005	78.6063	33.3669	1.2362	3.0071e-14	2.62e-14	-	aromatic amino acid lyase
AUO97_10030	10.0987	4.62003	1.1282	0.0084594	0.0020407	-	DUF3261 domain-containing protein
AUO97_10035	27.8397	11.8068	1.2375	6.085e-06	2.23e-06	-	beta-ketoacyl-[acyl-carrier-protein] synthase II
AUO97_10040	6.55052	1.3689	2.2586	0.0064408	0.001586	-	3-hydroxylacyl-ACP dehydratase
AUO97_10050	94.7096	22.7579	2.0571	0	1.95e-23	-	beta-ketoacyl-ACP synthase II
AUO97_10060	21.0163	4.44892	2.24	1.1345e-06	4.54e-07	-	ACP synthase
AUO97_10130	16.1034	2.05335	2.9713	3.6126e-06	1.36e-06	-	hypothetical protein
AUO97_10135	13.7834	3.59336	1.9395	0.00017529	5.33e-05	-	DUF4124 domain-containing protein
AUO97_10160	12.1458	4.62003	1.3945	0.0017901	0.00047465	-	hypothetical protein
AUO97_10165	37.1196	6.16004	2.5912	1.2797e-11	8.6e-12	-	TetR/AcrR family transcriptional regulator
AUO97_10230	55.8159	12.4912	2.1598	4.6668e-15	4.42e-15	-	LysR family transcriptional regulator
AUO97_10255	54.5877	23.1002	1.2407	2.2971e-10	1.36e-10	-	EamA/RhaT family transporter
AUO97_10270	102.898	48.9381	1.0722	1.5734e-16	1.72e-16	-	NAD(P) transhydrogenase subunit beta
AUO97_10275	72.4651	13.5179	2.4224	2e-20	2.85e-20	-	KR domain-containing protein
AUO97_10375	75.1945	33.8802	1.1502	4.6091e-13	3.62e-13	-	acyl-CoA synthetase
AUO97_10400	42.4419	7.70006	2.4625	1.011e-12	7.65e-13	-	DedA family protein
AUO97_10405	85.7027	21.0468	2.0257	0	3.4e-21	-	MFS transporter
AUO97_10410	6.68699	2.56669	1.3815	0.020932	0.0047725	-	hypothetical protein
AUO97_10440	45.9901	19.1646	1.2629	4.6932e-09	2.42e-09	-	hypothetical protein
AUO97_10505	158.031	60.4027	1.3875	0	6.19e-29	-	DUF2339 domain-containing protein
AUO97_10620	61.8206	12.4912	2.3072	3.515e-17	4.03e-17	-	anthranilate synthase component I family protein
AUO97_10650	5.45877	0	3.4486	0.0052594	0.0013077	-	hypothetical protein
AUO97_10710	480.508	101.641	2.2411	0	1.49e-118	-	copper resistance system multicopper oxidase
AUO97_10715	102.215	24.4691	2.0626	0	3.46e-25	-	copper resistance protein B
AUO97_10765	58.9547	26.5224	1.1524	1.4368e-10	8.67e-11	-	adenosine deaminase
AUO97_10775	25.9291	2.22446	3.543	9.7152e-10	5.43e-10	-	LysR family transcriptional regulator
AUO97_10780	212.892	77.8561	1.4512	0	1.38e-39	-	acyl-CoA dehydrogenase
AUO97_10785	49.5383	2.7378	4.1775	4.85e-18	6.03e-18	-	MFS transporter
AUO97_10790	53.0865	6.84449	2.9553	4.486e-17	5.09e-17	-	CoA transferase
AUO97_10795	26.2021	4.79115	2.4512	2.2264e-08	1.07e-08	tcuB	tricarballylate utilization protein TcuB
AUO97_10800	47.0819	7.01561	2.7465	8.8212e-15	8.05e-15	-	tricarballylate dehydrogenase
AUO97_10805	34.5267	14.3734	1.2643	3.8238e-07	1.61e-07	-	LysR family transcriptional regulator
AUO97_10810	25.9291	5.13337	2.3366	4.2396e-08	1.97e-08	-	substrate-binding protein
AUO97_10815	56.6347	4.44892	3.6702	1e-19	1.37e-19	-	MFS transporter
AUO97_10820	19.5151	7.35783	1.4072	7.1254e-05	2.31e-05	-	hypothetical protein
AUO97_10825	59.5006	20.7046	1.523	9.2043e-13	6.98e-13	-	LysR family transcriptional regulator
AUO97_10830	66.324	9.41118	2.8171	2e-20	2.81e-20	-	hypothetical protein
AUO97_10840	35.2091	12.4912	1.495	4.8592e-08	2.25e-08	-	AraC family transcriptional regulator
AUO97_10845	38.3478	7.52894	2.3486	2.4549e-11	1.6e-11	-	fatty acid desaturase
AUO97_10850	19.5151	1.54001	3.6636	9.4985e-08	4.26e-08	-	LysE family translocator
AUO97_10855	19.3786	5.81782	1.7359	1.9018e-05	6.61e-06	-	LysR family transcriptional regulator
AUO97_10880	18.2869	0	5.1548	1.1697e-07	5.2e-08	-	TetR family transcriptional regulator
AUO97_10910	8.8705	3.59336	1.3037	0.00924	0.0022155	-	TetR/AcrR family transcriptional regulator
AUO97_10915	202.247	79.3961	1.349	0	8.53e-36	-	hypothetical protein
AUO97_10950	104.126	15.9134	2.71	0	3.94e-30	-	sensor domain-containing diguanylate cyclase
AUO97_11065	44.0796	15.9134	1.4699	1.3041e-09	7.17e-10	-	hypothetical protein
AUO97_11075	77.378	21.2179	1.8666	1.77e-18	2.34e-18	-	MFS transporter
AUO97_11080	18.5598	8.89784	1.0607	0.00048247	0.00013772	-	TetR/AcrR family transcriptional regulator
AUO97_11115	47.6278	9.7534	2.2878	1.6147e-13	1.32e-13	-	5'-nucleosidase
AUO97_11185	67.8252	28.5758	1.247	1.4365e-12	1.07e-12	-	sulfite exporter TauE/SafE family protein
AUO97_11230	26.6115	10.2667	1.3741	4.2762e-06	1.6e-06	-	hypothetical protein
AUO97_11275	46.6725	22.9291	1.0254	4.559e-08	2.11e-08	-	hypothetical protein
AUO97_11325	94.5732	40.7247	1.2155	1.2087e-16	1.33e-16	-	hypothetical protein
AUO97_11330	40.9408	15.229	1.4267	7.3533e-09	3.69e-09	-	hypothetical protein
AUO97_11445	107.265	47.0559	1.1887	2.17e-18	2.81e-18	-	hypothetical protein
AUO97_11450	53.4959	22.4157	1.2549	2.9216e-10	1.71e-10	-	transcriptional regulator
AUO97_11480	57.8629	28.4046	1.0265	1.1262e-09	6.23e-10	-	oxidoreductase
AUO97_11485	12.0093	1.88224	2.6736	0.00010158	3.22e-05	-	tRNA-Met
AUO97_11505	59.7735	20.7046	1.5296	7.5148e-13	5.76e-13	-	pirin family protein
AUO97_11540	7.36934	2.22446	1.7281	0.0084729	0.0020423	-	elongation factor Tu
AUO97_11605	53.9053	15.7423	1.7758	6.4434e-13	4.97e-13	-	hypothetical protein
AUO97_11640	29.0679	10.7801	1.4311	1.0715e-06	4.3e-07	-	GNAT family N-acetyltransferase
AUO97_11655	44.6254	1.88224	4.5673	1.3222e-16	1.46e-16	-	hypothetical protein
AUO97_11680	37.2561	8.72673	2.094	2.3751e-10	1.41e-10	-	twitching motility protein PilT
AUO97_11685	50.0842	8.04228	2.6387	2.6319e-15	2.6e-15	-	type IV pili twitching motility protein PilT
AUO97_11695	90.3426	38.8425	1.2178	5.4785e-16	5.72e-16	-	hypothetical protein
AUO97_11705	33.9808	8.89784	1.9332	3.9868e-09	2.09e-09	-	hypothetical protein
AUO97_11750	77.651	22.0735	1.8147	3.38e-18	4.26e-18	-	gamma-glutamyltransferase family protein
AUO97_11780	15.694	3.59336	2.1268	3.5753e-05	1.2e-05	-	hypothetical protein
AUO97_11790	27.1574	4.79115	2.5029	9.9708e-09	4.95e-09	-	outer membrane porin%2C OprD family
AUO97_11795	36.8467	7.52894	2.291	8.4813e-11	5.25e-11	-	MFS transporter
AUO97_11800	29.3409	5.81782	2.3344	5.6026e-09	2.85e-09	-	dihydrodipicolinate synthase family protein
AUO97_11805	54.8606	14.0312	1.9671	5.3505e-14	4.57e-14	-	LysR family transcriptional regulator
AUO97_11810	26.475	5.13337	2.3667	2.6876e-08	1.28e-08	-	hypothetical protein
AUO97_11815	76.1498	12.6623	2.5883	0	5.51e-22	-	hypothetical protein
AUO97_11820	126.78	59.8893	1.082	4e-20	5.8e-20	-	alpha/beta hydrolase
AUO97_11825	94.0273	9.24007	3.3471	0	3.09e-30	-	amino acid permease
AUO97_11830	22.5174	4.79115	2.2326	4.8519e-07	2.04e-07	-	homocysteine S-methyltransferase family protein
AUO97_11845	565.392	129.19	2.1298	0	1.15e-134	-	oxygen-dependent choline dehydrogenase
AUO97_11850	714.143	212.179	1.7509	0	4.16e-148	-	betaine-aldehyde dehydrogenase
AUO97_11855	428.513	104.207	2.0399	0	1.92e-99	-	transcriptional regulator BetI
AUO97_11890	55.6794	3.59336	3.9537	8e-20	1.1e-19	-	C4-dicarboxylate transporter DctA
AUO97_11930	34.1173	6.16004	2.4695	1.5815e-10	9.52e-11	-	hypothetical protein
AUO97_11965	59.7735	18.309	1.707	8.3695e-14	7.02e-14	-	ferredoxin reductase
AUO97_11970	53.4959	16.769	1.6736	2.3667e-12	1.73e-12	-	MFS transporter
AUO97_11980	21.4257	9.06895	1.2403	7.1398e-05	2.31e-05	-	alpha/beta hydrolase
AUO97_11990	29.3409	11.1223	1.3995	1.1713e-06	4.68e-07	-	L-aspartate dehydrogenase
AUO97_11995	53.3595	18.4801	1.5298	1.2486e-11	8.44e-12	-	aldehyde dehydrogenase
AUO97_12000	68.5075	24.6402	1.4753	3.627e-14	3.14e-14	-	hypothetical protein
AUO97_12005	32.3432	3.25113	3.3144	1.6136e-11	1.07e-11	-	hypothetical protein
AUO97_12010	137.97	30.2869	2.1876	0	1.21e-34	-	MFS transporter
AUO97_12025	13.6469	1.19779	3.5101	9.5222e-06	3.41e-06	-	AraC family transcriptional regulator
AUO97_12030	80.1074	35.4203	1.1774	4.9434e-14	4.23e-14	-	MFS transporter
AUO97_12040	61.5476	23.2713	1.4032	1.8349e-12	1.35e-12	-	galactose-1-epimerase
AUO97_12050	13.9199	3.25113	2.0981	0.00010671	3.37e-05	-	hypothetical protein
AUO97_12055	42.5784	6.67338	2.6736	2.5054e-13	2.01e-13	-	LysR family transcriptional regulator
AUO97_12060	28.2491	4.96226	2.5091	4.9234e-09	2.53e-09	-	SDR family NAD(P)-dependent oxidoreductase
AUO97_12065	34.5267	5.30448	2.7024	3.8247e-11	2.44e-11	-	MFS transporter
AUO97_12070	38.6208	9.06895	2.0904	1.1477e-10	7.02e-11	-	transketolase
AUO97_12075	37.2561	9.41118	1.985	4.9966e-10	2.87e-10	-	transketolase
AUO97_12090	105.491	21.7313	2.2793	0	1.33e-27	-	D-serine dehydratase
AUO97_12100	48.4466	6.67338	2.8599	1.7938e-15	1.81e-15	-	formylglycine-generating enzyme family protein
AUO97_12105	56.3618	20.1913	1.481	6.0076e-12	4.18e-12	-	arylsulfatase
AUO97_12110	67.6887	29.2602	1.21	2.6535e-12	1.92e-12	-	rhomboid family intramembrane serine protease
AUO97_12125	51.176	14.3734	1.8321	1.3871e-12	1.04e-12	-	hypothetical protein
AUO97_12170	28.6585	9.41118	1.6065	4.3018e-07	1.81e-07	-	cell division protein
AUO97_12240	6.68699	1.02667	2.7034	0.0036194	0.0009228	-	hypothetical protein
AUO97_12270	45.5807	12.8334	1.8285	2.3546e-11	1.54e-11	-	urease accessory protein UreD
AUO97_12275	8.8705	3.42225	1.3741	0.0079462	0.0019233	-	urease subunit gamma
AUO97_12280	12.9646	1.19779	3.4361	1.7261e-05	6.03e-06	-	urease subunit beta
AUO97_12290	132.648	22.9291	2.5324	0	1.81e-36	-	urease subunit alpha
AUO97_12295	23.3362	7.52894	1.6321	4.4734e-06	1.67e-06	-	urease accessory protein UreE
AUO97_12300	18.4233	5.4756	1.7504	2.8896e-05	9.86e-06	-	urease accessory protein
AUO97_12305	19.3786	8.21339	1.2384	0.00016005	4.91e-05	-	urease accessory protein UreG
AUO97_12310	38.8937	10.2667	1.9216	3.3335e-10	1.95e-10	-	urease accessory protein
AUO97_12375	309.785	51.1626	2.5981	0	2.82e-84	-	hypothetical protein
AUO97_12380	33.0255	13.3468	1.3071	4.9678e-07	2.08e-07	-	outer membrane protein assembly factor BamE
AUO97_12385	37.2561	13.1757	1.4996	1.9195e-08	9.23e-09	-	5-formyltetrahydrofolate cyclo-ligase
AUO97_12390	38.2114	16.9401	1.1736	2.0285e-07	8.84e-08	-	hypothetical protein
AUO97_12445	264.887	43.2914	2.6132	0	1.52e-72	-	cation transporter
AUO97_12455	59.0912	12.8334	2.203	4.8237e-16	5.1e-16	-	transcriptional regulator ArgP
AUO97_12460	15.5575	1.71112	3.1846	3.638e-06	1.37e-06	-	hypothetical protein
AUO97_12465	59.7735	27.0358	1.1446	1.1921e-10	7.27e-11	-	16S rRNA (cytidine(1402)-2'-O)-methyltransferase
AUO97_12470	52.5406	9.24007	2.5075	1.5093e-15	1.54e-15	-	YraN family protein
AUO97_12490	34.7996	14.5445	1.2586	3.5992e-07	1.52e-07	-	hypothetical protein
AUO97_12505	60.4559	28.918	1.0639	2.8549e-10	1.68e-10	-	ABC transporter substrate-binding protein
AUO97_12510	35.0726	15.5712	1.1715	6.5107e-07	2.69e-07	-	microcin C ABC transporter permease YejB
AUO97_12515	49.8113	15.229	1.7097	9.2374e-12	6.35e-12	-	ABC transporter permease
AUO97_12520	63.8676	14.7157	2.1177	8.342e-17	9.31e-17	-	ABC transporter ATP-binding protein
AUO97_12550	69.0534	23.2713	1.5692	7.2937e-15	6.73e-15	-	GGDEF domain-containing protein
AUO97_12565	144.384	36.2758	1.9928	0	4.72e-34	fadH	NADPH-dependent 2%2C4-dienoyl-CoA reductase
AUO97_12655	8.32462	2.90891	1.5169	0.0076437	0.0018536	-	hypothetical protein
AUO97_12660	8.32462	0	3.6044	0.00051051	0.00014499	-	TetR/AcrR family transcriptional regulator
AUO97_12665	17.6045	4.27781	2.041	1.585e-05	5.56e-06	-	hypothetical protein
AUO97_12680	61.0017	10.2667	2.5709	4.73e-18	5.91e-18	-	FAD-binding oxidoreductase
AUO97_12685	82.2909	5.13337	4.0028	0	2.98e-28	-	APC family permease
AUO97_12700	32.6161	10.4379	1.6438	5.3762e-08	2.46e-08	-	hypothetical protein
AUO97_12705	55.1336	5.13337	3.425	8.2e-19	1.12e-18	-	gamma-aminobutyraldehyde dehydrogenase
AUO97_12715	23.7456	2.22446	3.4161	6.2682e-09	3.17e-09	-	aspartate aminotransferase family protein
AUO97_12720	7.23287	0	4.4016	0.00089116	0.00024613	-	arginine N-succinyltransferase
AUO97_12895	12.9646	2.7378	2.2435	0.00013109	4.09e-05	-	NAD(P)/FAD-dependent oxidoreductase
AUO97_12900	6.14111	0	5.1655	0.0021403	0.00056226	-	SDR family oxidoreductase
AUO97_12905	44.8984	4.96226	3.1776	3.7405e-15	3.59e-15	-	metal-dependent hydrolase
AUO97_12910	37.2561	9.24007	2.0115	4.1592e-10	2.41e-10	-	TetR/AcrR family transcriptional regulator
AUO97_12925	56.9077	14.0312	2.02	1.0489e-14	9.49e-15	-	KR domain-containing protein
AUO97_12950	44.8984	18.6512	1.2674	6.8159e-09	3.43e-09	-	cytochrome b
AUO97_12985	9.68931	0	3.8234	0.00015318	4.71e-05	-	hypothetical protein
AUO97_13000	9.00697	2.05335	2.1331	0.001722	0.00045778	-	hypothetical protein
AUO97_13010	14.6022	1.54001	3.2452	6.6082e-06	2.4e-06	-	hypothetical protein
AUO97_13065	7.91521	0	3.9467	0.00058773	0.00016564	-	hypothetical protein
AUO97_13070	7.50581	0	3.87	0.00084371	0.00023327	-	DUF559 domain-containing protein
AUO97_13235	10.2352	0	3.5805	0.00011871	3.73e-05	-	hypothetical protein
AUO97_13325	30.5691	10.609	1.5268	2.9938e-07	1.28e-07	-	M23 family peptidase
AUO97_13350	32.8891	8.72673	1.9141	7.9649e-09	3.99e-09	-	hypothetical protein
AUO97_13385	140.427	14.7157	3.2544	0	8.56e-44	-	hypothetical protein
AUO97_13435	29.2044	4.1067	2.8301	7.3322e-10	4.13e-10	-	outer membrane porin%2C OprD family
AUO97_13440	63.1852	5.4756	3.5285	0	2.42e-21	-	aromatic acid/H+ symport family MFS transporter
AUO97_13445	57.4535	9.92452	2.5333	5.917e-17	6.69e-17	-	benzoate membrane transporter
AUO97_13450	80.2439	5.98893	3.744	0	4.19e-27	-	KR domain-containing protein
AUO97_13455	102.488	6.67338	3.9409	0	1.31e-34	-	NADH oxidase
AUO97_13460	60.5923	4.27781	3.8242	0	4.53e-21	-	benzoate 1%2C2-dioxygenase small subunit
AUO97_13465	192.967	19.6779	3.2937	0	6.67e-60	-	benzoate 1%2C2-dioxygenase large subunit
AUO97_13470	83.7921	17.9668	2.2215	0	5.69e-22	-	LysR family transcriptional regulator
AUO97_13475	1355.96	42.7781	4.9863	0	0	-	heavy metal-associated domain protein
AUO97_13480	3396.58	54.756	5.9549	0	0	-	copper-translocating P-type ATPase
AUO97_13485	113.406	24.6402	2.2024	0	6.33e-29	-	Cu(I)-responsive transcriptional regulator
AUO97_13490	108.22	19.1646	2.4975	0	7.39e-30	-	GFA family protein
AUO97_13520	27.1574	4.44892	2.6098	6.4834e-09	3.28e-09	-	exodeoxyribonuclease VII
AUO97_13560	33.9808	16.5979	1.0337	2.8823e-06	1.1e-06	-	LysE family translocator
AUO97_13580	9.68931	2.22446	2.1229	0.0011715	0.00031855	-	hypothetical protein
AUO97_13595	58.8182	27.0358	1.1214	2.2852e-10	1.36e-10	-	phage head morphogenesis protein
AUO97_13600	70.6911	8.21339	3.1055	0	1.76e-22	-	MFS transporter
AUO97_13605	12.4187	5.13337	1.2745	0.0022562	0.00059056	-	transcriptional regulator
AUO97_13615	10.0987	1.02667	3.2981	0.00016948	5.17e-05	-	hypothetical protein
AUO97_13630	6.41405	0	5.2282	0.0017139	0.00045609	-	tRNA-Gly
AUO97_13670	133.194	46.8848	1.5063	0	4.16e-26	-	type I secretion system permease/ATPase
AUO97_13675	67.2793	31.1424	1.1113	1.3877e-11	9.3e-12	-	HlyD family type I secretion periplasmic adaptor subunit
AUO97_13685	57.7265	13.8601	2.0583	4.5316e-15	4.3e-15	-	chloramphenicol acetyltransferase CAT
AUO97_13720	21.2892	6.84449	1.6371	1.1482e-05	4.09e-06	-	Lrp/AsnC family transcriptional regulator
AUO97_13725	54.5877	14.5445	1.9081	1.1334e-13	9.45e-14	-	EamA family transporter
AUO97_13730	97.5755	48.0826	1.021	2.9331e-15	2.87e-15	-	EAL domain-containing protein
AUO97_13735	166.492	65.536	1.3451	0	9.68e-30	-	lauroyl acyltransferase
AUO97_13750	17.8775	4.96226	1.8491	2.6507e-05	9.07e-06	-	hypothetical protein
AUO97_13755	20.1974	1.3689	3.8831	4.2926e-08	1.99e-08	-	TetR/AcrR family transcriptional regulator
AUO97_13760	92.6626	20.1913	2.1983	0	6.23e-24	-	MFS transporter
AUO97_13775	29.8868	6.16004	2.2785	5.3408e-09	2.73e-09	-	DUF1826 domain-containing protein
AUO97_13780	56.6347	17.4535	1.6982	4.1029e-13	3.24e-13	-	3-hydroxyacyl-CoA dehydrogenase
AUO97_13870	13.7834	1.19779	3.5245	8.4565e-06	3.05e-06	-	TetR/AcrR family transcriptional regulator
AUO97_13880	64.277	10.4379	2.6225	3.8e-19	5.37e-19	-	glutathione-dependent formaldehyde dehydrogenase
AUO97_13885	42.8513	1.19779	5.1609	5.0635e-16	5.33e-16	-	DUF1989 domain-containing protein
AUO97_13890	16.7857	0	6.6161	9.8531e-07	3.98e-07	-	DUF1989 domain-containing protein
AUO97_13895	179.321	22.5868	2.989	0	2.45e-53	-	urea carboxylase
AUO97_13900	30.842	6.50227	2.2459	3.6177e-09	1.9e-09	-	flavodoxin
AUO97_13915	8.18815	1.19779	2.7732	0.0011834	0.00032086	-	transcriptional regulator
AUO97_13920	41.2137	3.59336	3.5197	1.3752e-14	1.23e-14	-	allophanate hydrolase
AUO97_13925	56.9077	13.1757	2.1107	4.1372e-15	3.94e-15	-	ABC transporter substrate-binding protein
AUO97_13930	24.5645	2.7378	3.1655	6.2071e-09	3.15e-09	-	ABC transporter ATP-binding protein
AUO97_13935	33.2985	9.7534	1.7715	1.6363e-08	7.95e-09	-	ABC transporter permease
AUO97_14100	13.9199	1.19779	3.5387	7.5108e-06	2.72e-06	-	hypothetical protein
AUO97_14110	35.3455	11.4645	1.6244	1.7326e-08	8.38e-09	-	EamA family transporter
AUO97_14120	43.5337	7.70006	2.4992	4.075e-13	3.22e-13	-	4-hydroxyproline 2-epimerase
AUO97_14125	33.5714	3.08002	3.4462	4.5226e-12	3.2e-12	-	FAD-binding oxidoreductase
AUO97_14135	45.9901	14.0312	1.7127	5.5492e-11	3.5e-11	-	FAD-binding protein
AUO97_14145	72.1922	6.16004	3.5508	0	3.73e-24	-	MFS transporter
AUO97_14150	59.2276	13.5179	2.1314	9.3109e-16	9.61e-16	-	aldehyde dehydrogenase (NADP(+))
AUO97_14155	61.1382	12.149	2.3312	4.117e-17	4.7e-17	-	APC family permease
AUO97_14160	63.4582	19.3357	1.7145	1.3247e-14	1.19e-14	-	L-serine ammonia-lyase
AUO97_14230	16.2398	2.90891	2.481	9.8708e-06	3.53e-06	-	PaaI family thioesterase
AUO97_14255	5.18583	1.19779	2.1142	0.01773	0.0040918	-	hypothetical protein
AUO97_14260	15.1481	1.19779	3.6607	2.5937e-06	9.95e-07	-	TetR/AcrR family transcriptional regulator
AUO97_14265	40.1219	13.3468	1.5879	2.5895e-09	1.38e-09	-	hypothetical protein
AUO97_14275	30.842	8.04228	1.9392	1.9941e-08	9.58e-09	-	cytochrome b
AUO97_14285	10.9175	2.90891	1.9081	0.00089944	0.00024814	-	FMN-dependent NADH-azoreductase
AUO97_14290	23.4727	10.0956	1.2173	3.6557e-05	1.22e-05	-	HTH domain-containing protein
AUO97_14305	25.3833	10.0956	1.3301	9.1515e-06	3.29e-06	-	UTRA domain-containing protein
AUO97_14310	32.2067	4.27781	2.9124	7.154e-11	4.46e-11	-	putative 2-aminoethylphosphonate ABC transporter substrate-binding protein
AUO97_14315	24.8374	4.1067	2.5965	2.9916e-08	1.41e-08	-	hypothetical protein
AUO97_14320	39.3031	3.42225	3.5216	5.5261e-14	4.71e-14	-	putative 2-aminoethylphosphonate ABC transporter permease subunit
AUO97_14325	18.0139	2.05335	3.1331	6.8969e-07	2.84e-07	-	TIGR03364 family FAD-dependent oxidoreductase
AUO97_14330	15.2846	4.62003	1.7261	0.00015074	4.65e-05	-	2-aminoethylphosphonate--pyruvate transaminase
AUO97_14335	27.0209	5.4756	2.303	2.5671e-08	1.22e-08	-	phosphonoacetaldehyde hydrolase
AUO97_14375	115.18	54.756	1.0728	2.52e-18	3.22e-18	-	methylcrotonoyl-CoA carboxylase subunit beta
AUO97_14380	82.2909	31.3136	1.3939	4.3636e-16	4.65e-16	-	isovaleryl-CoA dehydrogenase
AUO97_14390	105.9	49.4515	1.0986	3.045e-17	3.52e-17	-	AMP-binding protein
AUO97_14395	33.5714	15.9134	1.077	2.3545e-06	9.07e-07	-	class I SAM-dependent methyltransferase
AUO97_14400	106.582	21.2179	2.3286	0	3.09e-28	-	porin
AUO97_14405	67.5523	4.96226	3.7669	0	3.71e-23	-	SGNH/GDSL hydrolase family protein
AUO97_14410	60.0465	9.92452	2.597	6.84e-18	8.36e-18	-	LysR family transcriptional regulator
AUO97_14415	28.6585	6.33116	2.1784	1.7939e-08	8.65e-09	-	hypothetical protein
AUO97_14425	19.788	1.19779	4.0462	4.9827e-08	2.3e-08	-	hypothetical protein
AUO97_14435	1039.9	350.951	1.5671	0	1.38e-198	-	hypothetical protein
AUO97_14440	12.0093	4.62003	1.3782	0.0019889	0.00052463	-	damage-inducible protein CinA
AUO97_14460	20.061	8.21339	1.2883	9.7217e-05	3.1e-05	-	hypothetical protein
AUO97_14465	148.615	21.0468	2.8199	0	3.58e-43	-	stress-induced protein
AUO97_14490	84.065	4.96226	4.0824	0	5.92e-29	-	hypothetical protein
AUO97_14495	127.599	22.7579	2.4872	0	8.86e-35	-	histidine kinase
AUO97_14500	48.0372	9.7534	2.3002	1.1539e-13	9.6e-14	-	DNA-binding response regulator
AUO97_14510	23.6092	2.39557	3.3009	8.8676e-09	4.42e-09	-	amino acid ABC transporter permease
AUO97_14515	20.3339	3.59336	2.5005	7.1313e-07	2.93e-07	-	amino acid ABC transporter permease
AUO97_14520	24.2915	4.1067	2.5644	4.7505e-08	2.2e-08	-	amino acid ABC transporter ATP-binding protein
AUO97_14525	19.6516	4.62003	2.0887	4.2889e-06	1.6e-06	-	ArtI protein
AUO97_14530	26.2021	5.81782	2.1711	7.531e-08	3.4e-08	-	hypothetical protein
AUO97_14535	22.381	3.08002	2.8613	6.3931e-08	2.91e-08	-	LysR family transcriptional regulator
AUO97_14540	18.6963	2.56669	2.8648	7.6559e-07	3.14e-07	-	LysE family translocator
AUO97_14545	47.0819	12.4912	1.9143	5.0953e-12	3.57e-12	-	cysteine desulfurase
AUO97_14550	37.3926	5.13337	2.8648	2.7136e-12	1.96e-12	-	hypothetical protein
AUO97_14555	29.7503	4.79115	2.6345	1.1196e-09	6.2e-10	-	serine acetyltransferase
AUO97_14560	10.2352	1.3689	2.9025	0.00024185	7.2e-05	-	rhodanese-like domain-containing protein
AUO97_14565	33.9808	13.689	1.3117	3.2833e-07	1.39e-07	-	SDR family oxidoreductase
AUO97_14585	39.5761	8.72673	2.1811	3.599e-11	2.31e-11	-	LysR family transcriptional regulator
AUO97_14590	22.6539	1.3689	4.0487	5.4177e-09	2.77e-09	-	hypothetical protein
AUO97_14595	35.0726	8.72673	2.0068	1.3852e-09	7.57e-10	-	LrgB family protein
AUO97_14600	52.5406	10.7801	2.2851	9.5226e-15	8.63e-15	-	PLP-dependent aminotransferase family protein
AUO97_14605	14.4657	3.93558	1.878	0.00014447	4.47e-05	-	FMN-binding negative transcriptional regulator
AUO97_14610	28.2491	4.44892	2.6667	2.5732e-09	1.37e-09	-	N-acetyltransferase
AUO97_14635	16.7857	8.04228	1.0616	0.00089913	0.00024814	-	triphosphoribosyl-dephospho-CoA synthase
AUO97_14645	25.7927	11.6356	1.1484	2.2787e-05	7.85e-06	-	biotin-independent malonate decarboxylase subunit beta
AUO97_14660	24.2915	9.58229	1.342	1.3357e-05	4.73e-06	-	malonate decarboxylase subunit epsilon
AUO97_14680	87.0674	39.0136	1.1582	5.8791e-15	5.5e-15	-	PLP-dependent aminotransferase family protein
AUO97_14705	131.829	29.2602	2.1717	0	5.04e-33	-	hypothetical protein
AUO97_14710	66.324	14.2023	2.2234	6.44e-18	7.9e-18	-	LLM class flavin-dependent oxidoreductase
AUO97_14715	55.8159	5.81782	3.2621	1.15e-18	1.54e-18	-	MFS transporter
AUO97_14720	69.7358	9.41118	2.8895	0	1.78e-21	-	hypothetical protein
AUO97_14725	111.086	29.2602	1.9247	0	5.08e-26	-	taurine ABC transporter substrate-binding protein
AUO97_14730	48.583	19.5068	1.3165	9.7139e-10	5.43e-10	tauB	taurine ABC transporter ATP-binding protein
AUO97_14735	60.1829	17.9668	1.744	4.4016e-14	3.79e-14	-	taurine ABC transporter permease
AUO97_14745	10.9175	1.3689	2.9956	0.00013223	4.12e-05	-	aspartate/glutamate racemase family protein
AUO97_14750	63.0488	6.33116	3.3159	1e-20	7.93e-21	-	NCS1 family APC transporter
AUO97_14760	30.842	14.8868	1.0509	7.3164e-06	2.65e-06	-	LysR family transcriptional regulator
AUO97_14770	60.8653	27.7202	1.1347	9.2878e-11	5.74e-11	-	amidohydrolase
AUO97_14775	6.41405	0	3.6433	0.0022415	0.00058732	-	DUF1427 domain-containing protein
AUO97_14780	16.5128	2.7378	2.5925	6.2816e-06	2.29e-06	-	arsenate reductase (glutaredoxin)
AUO97_14785	34.2538	12.6623	1.4357	1.1472e-07	5.11e-08	-	transcriptional regulator
AUO97_14790	63.7311	20.5335	1.634	3.3102e-14	2.88e-14	-	arsenical-resistance protein
AUO97_14795	58.5453	17.9668	1.7042	1.5478e-13	1.27e-13	-	LysR family transcriptional regulator
AUO97_14800	43.9431	17.7957	1.3041	6.8556e-09	3.44e-09	-	chromate transporter
AUO97_14805	30.5691	8.21339	1.896	2.9671e-08	1.4e-08	-	chromate transporter
AUO97_14810	6.82346	0	3.3175	0.0019672	0.00051944	-	alkyl hydroperoxide reductase subunit F
AUO97_14870	19.5151	6.33116	1.624	2.8129e-05	9.62e-06	-	LysE family translocator
AUO97_14915	26.475	8.72673	1.6011	1.2179e-06	4.85e-07	-	Crp/Fnr family transcriptional regulator
AUO97_14920	34.1173	8.21339	2.0545	1.7149e-09	9.32e-10	-	DUF962 domain-containing protein
AUO97_14930	18.5598	3.59336	2.3688	3.2065e-06	1.21e-06	-	ABC transporter permease
AUO97_14935	31.2514	8.21339	1.9279	1.7206e-08	8.33e-09	-	hypothetical protein
AUO97_14940	31.115	3.25113	3.2586	4.5927e-11	2.92e-11	-	D-methionine transporter
AUO97_14945	20.8798	2.56669	3.0241	1.167e-07	5.2e-08	-	methionine transporter
AUO97_14950	35.7549	11.8068	1.5985	1.7399e-08	8.41e-09	-	LLM class flavin-dependent oxidoreductase
AUO97_14955	44.6254	8.38451	2.4121	3.7866e-13	3e-13	-	SfnB family sulfur acquisition oxidoreductase
AUO97_14960	46.8089	9.41118	2.3143	2.1192e-13	1.72e-13	-	SfnB family sulfur acquisition oxidoreductase
AUO97_14990	34.5267	16.9401	1.0273	2.5284e-06	9.71e-07	-	hypothetical protein
AUO97_15020	16.6492	4.1067	2.0194	2.8848e-05	9.85e-06	-	tRNA-Met
AUO97_15030	48.0372	10.9512	2.1331	4.531e-13	3.56e-13	-	LysR family transcriptional regulator
AUO97_15040	92.5261	21.5602	2.1015	0	2.99e-23	-	cytosine permease
AUO97_15050	345.267	55.4404	2.6387	0	1.31e-94	-	EamA/RhaT family transporter
AUO97_15055	50.6301	18.1379	1.481	7.0178e-11	4.38e-11	-	LysR family transcriptional regulator
AUO97_15070	35.6185	2.56669	3.7946	4.1569e-13	3.27e-13	-	fimbrial protein
AUO97_15075	69.8722	7.52894	3.2142	0	1.42e-22	-	fimbrial biogenesis outer membrane usher protein
AUO97_15080	40.2584	7.35783	2.4519	4.0939e-12	2.91e-12	-	pilus assembly protein
AUO97_15090	18.1504	3.59336	2.3366	4.5319e-06	1.68e-06	-	hypothetical protein
AUO97_15095	19.6516	4.62003	2.0887	4.2889e-06	1.6e-06	-	hypothetical protein
AUO97_15110	107.947	39.1847	1.462	0	4.25e-21	-	bifunctional ADP-dependent NAD(P)H-hydrate dehydratase/NAD(P)H-hydrate epimerase
AUO97_15120	64.4135	22.5868	1.5119	1.2545e-13	1.04e-13	-	XRE family transcriptional regulator
AUO97_15125	53.7689	10.609	2.3415	2.8448e-15	2.79e-15	-	N-acetyltransferase
AUO97_15175	69.0534	26.8646	1.362	1.5617e-13	1.28e-13	-	hypothetical protein
AUO97_15190	14.7387	3.59336	2.0362	7.9342e-05	2.55e-05	-	hypothetical protein
AUO97_15200	29.2044	13.1757	1.1483	6.576e-06	2.39e-06	-	hypothetical protein
AUO97_15355	26.8844	8.21339	1.7107	5.4442e-07	2.27e-07	-	type 4 fimbrial biogenesis protein
AUO97_15440	49.4019	16.5979	1.5736	4.4987e-11	2.86e-11	-	DUF340 domain-containing protein
AUO97_15545	43.1243	3.59336	3.5851	2.744e-15	2.7e-15	-	hypothetical protein
AUO97_15560	7.50581	1.88224	1.9956	0.0051641	0.0012852	-//-
AUO97_15575	12.5552	1.71112	2.8753	5.0053e-05	1.66e-05	-	hypothetical protein
AUO97_15600	9.41638	1.19779	2.9748	0.00039488	0.00011441	-	hypothetical protein
AUO97_15615	39.4396	4.27781	3.2047	1.5328e-13	1.26e-13	-	phage portal protein
AUO97_15620	7.91521	0	5.5316	0.000522	0.00014809	-	HK97 family phage prohead protease
AUO97_15625	13.6469	3.42225	1.9956	0.00016262	4.98e-05	-	phage major capsid protein
AUO97_15630	8.46109	0	5.6278	0.00034299	0.00010031	-	hypothetical protein
AUO97_15640	9.96225	0	3.8635	0.00012069	3.79e-05	-	hypothetical protein
AUO97_15730	37.3926	11.4645	1.7056	3.5905e-09	1.89e-09	-	GNAT family N-acetyltransferase
AUO97_15735	20.061	4.1067	2.2883	1.6825e-06	6.59e-07	-	biopolymer transporter ExbD
AUO97_15740	13.101	0	4.2586	8.1914e-06	2.96e-06	-	biopolymer transporter ExbD
AUO97_15745	25.3833	5.13337	2.3059	6.6833e-08	3.04e-08	-	MotA/TolQ/ExbB proton channel family protein
AUO97_15750	34.2538	5.4756	2.6452	5.9924e-11	3.76e-11	-	energy transducer TonB
AUO97_15765	92.3897	37.4736	1.3019	4.595e-17	5.21e-17	-	heme-binding protein A
AUO97_15770	84.338	39.1847	1.1059	4.2097e-14	3.63e-14	-	hypothetical protein
AUO97_15775	65.2323	12.149	2.4248	1.42e-18	1.89e-18	-	ABC transporter permease
AUO97_15780	45.0348	14.2023	1.6649	1.3591e-10	8.24e-11	-	ABC transporter permease
AUO97_15785	78.1969	28.7469	1.4437	9.9849e-16	1.03e-15	-	ABC transporter ATP-binding protein
AUO97_15910	32.6161	14.7157	1.1482	1.9088e-06	7.44e-07	-	AraC family transcriptional regulator
AUO97_15975	29.4773	11.2934	1.3841	1.2233e-06	4.86e-07	-	hypothetical protein
AUO97_16010	224.765	89.4918	1.3286	0	3.57e-39	-	haloacid dehalogenase
AUO97_16015	10.2352	3.25113	1.6545	0.0022598	0.0005909	-	hypothetical protein
AUO97_16030	15.9669	6.50227	1.2961	0.00049254	0.0001402	-	histidine phosphatase family protein
AUO97_16035	44.7619	17.1112	1.3873	2.1774e-09	1.17e-09	-	histidine-type phosphatase
AUO97_16040	45.3078	16.0846	1.4941	6.0861e-10	3.47e-10	-	adenosylcobinamide-GDP ribazoletransferase
AUO97_16050	63.0488	13.5179	2.2216	4.22e-17	4.8e-17	-	sulfite exporter TauE/SafE family protein
AUO97_16060	54.5877	20.0201	1.4471	1.9128e-11	1.27e-11	-	PepSY domain-containing protein
AUO97_16080	59.5006	20.7046	1.523	9.2043e-13	6.98e-13	-	DUF1956 domain-containing protein
AUO97_16085	63.0488	14.2023	2.1503	9.131e-17	1.01e-16	-	membrane protein
AUO97_16090	148.615	28.2335	2.3961	0	2.42e-39	-	ABC transporter ATP-binding protein
AUO97_16095	55.27	11.2934	2.291	1.8525e-15	1.86e-15	-	ABC transporter permease
AUO97_16100	48.856	19.5068	1.3246	7.9897e-10	4.49e-10	-	ABC transporter permease
AUO97_16155	31.7973	15.229	1.0621	4.8601e-06	1.8e-06	-	class I SAM-dependent methyltransferase
AUO97_16235	61.1382	29.9447	1.0298	3.6669e-10	2.13e-10	-	GGDEF domain-containing protein
AUO97_16315	44.7619	8.21339	2.4462	2.7491e-13	2.2e-13	-	DMT transporter permease
AUO97_16335	91.2979	24.4691	1.8996	0	1.54e-21	-	chromate transporter
AUO97_16340	23.4727	2.22446	3.3995	7.9182e-09	3.97e-09	-	GntR family transcriptional regulator
AUO97_16345	63.8676	5.81782	3.4565	0	2.14e-21	-	fumarate reductase/succinate dehydrogenase flavoprotein subunit
AUO97_16355	35.0726	7.18672	2.2869	2.4529e-10	1.45e-10	-	hypothetical protein
AUO97_16360	14.8751	0	4.4418	1.8594e-06	7.26e-07	-	ABC transporter permease
AUO97_16365	19.9245	7.01561	1.5059	3.8616e-05	1.29e-05	-	ABC transporter ATP-binding protein
AUO97_16370	14.0563	4.79115	1.5528	0.00047196	0.00013494	-	HEAT repeat domain-containing protein
AUO97_16375	9.27991	1.88224	2.3017	0.0011032	0.00030094	-	DUF971 domain-containing protein
AUO97_16420	115.589	35.7625	1.6925	0	8.8e-25	-	hypothetical protein
AUO97_16430	125.006	57.3226	1.1248	2e-20	3.22e-20	-	CoA transferase subunit A
AUO97_16480	50.0842	7.18672	2.801	8.8069e-16	9.11e-16	-	MFS transporter
AUO97_16485	45.3078	4.27781	3.4048	1.0635e-15	1.09e-15	-	dienelactone hydrolase family protein
AUO97_16490	14.4657	0	4.0796	3.072e-06	1.17e-06	-	SDR family NAD(P)-dependent oxidoreductase
AUO97_16495	37.802	5.13337	2.8805	1.9186e-12	1.41e-12	-	hypothetical protein
AUO97_16500	11.1905	1.02667	3.4462	6.4657e-05	2.11e-05	-	flavin reductase
AUO97_16505	19.9245	2.22446	3.163	1.6714e-07	7.34e-08	-	hypothetical protein
AUO97_16515	7.91521	3.59336	1.1393	0.019307	0.0044336	antC	anthranilate dioxygenase reductase
AUO97_16535	306.1	107.972	1.5033	0	1.05e-57	-	AdeB/AdeJ family multidrug efflux RND transporter permease subunit
AUO97_16545	46.6725	22.5868	1.0471	3.605e-08	1.69e-08	-	efflux system DNA-binding response regulator AdeR
AUO97_16570	45.7172	3.42225	3.7397	2.5003e-16	2.71e-16	-	alpha/beta hydrolase
AUO97_16575	15.9669	4.96226	1.686	0.00012277	3.85e-05	-	KR domain-containing protein
AUO97_16625	20.4704	1.71112	3.5805	5.239e-08	2.41e-08	-	TetR family transcriptional regulator
AUO97_16630	10.9175	1.54001	2.8256	0.00016727	5.11e-05	-//-
AUO97_16650	22.2445	8.04228	1.4678	1.651e-05	5.78e-06	-	hypothetical protein
AUO97_16660	23.0633	1.54001	3.9046	4.6649e-09	2.41e-09	-	hypothetical protein
AUO97_16665	28.6585	4.1067	2.8029	1.1664e-09	6.44e-10	-	RND transporter
AUO97_16670	34.1173	5.30448	2.6852	5.4034e-11	3.41e-11	-	hypothetical protein
AUO97_16675	21.8351	9.7534	1.1627	9.045e-05	2.89e-05	-	hypothetical protein
AUO97_16680	60.3194	9.24007	2.7066	2.3e-18	2.96e-18	-	MFS transporter
AUO97_16685	46.9454	19.6779	1.2544	3.5589e-09	1.88e-09	-	RND transporter
AUO97_16725	36.9832	7.87117	2.2322	1.1287e-10	6.91e-11	-	nicotinate phosphoribosyltransferase
AUO97_16735	44.489	5.13337	3.1155	6.648e-15	6.19e-15	-	sulfite exporter TauE/SafE family protein
AUO97_16740	20.8798	4.27781	2.2872	1.0387e-06	4.19e-07	-	AraC family transcriptional regulator
AUO97_16745	12.2822	4.62003	1.4106	0.0016109	0.00043002	-	GNAT family N-acetyltransferase
AUO97_16750	18.6963	3.42225	2.4497	2.3133e-06	8.92e-07	-	ABC transporter ATP-binding protein
AUO97_16755	13.9199	2.22446	2.6456	3.0223e-05	1.03e-05	-	iron ABC transporter permease
AUO97_16760	25.7927	7.70006	1.744	7.747e-07	3.17e-07	-	ABC transporter substrate-binding protein
AUO97_16790	52.1312	13.3468	1.9657	2.274e-13	1.83e-13	-	LysR family transcriptional regulator
AUO97_16810	37.9384	16.4268	1.2076	1.668e-07	7.33e-08	-	TetR/AcrR family transcriptional regulator
AUO97_16815	67.4158	11.1223	2.5996	7e-20	9.55e-20	-	MFS transporter
AUO97_16820	31.6609	9.41118	1.7503	4.2036e-08	1.96e-08	-	HlyD family secretion protein
AUO97_16825	5.45877	1.3689	1.9956	0.017081	0.0039473	-	EamA-like transporter family protein
AUO97_16830	22.381	4.79115	2.2238	5.435e-07	2.27e-07	-	EamA-like transporter family protein
AUO97_16835	46.1266	11.4645	2.0084	3.6951e-12	2.63e-12	-	LysR family transcriptional regulator
AUO97_16840	107.128	50.6493	1.0807	3.092e-17	3.57e-17	-	MFS transporter
AUO97_16845	60.8653	26.0091	1.2266	2.6193e-11	1.7e-11	-	SMP-30/gluconolactonase/LRE family protein
AUO97_16855	31.7973	3.93558	3.0143	6.4304e-11	4.03e-11	-	hypothetical protein
AUO97_16860	22.9268	1.3689	4.0659	4.3106e-09	2.25e-09	-	hydrolase
AUO97_16865	38.3478	6.33116	2.5986	5.663e-12	3.95e-12	-	MFS transporter
AUO97_16915	19.788	1.54001	3.6836	7.5219e-08	3.4e-08	-	TetR/AcrR family transcriptional regulator
AUO97_16975	62.6394	19.849	1.658	4.0138e-14	3.47e-14	-	hydrolase
AUO97_16980	92.2532	44.147	1.0633	6.7669e-15	6.29e-15	-	Rrf2 family transcriptional regulator
AUO97_16985	125.688	36.9603	1.7658	0	1.45e-27	-	pyridine nucleotide-disulfide oxidoreductase
AUO97_17015	48.7195	18.6512	1.3852	4.392e-10	2.54e-10	-	2%2C4-dienoyl-CoA reductase
AUO97_17035	44.3525	3.93558	3.4944	1.5192e-15	1.54e-15	-	GguC protein
AUO97_17040	55.543	12.6623	2.1331	7.0438e-15	6.53e-15	-	MFS transporter
AUO97_17045	69.0534	13.689	2.3347	3.8e-19	5.37e-19	-	dihydroxy-acid dehydratase
AUO97_17055	45.5807	11.2934	2.0129	4.7609e-12	3.35e-12	-	hypothetical protein
AUO97_17065	327.39	18.8224	4.1205	0	3.74e-108	-	muconate cycloisomerase
AUO97_17070	49.5383	2.90891	4.09	5.77e-18	7.12e-18	-	muconolactone delta-isomerase
AUO97_17075	253.969	21.5602	3.5582	0	9.78e-81	-	catechol 1%2C2-dioxygenase
AUO97_17095	26.748	12.4912	1.0985	2.197e-05	7.58e-06	-	3-oxoadipate enol-lactonase
AUO97_17100	112.997	12.8334	3.1383	0	5.52e-35	-	penicillin G amidase
AUO97_17105	68.3711	10.9512	2.6423	2e-20	3.58e-20	-	NAD-dependent phenylacetaldehyde dehydrogenase
AUO97_17110	13.5105	1.02667	3.718	8.5522e-06	3.08e-06	-	hypothetical protein
AUO97_17115	83.2462	11.8068	2.8178	0	6.01e-25	tynA	primary-amine oxidase
AUO97_17120	30.842	12.4912	1.304	1.2086e-06	4.82e-07	-	transcriptional regulator FeaR
AUO97_17125	41.896	20.5335	1.0288	2.1414e-07	9.32e-08	-	flavin reductase
AUO97_17130	37.3926	7.35783	2.3454	4.4144e-11	2.81e-11	-	oxidoreductase
AUO97_17135	32.7526	10.7801	1.6032	6.6612e-08	3.03e-08	-	KR domain-containing protein
AUO97_17140	21.9715	2.39557	3.1972	3.618e-08	1.69e-08	-	aromatic-ring-hydroxylating dioxygenase subunit beta
AUO97_17145	105.081	8.21339	3.6774	0	9.85e-35	-	aromatic ring-hydroxylating dioxygenase subunit alpha
AUO97_17150	9.00697	1.02667	3.1331	0.00044769	0.00012851	-	nuclear transport factor 2 family protein
AUO97_17155	8.8705	1.3689	2.696	0.00081259	0.00022516	-	hypothetical protein
AUO97_17160	37.6655	6.50227	2.5342	1.2425e-11	8.41e-12	-	acyl-CoA dehydrogenase
AUO97_17175	80.1074	5.13337	3.964	0	1.74e-27	-	MFS transporter
AUO97_17200	25.1103	7.35783	1.7709	9.4432e-07	3.83e-07	-	hypothetical protein
AUO97_17205	16.2398	5.30448	1.6143	0.00013782	4.29e-05	-	LysR family transcriptional regulator
AUO97_17210	20.6069	10.2667	1.0051	0.0003096	9.09e-05	-	IclR family transcriptional regulator
AUO97_17215	42.169	18.8224	1.1637	5.2581e-08	2.42e-08	-	MBL fold metallo-hydrolase
AUO97_17220	26.3386	8.72673	1.5937	1.3526e-06	5.36e-07	-	hypothetical protein
AUO97_17245	60.5923	13.8601	2.1282	4.5281e-16	4.81e-16	-	3-dehydroshikimate dehydratase
AUO97_17250	15.8304	3.08002	2.3617	1.7315e-05	6.04e-06	-	type I 3-dehydroquinate dehydratase
AUO97_17255	29.3409	6.16004	2.2519	8.3887e-09	4.19e-09	-	protocatechuate 3%2C4-dioxygenase subunit alpha
AUO97_17260	32.3432	5.98893	2.4331	5.6443e-10	3.23e-10	-	protocatechuate 3%2C4-dioxygenase subunit beta
AUO97_17265	11.7364	1.88224	2.6405	0.00012895	4.03e-05	-	4-carboxymuconolactone decarboxylase
AUO97_17270	80.2439	9.92452	3.0153	0	6.36e-25	-	aromatic acid/H+ symport family MFS transporter
AUO97_17275	19.788	8.72673	1.1811	0.0001779	5.4e-05	-	3-oxoadipate enol-lactonase
AUO97_17280	36.4373	5.81782	2.6469	1.473e-11	9.83e-12	-	3-carboxy-cis%2Ccis-muconate cycloisomerase
AUO97_17295	7.36934	1.02667	2.8436	0.0019503	0.00051526	-	3-oxoadipate CoA-transferase subunit A
AUO97_17335	36.9832	1.71112	4.4339	5.5858e-14	4.75e-14	-	metal-dependent hydrolase
AUO97_17355	124.051	39.0136	1.6689	0	3.3e-26	fadH	NADPH-dependent 2%2C4-dienoyl-CoA reductase
AUO97_17400	68.917	22.2446	1.6314	3.1824e-15	3.09e-15	-	hypothetical protein
AUO97_17425	50.0842	18.1379	1.4653	1.05e-10	6.47e-11	-	potassium uptake protein (TrkH)
AUO97_17485	15.5575	7.35783	1.0803	0.001296	0.00035035	-	N-acetyltransferase
AUO97_17520	6.68699	0	3.7414	0.0017215	0.00045778	-	hypothetical protein
AUO97_17575	42.3055	11.2934	1.9054	6.4631e-11	4.05e-11	-	hypothetical protein
AUO97_17625	33.0255	14.8868	1.1496	1.6295e-06	6.4e-07	-	DUF159 family protein
AUO97_17640	48.856	17.1112	1.5136	1.069e-10	6.58e-11	-	alpha/beta hydrolase
AUO97_17645	89.3873	15.229	2.5532	0	2.77e-25	-	amino acid permease
AUO97_17650	79.5615	28.5758	1.4773	3.1856e-16	3.43e-16	-	kynureninase
AUO97_17660	28.3856	10.0956	1.4914	9.8389e-07	3.98e-07	-	N-acetyltransferase
AUO97_17695	33.2985	14.3734	1.2121	9.1459e-07	3.71e-07	-	regulatory protein RecX
AUO97_17815	45.8537	13.5179	1.7622	3.7507e-11	2.4e-11	-	hypothetical protein
AUO97_17820	45.9901	15.229	1.5945	1.7013e-10	1.02e-10	-	hypothetical protein
AUO97_17860	51.8583	23.6135	1.135	2.2296e-09	1.2e-09	-	EamA/RhaT family transporter
AUO97_17865	90.4791	26.3513	1.7797	1e-20	1.71e-20	-	PLP-dependent aminotransferase family protein
AUO97_17885	12.4187	5.30448	1.2272	0.0025969	0.00067321	-	molybdenum cofactor biosynthesis protein MoaE
AUO97_17900	100.032	32.3402	1.6291	0	3.61e-21	-	hypothetical protein
AUO97_17905	14.0563	7.01561	1.0026	0.0029164	0.00075107	-	molybdenum cofactor guanylyltransferase
AUO97_17910	84.065	22.0735	1.9292	2e-20	3.37e-20	-	nitrate reductase
AUO97_17915	100.987	19.3357	2.3848	0	3.12e-27	-	nitrite reductase (NAD(P)H) small subunit
AUO97_17920	153.937	16.9401	3.1838	0	2.12e-47	-	nitrite reductase large subunit
AUO97_17925	13.6469	1.71112	2.9956	1.925e-05	6.69e-06	-	hypothetical protein
AUO97_17930	26.6115	1.19779	4.4736	1.7664e-10	1.06e-10	-	response regulator
AUO97_17935	30.2962	2.7378	3.468	4.6476e-11	2.95e-11	-	nitrate transport protein (NasF)
AUO97_17940	49.1289	3.08002	3.9956	9.73e-18	1.17e-17	-	Y-family DNA polymerase
AUO97_17965	47.9007	21.0468	1.1864	5.1626e-09	2.65e-09	-	MFS transporter
AUO97_17995	6.14111	0	5.1655	0.0021403	0.00056226	-	hypothetical protein
AUO97_18005	84.8838	15.4001	2.4625	0	1.28e-23	-	bacteriophage protein
AUO97_18035	23.4727	10.7801	1.1226	6.1445e-05	2.01e-05	-	DUF4236 domain-containing protein
AUO97_18065	3.82114	0	3.481	0.019326	0.0044361	-	hypothetical protein
AUO97_18070	75.331	11.9779	2.6529	0	4.64e-22	-	hypothetical protein
AUO97_18080	54.3147	17.1112	1.6664	1.7478e-12	1.3e-12	-	SH3 domain-containing protein
AUO97_18090	10.0987	2.22446	2.1826	0.00082377	0.00022813	-	hypothetical protein
AUO97_18100	8.18815	2.22446	1.8801	0.0042315	0.0010677	-	hypothetical protein
AUO97_18110	4.77642	0	3.218	0.010106	0.0024152	-	hypothetical protein
AUO97_18115	9.14344	1.19779	2.9324	0.00050365	0.00014313	-	hypothetical protein
AUO97_18125	66.597	4.96226	3.7464	0	8.06e-23	-	hypothetical protein
AUO97_18145	46.6725	8.55562	2.4476	8.5359e-14	7.15e-14	-	head morphogenesis protein
AUO97_18150	76.1498	9.41118	3.0164	0	9.63e-24	-	DUF4055 domain-containing protein
AUO97_18155	65.2323	5.4756	3.5745	0	4.62e-22	-	hypothetical protein
AUO97_18165	8.32462	3.08002	1.4344	0.0089818	0.0021606	-	hypothetical protein
AUO97_18280	63.3217	10.4379	2.6009	8.5e-19	1.15e-18	-	ATPase AAA
AUO97_18310	13.6469	0	5.3175	4.8858e-06	1.81e-06	-	hypothetical protein
AUO97_18330	68.7805	28.0624	1.2934	4.9317e-13	3.85e-13	-	PepSY domain-containing protein
AUO97_18335	90.0697	36.7892	1.2918	1.378e-16	1.51e-16	-	FMN-binding glutamate synthase family protein
AUO97_18370	21.0163	10.2667	1.0335	0.00023372	6.97e-05	-	acyl-CoA thioesterase
AUO97_18375	107.674	17.9668	2.5833	0	2.78e-30	-	phospholipase C%2C phosphocholine-specific
AUO97_18420	39.7125	10.7801	1.8812	2.9626e-10	1.73e-10	-	LysR family transcriptional regulator
AUO97_18440	64.4135	28.5758	1.1726	1.529e-11	1.02e-11	-	membrane protein
AUO97_18445	34.2538	15.0579	1.1857	7.8534e-07	3.21e-07	-	MgtC/SapB family protein
AUO97_18450	122.549	34.7358	1.8189	0	1.83e-27	-	magnesium-translocating P-type ATPase
AUO97_18460	23.1998	5.64671	2.0386	7.2982e-07	3e-07	-	hypothetical protein
AUO97_18480	58.8182	21.2179	1.471	2.3805e-12	1.74e-12	-	OmpW family protein
AUO97_18485	152.982	41.4092	1.8853	0	1.16e-34	-	TonB-dependent siderophore receptor
AUO97_18525	17.3316	3.76447	2.2029	1.1067e-05	3.95e-06	-	TetR/AcrR family transcriptional regulator
AUO97_18530	27.0209	7.52894	1.8436	2.4701e-07	1.07e-07	-//-
AUO97_18535	31.7973	4.96226	2.6798	2.4713e-10	1.46e-10	-	hypothetical protein
AUO97_18550	14.8751	7.35783	1.0156	0.0020977	0.0005519	-	hypothetical protein
AUO97_18555	19.788	6.33116	1.6441	2.2724e-05	7.83e-06	-	KR domain-containing protein
AUO97_18560	20.4704	8.89784	1.202	0.0001244	3.9e-05	-	glutathione S-transferase family protein
AUO97_18635	68.917	32.1691	1.0992	9.5131e-12	6.52e-12	-	ethanolamine permease
AUO97_18640	46.536	21.389	1.1215	1.6985e-08	8.24e-09	-	ethanolamine ammonia-lyase subunit EutB
AUO97_18645	31.7973	8.21339	1.9529	1.1113e-08	5.49e-09	-	ethanolamine ammonia-lyase subunit EutC
AUO97_18665	30.9785	13.0045	1.2523	1.647e-06	6.46e-07	-	UDP-2%2C3-diacylglucosamine diphosphatase
AUO97_18680	29.2044	14.5445	1.0057	1.7465e-05	6.09e-06	-	EamA/RhaT family transporter
AUO97_18705	37.1196	6.50227	2.5132	1.9614e-11	1.29e-11	-	pseudouridylate synthase
AUO97_18745	30.4326	7.87117	1.951	2.3106e-08	1.11e-08	-	membrane protein
AUO97_18750	92.1167	40.8959	1.1715	7.4072e-16	7.72e-16	-	MFS transporter
AUO97_18770	16.5128	1.54001	3.4226	1.2573e-06	4.99e-07	-	hypothetical protein
AUO97_18805	39.1667	2.56669	3.9316	2.1371e-14	1.88e-14	-	glutamine synthetase
AUO97_18815	85.2933	27.5491	1.6304	1.81e-18	2.38e-18	-	sensor histidine kinase KdpD
AUO97_18825	42.0325	13.5179	1.6366	7.0963e-10	4.01e-10	-	K(+)-transporting ATPase subunit B
AUO97_18830	42.169	5.13337	3.0382	4.745e-14	4.07e-14	-	potassium-transporting ATPase subunit KdpA
AUO97_18890	76.2863	14.5445	2.3909	0	4.45e-21	-	type 1 glutamine amidotransferase domain-containing protein
AUO97_18895	45.3078	13.0045	1.8007	3.4576e-11	2.22e-11	-	LysR family transcriptional regulator
AUO97_18905	17.4681	2.22446	2.9732	1.3959e-06	5.52e-07	-	hypothetical protein
AUO97_18925	21.0163	4.44892	2.24	1.1345e-06	4.54e-07	-	poly-beta-1%2C6-N-acetyl-D-glucosamine biosynthesis protein PgaD
AUO97_18930	74.3757	15.229	2.288	3e-20	4.4e-20	-	poly-beta-1%2C6 N-acetyl-D-glucosamine synthase
AUO97_18935	54.5877	20.1913	1.4348	2.2113e-11	1.45e-11	-	poly-beta-1%2C6-N-acetyl-D-glucosamine N-deacetylase PgaB
AUO97_18940	100.851	36.2758	1.4751	4e-20	5.8e-20	-	poly-beta-1%2C6 N-acetyl-D-glucosamine export porin PgaA
AUO97_19100	34.9361	12.4912	1.4838	5.9583e-08	2.72e-08	-	TetR family transcriptional regulator
AUO97_19105	77.2416	7.18672	3.426	0	2.2e-25	-	MFS transporter
AUO97_19120	59.5006	23.7846	1.3229	1.2148e-11	8.23e-12	-	drug/metabolite DMT transporter permease
AUO97_19125	45.0348	10.0956	2.1573	1.9844e-12	1.46e-12	-	aspartate/glutamate racemase family protein
AUO97_19155	48.3101	10.609	2.187	2.4719e-13	1.99e-13	-	EamA/RhaT family transporter
AUO97_19160	25.6562	3.93558	2.7047	1.1987e-08	5.91e-09	-	TetR/AcrR family transcriptional regulator
AUO97_19175	9.82578	1.71112	2.5216	0.00054988	0.00015592	-	NUDIX domain-containing protein
AUO97_19180	81.1992	21.2179	1.9362	9e-20	1.27e-19	-	proline/glycine betaine transporter ProP
AUO97_19185	16.3763	6.33116	1.3711	0.00031381	9.2e-05	-	hypothetical protein
AUO97_19190	69.3264	17.9668	1.9481	3.511e-17	4.03e-17	-	hypothetical protein
AUO97_19195	160.078	58.8626	1.4434	0	4.17e-30	-	fimbrial biogenesis outer membrane usher protein
AUO97_19200	69.8722	16.4268	2.0887	4.4e-18	5.51e-18	-	molecular chaperone
AUO97_19205	24.8374	5.30448	2.2272	1.2865e-07	5.69e-08	-	SCPU domain-containing protein
AUO97_19210	60.7288	25.4957	1.2521	1.947e-11	1.29e-11	-	protein CsuA
AUO97_19215	514.352	173.337	1.5692	0	6.74e-99	-	SCPU domain-containing protein
AUO97_19220	27.7032	4.1067	2.754	2.6273e-09	1.4e-09	-	TetR/AcrR family transcriptional regulator
AUO97_19225	6.27758	1.3689	2.1972	0.00822	0.0019858	-	hypothetical protein
AUO97_19230	37.3926	10.7801	1.7944	1.8386e-09	9.95e-10	-	FadR family transcriptional regulator
AUO97_19235	67.0064	29.2602	1.1954	4.2539e-12	3.01e-12	-	DUF815 domain-containing protein

## Sheet: ATCC_TvsATCC_C.DEG_down
Gene_id	readcount_ATCC_T	readcount_ATCC_C	log2.Fold_change.	pvalue	qvalue	Genename	Description
AUO97_00125	176.728	567.58	-1.6833	7.8594e-13	6.0026e-13	-	30S ribosomal protein S21
AUO97_00130	247.692	854.193	-1.786	2.0603e-22	3.6299e-22	-	GatB/YqeY domain-containing protein
AUO97_00155	174.681	496.226	-1.5063	7.3144e-08	3.3043e-08	-	amidophosphoribosyltransferase
AUO97_00160	43.6701	125.768	-1.526	0.0053379	0.0013259	-	CvpA family protein
AUO97_00165	105.081	408.445	-1.9586	7.1847e-15	6.6383e-15	-	dihydroorotate dehydrogenase (quinone)
AUO97_00195	47.2183	198.148	-2.0692	4.5805e-09	2.3736e-09	-	hypothetical protein
AUO97_00200	165.81	513.166	-1.6299	1.3869e-10	8.3962e-11	-	ATP-dependent RNA helicase RhlB
AUO97_00215	227.358	1096.83	-2.2703	1.0564e-54	5.8037e-54	-	RNA polymerase sigma factor RpoH
AUO97_00325	26.2021	77.5139	-1.5648	0.021287	0.0048426	-	DUF1315 domain-containing protein
AUO97_00330	105.354	359.678	-1.7715	4.583e-10	2.64e-10	-	NAD(+) kinase
AUO97_00350	35.3455	107.116	-1.5996	0.0046874	0.001174	-	hemin uptake protein HemP
AUO97_00365	45.8537	387.056	-3.0774	4.8161e-37	1.7329e-36	-	hypothetical protein
AUO97_00385	68.5075	219.366	-1.679	9.3121e-06	3.3413e-06	-	ferredoxin--NADP reductase
AUO97_00430	37.2561	121.319	-1.7033	0.00071921	0.00020059	-	ABC transporter substrate-binding protein
AUO97_00435	265.296	760.252	-1.5189	1.176e-11	7.99e-12	-	LysR family transcriptional regulator
AUO97_00455	299.277	709.945	-1.2462	8.2944e-05	2.6654e-05	glyA	serine hydroxymethyltransferase
AUO97_00510	381.841	1772.21	-2.2145	4.3183e-82	4.5967e-81	-	septal ring lytic transglycosylase RlpA family protein
AUO97_00540	142.064	548.415	-1.9487	3.5819e-19	5.0417e-19	-	elongation factor Ts
AUO97_00545	611.246	2113.41	-1.7897	2.3366e-53	1.2308e-52	-	30S ribosomal protein S2
AUO97_00575	208.661	938.38	-2.169	4.3991e-42	1.8126e-41	-	lipoyl synthase
AUO97_00595	341.719	1181.7	-1.79	1.3514e-30	3.5964e-30	-	adenosylhomocysteinase
AUO97_00615	257.654	862.406	-1.7429	6.02e-21	9.3491e-21	-	NADP-dependent malic enzyme
AUO97_00620	156.94	431.032	-1.4576	3.0748e-06	1.1674e-06	-	multifunctional CCA tRNA nucleotidyl transferase/2'3'-cyclic phosphodiesterase/2'nucleotidase/phosphatase
AUO97_00635	280.171	953.267	-1.7666	5.45e-24	1.0669e-23	-	superoxide dismutase
AUO97_00680	302.689	704.127	-1.218	0.00027843	8.2137e-05	-	type I glutamate--ammonia ligase
AUO97_00710	103.444	263	-1.3462	0.0027173	0.00070297	-	anthranilate phosphoribosyltransferase
AUO97_00720	34.3902	104.379	-1.6018	0.0051295	0.0012772	-	hypothetical protein
AUO97_00875	48.4466	135.863	-1.4877	0.0061136	0.0015083	-	pirin family protein
AUO97_00995	131.829	320.836	-1.2832	0.0038007	0.00096517	-	elongation factor P
AUO97_01015	335.987	2181.51	-2.6988	6.2234e-157	1.7666e-155	-	50S ribosomal protein L31
AUO97_01025	47.3548	129.19	-1.4479	0.011887	0.0028117	-	lactoylglutathione lyase
AUO97_01060	41.7596	139.114	-1.7361	0.00018041	5.461e-05	-	hypothetical protein
AUO97_01075	54.1783	153.659	-1.5039	0.0028326	0.00073059	-	NUDIX hydrolase
AUO97_01080	67.4158	180.524	-1.421	0.0044288	0.0011142	-	tRNA 2-thiouridine(34) synthase MnmA
AUO97_01125	60.7288	230.488	-1.9242	1.2534e-08	6.1577e-09	-	phosphonate ABC transporter substrate-binding protein
AUO97_01150	325.888	1647.64	-2.338	3.6907e-87	4.7144e-86	-	aspartate aminotransferase family protein
AUO97_01155	429.469	1429.81	-1.7352	3.5643e-33	1.084e-32	-	diaminobutyrate--2-oxoglutarate transaminase
AUO97_01160	75.7404	248.455	-1.7139	9.8995e-07	3.9985e-07	-	DUF541 domain-containing protein
AUO97_01175	928.809	2288.63	-1.301	8.0578e-16	8.368e-16	-	acyl-CoA desaturase
AUO97_01180	940.546	2562.92	-1.4462	4.983e-29	1.242e-28	-	ferredoxin reductase
AUO97_01200	58.6818	150.408	-1.3579	0.020377	0.0046542	-	RluA family pseudouridine synthase
AUO97_01235	23.3362	85.3851	-1.8714	0.00090234	0.00024881	-	DUF3144 domain-containing protein
AUO97_01380	172.906	540.031	-1.643	2.3321e-11	1.5296e-11	-	GTPase ObgE
AUO97_01395	285.767	767.439	-1.4252	3.421e-09	1.8076e-09	-	glyceraldehyde-3-phosphate dehydrogenase
AUO97_01410	362.735	829.724	-1.1937	0.00023609	7.0379e-05	-	excinuclease ABC subunit UvrB
AUO97_01490	127.053	357.625	-1.493	7.3505e-06	2.6617e-06	-	GTPase Era
AUO97_01510	233.772	644.238	-1.4625	9.022e-09	4.4929e-09	-	elongation factor 4
AUO97_01585	168.539	890.64	-2.4018	5.6854e-51	2.8479e-50	-	hypothetical protein
AUO97_01590	162.944	441.299	-1.4374	4.8401e-06	1.7933e-06	-	2%2C3%2C4%2C5-tetrahydropyridine-2%2C6-dicarboxylate N-succinyltransferase
AUO97_01605	93.3449	285.073	-1.6107	2.9303e-06	1.1173e-06	-	hypothetical protein
AUO97_01835	628.031	1365.99	-1.121	0.00024376	7.2495e-05	-	phosphoribosylformylglycinamidine synthase
AUO97_01895	65.3688	197.293	-1.5937	0.0001389	4.3142e-05	-	fructose-bisphosphatase class I
AUO97_01905	150.526	768.979	-2.3529	3.0372e-42	1.272e-41	-	RNA polymerase sigma factor
AUO97_01910	17.6045	59.376	-1.7539	0.012778	0.0030101	-	hypothetical protein
AUO97_01940	136.333	406.734	-1.577	8.4037e-08	3.7764e-08	-	phosphoribosylformylglycinamidine cyclo-ligase
AUO97_02050	243.052	646.462	-1.4113	1.1696e-07	5.2014e-08	-	electron transfer flavoprotein subunit beta/FixA family protein
AUO97_02070	73.6934	240.242	-1.7049	1.864e-06	7.2756e-07	-	diaminopimelate decarboxylase
AUO97_02225	133.057	574.937	-2.1114	1.0134e-24	2.0629e-24	-	ABC transporter substrate-binding protein
AUO97_02230	59.7735	172.823	-1.5317	0.00099726	0.00027395	-	hypothetical protein
AUO97_02235	60.3194	183.946	-1.6086	0.00017947	5.4356e-05	-	tRNA 2-thiocytidine(32) synthetase TtcA
AUO97_02250	243.325	809.704	-1.7345	1.8404e-19	2.6048e-19	-	protease HtpX
AUO97_02370	1663.01	4862.33	-1.5478	2.2162e-71	1.8873e-70	-	ATP-dependent metallopeptidase FtsH/Yme1/Tma family protein
AUO97_02390	48.9924	273.438	-2.4806	6.0278e-18	7.4214e-18	-	hypothetical protein
AUO97_02400	329.437	1343.06	-2.0275	8.534e-50	4.1136e-49	-	carbamoyl-phosphate synthase small subunit
AUO97_02405	698.995	2692.28	-1.9455	3.6264e-87	4.7144e-86	carB	carbamoyl-phosphate synthase large subunit
AUO97_02410	43.8066	140.483	-1.6812	0.0003774	0.00010975	-	transcription elongation factor GreA
AUO97_02455	732.157	2515.86	-1.7808	3.5626e-62	2.3337e-61	-//-
AUO97_02480	445.572	1393.54	-1.645	5.141e-27	1.1623e-26	-	succinate--CoA ligase subunit alpha
AUO97_02485	302.825	664.943	-1.1347	0.0069626	0.0017046	-	succinyl-CoA ligase subunit beta
AUO97_02490	370.65	1616.33	-2.1246	1.6339e-67	1.3252e-66	-	dihydrolipoyl dehydrogenase
AUO97_02495	396.034	964.56	-1.2842	4.8552e-07	2.0367e-07	-	dihydrolipoyllysine-residue succinyltransferase
AUO97_02500	1074.97	3402.74	-1.6624	5.3729e-66	3.9786e-65	-	2-oxoglutarate dehydrogenase E1 component
AUO97_02510	218.897	716.619	-1.711	1.1584e-16	1.2812e-16	sdhB	succinate dehydrogenase iron-sulfur subunit
AUO97_02515	628.577	1299.08	-1.0473	0.012003	0.0028379	-	succinate dehydrogenase flavoprotein subunit
AUO97_02525	96.0743	306.462	-1.6735	1.9088e-07	8.3431e-08	-	succinate dehydrogenase%2C cytochrome b556 subunit
AUO97_02560	1236.96	2942.62	-1.2503	5.3929e-16	5.6464e-16	-	RNA polymerase sigma factor RpoD
AUO97_02565	187.645	683.08	-1.864	1.0384e-20	1.5837e-20	-	DUF493 domain-containing protein
AUO97_02620	81.7451	683.765	-3.0643	1.2567e-63	8.7959e-63	-	outer membrane lipoprotein carrier protein LolA
AUO97_02630	294.91	1260.41	-2.0956	3.6079e-51	1.8434e-50	-	50S ribosomal protein L21
AUO97_02665	182.732	414.434	-1.1814	0.012369	0.0029178	-	multidrug efflux RND transporter AdeIJK outer membrane channel subunit AdeK
AUO97_02695	302.143	885.678	-1.5516	1.9628e-14	1.7381e-14	-	valine--tRNA ligase
AUO97_02885	136.879	347.187	-1.3428	0.00062263	0.00017499	-	rod shape-determining protein
AUO97_02895	106.719	297.907	-1.481	5.8172e-05	1.909e-05	-	Asp-tRNA(Asn)/Glu-tRNA(Gln) amidotransferase GatCAB subunit A
AUO97_02950	16.9222	60.2315	-1.8316	0.0070528	0.0017209	-	hypothetical protein
AUO97_02970	117.364	274.293	-1.2247	0.020846	0.0047572	-	hypothetical protein
AUO97_03090	72.8746	224.328	-1.6221	2.6195e-05	8.9706e-06	-	DUF1508 domain-containing protein
AUO97_03105	29.6138	85.7273	-1.5335	0.020148	0.0046102	-	toxin
AUO97_03120	54.9971	176.417	-1.6816	6.7214e-05	2.186e-05	-	sel1 repeat family protein
AUO97_03165	461.948	1859.48	-2.0091	1.4592e-66	1.0964e-65	-	translational GTPase TypA
AUO97_03185	69.4628	670.076	-3.27	2.4004e-69	1.9782e-68	-	RtcB family protein
AUO97_03195	4109.77	11594.2	-1.4963	4.7672e-146	1.2179e-144	-	membrane protein
AUO97_03220	22.2445	83.5028	-1.9084	0.00071625	0.00019998	-	DUF934 domain-containing protein
AUO97_03225	101.942	318.44	-1.6433	2.8478e-07	1.2197e-07	-	nitrite/sulfite reductase
AUO97_03230	527.317	1228.24	-1.2199	1.393e-06	5.5132e-07	-	glucose/quinate/shikimate family membrane-bound PQQ-dependent dehydrogenase
AUO97_03235	348.542	808.335	-1.2136	0.00011972	3.762e-05	-	porin
AUO97_03245	215.212	526.855	-1.2916	0.00015574	4.7849e-05	-	AraC family transcriptional regulator
AUO97_03290	52.8136	215.944	-2.0317	2.4474e-09	1.3108e-09	-	hypothetical protein
AUO97_03325	101.942	426.07	-2.0633	1.1045e-17	1.3155e-17	-	acetyl-CoA carboxylase carboxyl transferase subunit beta
AUO97_03330	197.88	842.386	-2.0899	1.5897e-34	5.0451e-34	-	tryptophan synthase subunit alpha
AUO97_03385	603.057	1918.68	-1.6697	1.5073e-38	5.5407e-38	-	acyl-CoA desaturase
AUO97_03405	89.3873	258.722	-1.5333	5.4474e-05	1.7957e-05	-	hypothetical protein
AUO97_03410	363.963	789.855	-1.1178	0.0059036	0.00146	-	acyl-CoA dehydrogenase
AUO97_03415	155.165	582.295	-1.9079	4.1715e-19	5.7918e-19	-	acyl-CoA dehydrogenase
AUO97_03425	56.3618	1377.45	-4.6111	3.9047e-214	1.4251e-212	-	hypothetical protein
AUO97_03855	40.8043	115.843	-1.5054	0.0093937	0.0022512	-	acyl-CoA thioesterase
AUO97_03860	14.7387	65.1938	-2.1451	0.00041505	0.00011988	-	thioredoxin TrxC
AUO97_03975	337.488	1411.16	-2.064	8.0735e-55	4.4838e-54	-	50S ribosomal protein L13
AUO97_03980	255.197	689.412	-1.4338	1.3407e-08	6.5741e-09	-	30S ribosomal protein S9
AUO97_04145	77.378	331.102	-2.0973	1.1714e-14	1.0538e-14	-	DUF3108 domain-containing protein
AUO97_04150	53.9053	247.257	-2.1975	1.2873e-12	9.6585e-13	-	xanthine phosphoribosyltransferase
AUO97_04275	156.803	711.998	-2.1829	7.4216e-33	2.2306e-32	-	50S ribosomal protein L17
AUO97_04280	568.94	2609.29	-2.1973	1.1556e-117	2.1869e-116	-	DNA-directed RNA polymerase subunit alpha
AUO97_04285	387.3	1736.62	-2.1648	5.4119e-76	5.0276e-75	-	30S ribosomal protein S4
AUO97_04290	167.311	629.009	-1.9105	1.3635e-20	2.0673e-20	-	30S ribosomal protein S11
AUO97_04295	214.12	832.633	-1.9593	1.0463e-28	2.5952e-28	-	30S ribosomal protein S13
AUO97_04305	702.953	2454.61	-1.804	2.817e-63	1.945e-62	-	preprotein translocase subunit SecY
AUO97_04310	176.864	420.252	-1.2486	0.0023167	0.00060515	-	50S ribosomal protein L15
AUO97_04320	224.901	519.326	-1.2073	0.0024602	0.00064068	-	30S ribosomal protein S5
AUO97_04325	115.589	293.458	-1.3441	0.0016108	0.00043002	-	50S ribosomal protein L18
AUO97_04330	299.277	868.566	-1.5372	1.0489e-13	8.7568e-14	-	50S ribosomal protein L6
AUO97_04335	137.288	370.629	-1.4328	3.2083e-05	1.0835e-05	-	30S ribosomal protein S8
AUO97_04340	76.8322	221.419	-1.527	0.00021436	6.4464e-05	-	30S ribosomal protein S14
AUO97_04345	326.844	1049.09	-1.6825	2.2058e-22	3.8729e-22	-	50S ribosomal protein L5
AUO97_04355	224.901	896.971	-1.9958	2.071e-32	6.0815e-32	-	50S ribosomal protein L14
AUO97_04360	204.431	456.87	-1.1602	0.014291	0.0033434	-	30S ribosomal protein S17
AUO97_04375	505.618	1078.86	-1.0934	0.0037455	0.00095164	-	30S ribosomal protein S3
AUO97_04390	740.345	1583.64	-1.097	0.0003573	0.00010402	-	50S ribosomal protein L2
AUO97_04395	101.124	290.378	-1.5218	2.5688e-05	8.8027e-06	-	50S ribosomal protein L23
AUO97_04400	321.385	817.061	-1.3461	1.2609e-07	5.5874e-08	-	50S ribosomal protein L4
AUO97_04405	614.248	1675.19	-1.4474	1.3589e-19	1.9286e-19	-	50S ribosomal protein L3
AUO97_04410	471.228	1324.41	-1.4909	7.7768e-18	9.4608e-18	-	30S ribosomal protein S10
AUO97_04455	93.8908	280.795	-1.5805	7.7626e-06	2.807e-06	-	acyl-CoA thioesterase II
AUO97_04500	79.971	247.086	-1.6275	8.993e-06	3.2336e-06	-	STAS domain-containing protein
AUO97_04505	176.182	991.083	-2.4919	2.6139e-61	1.6906e-60	-	toluene tolerance protein Ttg2D
AUO97_04525	2331.85	5490.48	-1.2355	1.5823e-26	3.5151e-26	-	DEAD/DEAH box helicase
AUO97_04560	183.142	625.073	-1.7711	2.1384e-16	2.3197e-16	-	acyl-CoA dehydrogenase
AUO97_04570	549.971	1333.48	-1.2778	5.5863e-09	2.8458e-09	-	PspC domain-containing protein
AUO97_04595	77.378	215.088	-1.4749	0.00071276	0.00019911	-	glycine--tRNA ligase subunit alpha
AUO97_04600	167.038	407.247	-1.2857	0.0010374	0.00028405	-	glycine--tRNA ligase subunit beta
AUO97_04650	126.507	985.094	-2.961	1.4003e-85	1.6639e-84	-	hypothetical protein
AUO97_04680	274.985	1028.73	-1.9034	2.6988e-32	7.8797e-32	-	Glu/Leu/Phe/Val dehydrogenase
AUO97_04705	63.4582	574.595	-3.1787	4.1813e-57	2.4277e-56	-	hypothetical protein
AUO97_04760	247.692	609.16	-1.2983	3.6692e-05	1.2269e-05	-	FAD-binding oxidoreductase
AUO97_04765	267.889	612.753	-1.1937	0.0015824	0.00042308	-	phosphoglycerate dehydrogenase
AUO97_04805	193.513	1189.23	-2.6195	2.3695e-81	2.3738e-80	-	50S ribosomal protein L19
AUO97_04810	278.67	1412.02	-2.3411	3.3934e-75	3.0962e-74	-	tRNA (guanosine(37)-N1)-methyltransferase TrmD
AUO97_04815	225.857	912.2	-2.0139	9.3408e-34	2.9101e-33	-	ribosome maturation factor RimM
AUO97_04820	129.373	520.353	-2.008	8.4975e-20	1.2196e-19	-	30S ribosomal protein S16
AUO97_04870	197.607	1304.22	-2.7225	3.1185e-96	4.426e-95	-	DNA-directed RNA polymerase subunit omega
AUO97_04885	19.788	155.37	-2.973	5.5681e-15	5.2298e-15	-	regulatory or redox protein complexing with Bfr in iron storage and mobility (BFD)
AUO97_04890	175.909	703.443	-1.9996	6.5907e-26	1.4269e-25	-	bacterioferritin
AUO97_05025	273.211	804.57	-1.5582	1.8687e-13	1.5253e-13	-	hypothetical protein
AUO97_05105	296.275	990.056	-1.7406	1.0426e-23	1.9803e-23	-	sel1 repeat family protein
AUO97_05110	485.557	1206.68	-1.3133	1.9249e-09	1.0397e-09	-	energy-dependent translational throttle protein EttA
AUO97_05150	198.426	563.815	-1.5066	9.406e-09	4.6751e-09	-	two-component system response regulator OmpR
AUO97_05160	500.296	1907.56	-1.9309	6.2245e-61	3.8785e-60	-	acetyl-CoA hydrolase
AUO97_05185	96.7567	262.657	-1.4407	0.00039108	0.0001136	-	imidazoleglycerol-phosphate dehydratase HisB
AUO97_05405	108.766	345.989	-1.6695	3.5941e-08	1.6863e-08	-	MFS transporter
AUO97_05430	154.893	371.485	-1.262	0.0030596	0.00078518	-	FAD-binding protein
AUO97_05535	332.303	1438.54	-2.114	1.6561e-59	1.0073e-58	-	carbapenem susceptibility porin CarO
AUO97_05565	335.714	1473.28	-2.1337	2.1839e-62	1.4492e-61	-	hypothetical protein
AUO97_05635	961.289	6611.78	-2.782	0	0	-	putative porin
AUO97_05655	402.175	880.715	-1.1309	0.0022099	0.00057965	-	IMP dehydrogenase
AUO97_05695	229.132	552.18	-1.269	0.00024045	7.1637e-05	-	M23 family peptidase
AUO97_05710	351.954	1036.43	-1.5582	6.7609e-17	7.6257e-17	-	cell division protein FtsZ
AUO97_05715	196.516	467.137	-1.2492	0.0012972	0.0003505	-	cell division protein FtsA
AUO97_05775	174.135	684.963	-1.9758	1.8356e-24	3.6924e-24	-	DUF2147 domain-containing protein
AUO97_06360	17.3316	72.3805	-2.0622	0.00042164	0.00012165	-	DUF2946 domain-containing protein
AUO97_06365	104.808	411.354	-1.9726	2.9965e-15	2.9158e-15	-	peptide deformylase
AUO97_06440	88.705	226.724	-1.3538	0.0047209	0.0011812	-	ATP synthase subunit delta
AUO97_06445	73.5569	249.311	-1.761	2.7857e-07	1.1951e-07	-	ATP synthase subunit B
AUO97_06455	378.293	1238.34	-1.7108	1.2279e-27	2.8912e-27	-	ATP synthase subunit A
AUO97_06460	66.7334	318.611	-2.2553	8.4612e-17	9.4187e-17	-	ATP synthase subunit I
AUO97_06495	185.462	627.982	-1.7596	3.846e-16	4.111e-16	-	NAD-dependent malic enzyme
AUO97_06540	349.771	875.24	-1.3233	1.7769e-07	7.7931e-08	-	glutamine-hydrolyzing GMP synthase
AUO97_06705	106.719	313.649	-1.5553	4.7352e-06	1.757e-06	-	alanine racemase
AUO97_07025	106.037	298.762	-1.4944	4.0231e-05	1.3409e-05	-	thiol:disulfide interchange protein DsbA/DsbL
AUO97_07045	165.674	876.437	-2.4033	2.9286e-50	1.4528e-49	-	hypothetical protein
AUO97_07050	122.822	1065.69	-3.1171	5.2128e-101	8.071e-100	-	hypothetical protein
AUO97_07170	33.0255	153.488	-2.2165	1.583e-08	7.7102e-09	-	hypothetical protein
AUO97_07250	48.0372	145.274	-1.5966	0.0010342	0.00028333	-	TerC family protein
AUO97_07305	374.608	877.464	-1.228	3.0434e-05	1.0346e-05	-	membrane protein insertase YidC
AUO97_07315	54.8606	195.924	-1.8364	1.0595e-06	4.2593e-07	-	ribonuclease P protein component
AUO97_07345	65.7782	171.283	-1.3807	0.0097896	0.0023406	-	cytochrome b
AUO97_07375	282.082	892.009	-1.6609	1.8663e-18	2.4326e-18	-	iron-sulfur cluster insertion protein ErpA
AUO97_07610	116.135	376.276	-1.696	3.3879e-09	1.792e-09	-	phosphoribosylaminoimidazolesuccinocarboxamide synthase
AUO97_07615	85.4297	304.409	-1.8332	1.311e-09	7.2026e-10	-	hypothetical protein
AUO97_07620	249.739	712.341	-1.5121	7.811e-11	4.8493e-11	-	4-hydroxy-tetrahydrodipicolinate synthase
AUO97_07790	158.85	578.702	-1.8652	8.1617e-18	9.8819e-18	-	bifunctional 3%2C4-dihydroxy-2-butanone-4-phosphate synthase/GTP cyclohydrolase II
AUO97_07810	188.191	925.718	-2.2984	8.1284e-48	3.7416e-47	-	hypothetical protein
AUO97_07815	132.921	357.625	-1.4279	5.0834e-05	1.6824e-05	-	hypothetical protein
AUO97_08555	61.5476	191.475	-1.6374	7.6976e-05	2.4861e-05	-	transcriptional regulator NrdR
AUO97_08560	70.964	213.035	-1.5859	8.7986e-05	2.8203e-05	-	bifunctional diaminohydroxyphosphoribosylaminopyrimidine deaminase/5-amino-6-(5-phosphoribosylamino)uracil reductase RibD
AUO97_08625	112.724	388.083	-1.7836	5.81e-11	3.6559e-11	sirA	DNA-binding response regulator
AUO97_08630	404.631	1332.11	-1.719	4.434e-30	1.1385e-29	-	D-alanyl-D-alanine endopeptidase
AUO97_08635	175.636	498.621	-1.5054	7.0782e-08	3.2005e-08	-	threonine synthase
AUO97_08640	144.794	347.016	-1.261	0.0043009	0.0010831	-	homoserine dehydrogenase
AUO97_08660	291.498	790.539	-1.4393	8.3044e-10	4.6576e-10	-	ferrous iron transporter B
AUO97_08665	25.1103	75.4605	-1.5874	0.019375	0.0044452	-	hypothetical protein
AUO97_08685	148.615	441.983	-1.5724	2.7987e-08	1.3277e-08	-	RNA polymerase-binding protein DksA
AUO97_08710	47.4913	145.788	-1.6181	0.00074276	0.00020682	-	TetR/AcrR family transcriptional regulator
AUO97_08725	41.7596	221.762	-2.4088	5.5682e-14	4.7417e-14	-	phosphate transport system regulatory protein PhoU
AUO97_08775	70.8275	247.428	-1.8046	9.7611e-08	4.371e-08	-	DNA-binding protein
AUO97_08840	79.4251	370.629	-2.2223	1.2155e-18	1.6257e-18	-	preprotein translocase subunit SecE
AUO97_08845	242.642	1316.54	-2.4398	3.6239e-77	3.5607e-76	-	transcription termination/antitermination protein NusG
AUO97_08850	278.124	792.421	-1.5105	7.6671e-12	5.3082e-12	-	50S ribosomal protein L11
AUO97_08855	655.189	1745.86	-1.414	2.1472e-18	2.7916e-18	-	50S ribosomal protein L1
AUO97_08860	488.15	1102.65	-1.1756	6.1771e-05	2.0206e-05	-	50S ribosomal protein L10
AUO97_08870	1750.22	5094.36	-1.5414	1.8449e-73	1.5977e-72	-	DNA-directed RNA polymerase subunit beta
AUO97_08875	1792.25	4299.03	-1.2622	5.9337e-24	1.1572e-23	-	DNA-directed RNA polymerase subunit beta'
AUO97_08885	71.5099	204.821	-1.5182	0.000437	0.00012565	-	hypothetical protein
AUO97_08910	50.2207	176.93	-1.8168	5.1668e-06	1.9061e-06	-	DUF1311 domain-containing protein
AUO97_08955	48.856	216.628	-2.1486	1.1231e-10	6.8887e-11	-	hypothetical protein
AUO97_08970	473.548	1043.96	-1.1405	0.00055087	0.00015611	-	fatty acid oxidation complex subunit alpha FadB
AUO97_08995	70.1452	205.848	-1.5532	0.00021848	6.5511e-05	-	CDP-diacylglycerol--glycerol-3-phosphate 3-phosphatidyltransferase
AUO97_09085	78.7427	295.682	-1.9088	1.9009e-10	1.136e-10	-	triose-phosphate isomerase
AUO97_09090	25.6562	82.305	-1.6817	0.0064733	0.0015924	-	preprotein translocase subunit SecG
AUO97_09100	22.381	84.5295	-1.9172	0.00060814	0.00017111	-	tRNA-Met
AUO97_09105	118.182	368.747	-1.6416	3.5162e-08	1.6513e-08	-	ribosome maturation factor
AUO97_09110	352.5	972.431	-1.464	1.4522e-12	1.0801e-12	nusA	transcription termination/antitermination protein NusA
AUO97_09115	786.063	1920.74	-1.2889	6.9843e-13	5.3663e-13	-	translation initiation factor IF-2
AUO97_09185	112.178	286.784	-1.3542	0.0014734	0.00039602	-	bifunctional demethylmenaquinone methyltransferase/2-methoxy-6-polyprenyl-1%2C4-benzoquinol methylase UbiE
AUO97_09225	826.458	3983.5	-2.269	1.2781e-193	4.0814e-192	-	30S ribosomal protein S15
AUO97_09255	157.622	423.845	-1.4271	1.0571e-05	3.7744e-06	-	Hsp33 family molecular chaperone HslO
AUO97_09280	68.5075	225.013	-1.7157	3.0753e-06	1.1674e-06	-	hypothetical protein
AUO97_09310	252.741	959.598	-1.9248	3.1968e-31	8.9256e-31	-	electron transfer flavoprotein-ubiquinone oxidoreductase
AUO97_09320	59.3641	162.043	-1.4487	0.004789	0.0011977	-	glutamate racemase
AUO97_09335	64.277	162.728	-1.3401	0.019827	0.0045409	-	MBL fold metallo-hydrolase
AUO97_09340	23.6092	86.5828	-1.8747	0.00080285	0.00022258	-	DNA gyrase inhibitor YacG
AUO97_09480	340.627	748.617	-1.136	0.0040101	0.0010143	-	catalase/hydroperoxidase HPI(I)
AUO97_09540	88.9779	224.842	-1.3374	0.0064576	0.0015893	-	translation initiation factor IF-1
AUO97_09570	200.746	648.687	-1.6921	1.0659e-14	9.6224e-15	-	aspartate-semialdehyde dehydrogenase
AUO97_09625	271.574	601.289	-1.1467	0.0073286	0.0017848	-	type I DNA topoisomerase
AUO97_09655	64.277	365.154	-2.5061	6.122e-24	1.1894e-23	-	hypothetical protein
AUO97_09675	159.805	605.053	-1.9207	3.6363e-20	5.3389e-20	-	50S ribosomal protein L28
AUO97_09690	47.4913	149.723	-1.6566	0.00035316	0.00010294	-	formyltetrahydrofolate deformylase
AUO97_09695	87.8862	364.64	-2.0528	3.6995e-15	3.5597e-15	-	energy transducer TonB
AUO97_09700	76.0133	278.4	-1.8728	1.9597e-09	1.0574e-09	-	MotA/TolQ/ExbB proton channel family protein
AUO97_09705	28.1127	106.774	-1.9253	0.00010561	3.3397e-05	-	biopolymer transporter ExbD
AUO97_09715	77.5145	217.826	-1.4906	0.00048914	0.00013939	-	DUF4105 domain-containing protein
AUO97_09725	217.259	549.784	-1.3394	1.8939e-05	6.5888e-06	-	thymidylate synthase
AUO97_09785	112.041	587.942	-2.3916	6.4486e-34	2.0214e-33	-	sel1 repeat family protein
AUO97_09790	81.0627	281.651	-1.7968	1.6293e-08	7.9211e-09	-	methionine biosynthesis protein MetW
AUO97_09815	385.116	1392.68	-1.8545	6.7295e-40	2.6247e-39	-	trigger factor
AUO97_09825	670.064	1590.15	-1.2468	3.6259e-09	1.906e-09	-	ATP-dependent Clp protease ATP-binding subunit ClpX
AUO97_09880	241.687	621.48	-1.3626	1.9592e-06	7.6124e-07	-	gamma-glutamyl-phosphate reductase
AUO97_09920	103.444	360.876	-1.8027	1.3018e-10	7.9087e-11	-	nucleoside-diphosphate kinase
AUO97_09935	76.8322	201.399	-1.3903	0.004372	0.0011004	-	DUF4115 domain-containing protein
AUO97_09955	128.418	327.68	-1.3514	0.00072207	0.00020128	-	outer membrane protein assembly factor BamB
AUO97_10010	8.05168	35.4203	-2.1372	0.0096138	0.0023008	-	acyl-CoA thioesterase
AUO97_10065	210.708	492.804	-1.2258	0.0018948	0.0005011	-	protein-export protein SecB
AUO97_10095	82.4274	221.59	-1.4267	0.0014574	0.00039214	-	enoyl-ACP reductase
AUO97_10110	173.043	476.206	-1.4605	8.3855e-07	3.4113e-07	-	MacA family efflux pump subunit
AUO97_10180	136.606	354.887	-1.3773	0.00021935	6.5733e-05	-	type VI secretion system tip protein VgrG
AUO97_10305	88.705	247.428	-1.4799	0.00025465	7.547e-05	-	cysteine synthase CysM
AUO97_10320	306.646	656.9	-1.0991	0.020337	0.0046471	-	bifunctional (p)ppGpp synthetase/guanosine-3'%2C5'-bis(diphosphate) 3'-pyrophosphohydrolase
AUO97_10340	117.636	295.169	-1.3272	0.0022397	0.00058715	-	polynucleotide adenylyltransferase PcnB
AUO97_10370	45.7172	161.872	-1.824	1.1453e-05	4.0779e-06	-	DUF615 domain-containing protein
AUO97_10380	316.882	1281.63	-2.016	7.2942e-47	3.2982e-46	-	threonine--tRNA ligase
AUO97_10385	324.933	1485.77	-2.193	1.882e-67	1.5025e-66	-	translation initiation factor IF-3
AUO97_10420	209.617	851.626	-2.0225	5.4731e-32	1.5799e-31	-	50S ribosomal protein L20
AUO97_10460	410.363	1185.3	-1.5303	7.6312e-18	9.3057e-18	-	hypothetical protein
AUO97_10465	349.907	1232.69	-1.8168	2.3696e-33	7.2499e-33	-	transcription termination factor Rho
AUO97_10470	117.773	580.926	-2.3023	9.1394e-31	2.4839e-30	-	thioredoxin
AUO97_10480	111.495	631.747	-2.5024	4.5017e-40	1.797e-39	-	acetyl-CoA carboxylase carboxyl transferase subunit alpha
AUO97_10525	41.7596	119.779	-1.5202	0.007	0.0017129	-	organic hydroperoxide resistance protein
AUO97_10540	84.8838	236.819	-1.4802	0.00034376	0.00010048	-	carbon-nitrogen hydrolase family protein
AUO97_10545	108.629	399.718	-1.8796	4.7822e-13	3.7418e-13	-	anti-sigma factor antagonist
AUO97_10600	146.431	416.659	-1.5086	7.4471e-07	3.0538e-07	-	UDP-N-acetylglucosamine 1-carboxyvinyltransferase
AUO97_10605	67.1429	193.357	-1.526	0.00055234	0.00015644	-	ATP phosphoribosyltransferase
AUO97_10625	67.4158	183.432	-1.4441	0.0028895	0.00074452	-	hypothetical protein
AUO97_10735	89.1144	225.868	-1.3418	0.0058908	0.0014576	-	bifunctional glutamate N-acetyltransferase/amino-acid acetyltransferase ArgJ
AUO97_10740	91.5708	220.906	-1.2705	0.019759	0.0045273	-	quinolinate synthase NadA
AUO97_10860	271.028	2064.64	-2.9294	7.424e-174	2.2313e-172	-	DUF1852 domain-containing protein
AUO97_10865	351.681	1720.88	-2.2908	1.1726e-86	1.4613e-85	-	methionine synthase
AUO97_10870	112.997	376.447	-1.7362	7.2125e-10	4.063e-10	-	flavin reductase
AUO97_10955	133.876	434.454	-1.6983	1.9175e-10	1.1445e-10	-	NADH-quinone oxidoreductase subunit A
AUO97_10960	100.714	395.098	-1.9719	1.0788e-14	9.7213e-15	-	NADH-quinone oxidoreductase subunit B
AUO97_10965	424.692	1203.78	-1.5031	6.9415e-17	7.8121e-17	-	NADH-quinone oxidoreductase subunit C/D
AUO97_10975	221.49	557.655	-1.3321	2.1933e-05	7.577e-06	-	NADH-quinone oxidoreductase subunit F
AUO97_10980	412.819	1560.72	-1.9186	2.9835e-49	1.4115e-48	-	NADH-quinone oxidoreductase subunit NuoG
AUO97_10985	133.467	364.298	-1.4486	2.3439e-05	8.0647e-06	-	NADH-quinone oxidoreductase subunit H
AUO97_10990	63.7311	169.23	-1.4089	0.0069484	0.0017019	-	NADH-quinone oxidoreductase subunit I
AUO97_11015	241.005	582.466	-1.2731	0.00013939	4.324e-05	-	NADH-quinone oxidoreductase subunit N
AUO97_11050	185.052	1420.57	-2.9405	4.7782e-121	9.7656e-120	-	hypothetical protein
AUO97_11130	85.7027	247.942	-1.5326	7.9145e-05	2.5513e-05	-	deoxycytidine triphosphate deaminase
AUO97_11135	32.6161	112.079	-1.7809	0.00044814	0.00012856	-	hypothetical protein
AUO97_11170	201.292	514.021	-1.3525	2.1964e-05	7.5795e-06	-	signal recognition particle protein
AUO97_11200	51.176	173.166	-1.7586	1.9407e-05	6.7365e-06	-	cell division protein ZipA
AUO97_11215	132.785	507.519	-1.9344	1.6742e-17	1.9665e-17	-	MFS transporter
AUO97_11280	402.857	1789.49	-2.1512	5.3208e-77	5.1224e-76	-	DUF177 domain-containing protein
AUO97_11285	124.187	314.847	-1.3421	0.0011385	0.00030991	-	50S ribosomal protein L32
AUO97_11290	189.01	709.774	-1.9089	5.6397e-23	1.0218e-22	-	[acyl-carrier-protein] S-malonyltransferase
AUO97_11295	169.358	547.902	-1.6938	1.0973e-12	8.2692e-13	-	3-oxoacyl-ACP reductase FabG
AUO97_11300	59.0912	177.444	-1.5863	0.00034254	0.00010024	-	acyl carrier protein
AUO97_11320	104.535	337.776	-1.6921	2.435e-08	1.1627e-08	-	3%2C4-dihydroxy-2-butanone-4-phosphate synthase
AUO97_11335	73.6934	446.945	-2.6005	3.2773e-31	9.1006e-31	-	aspartate 1-decarboxylase
AUO97_11340	59.7735	252.562	-2.0791	2.7086e-11	1.7496e-11	-	peptidyl-tRNA hydrolase
AUO97_11345	62.5029	204.308	-1.7088	1.0134e-05	3.6233e-06	-	50S ribosomal protein L25
AUO97_11350	191.193	1260.58	-2.721	5.6352e-93	7.577e-92	-	ribose-phosphate pyrophosphokinase
AUO97_11380	16.9222	60.0604	-1.8275	0.0073446	0.0017878	-	outer membrane lipoprotein LolB
AUO97_11400	115.589	334.011	-1.5309	4.8632e-06	1.7993e-06	-	outer membrane protein assembly factor BamD
AUO97_11455	89.7967	403.483	-2.1678	5.3092e-19	7.3119e-19	-	tartrate dehydrogenase
AUO97_11510	39.0302	115.33	-1.5631	0.0050638	0.0012627	-	protoporphyrinogen oxidase HemJ
AUO97_11515	256.972	860.524	-1.7436	6.2544e-21	9.6545e-21	-	beta-ketoacyl-[acyl-carrier-protein] synthase II
AUO97_11525	512.851	2147.46	-2.066	1.0396e-82	1.1547e-81	-	30S ribosomal protein S12
AUO97_11530	571.26	2300.43	-2.0097	5.4635e-82	5.697e-81	-	30S ribosomal protein S7
AUO97_11535	1779.56	5627.2	-1.6609	1.1093e-107	1.9544e-106	-	elongation factor G
AUO97_11545	50.0842	196.437	-1.9716	5.0727e-08	2.3371e-08	-	metal-dependent hydrolase
AUO97_11550	72.6016	367.207	-2.3385	9.4245e-21	1.4417e-20	-	metal-dependent hydrolase
AUO97_11585	11.3269	136.719	-3.5934	1.4134e-17	1.6678e-17	-	hypothetical protein
AUO97_11595	102.352	312.109	-1.6085	1.0629e-06	4.2695e-07	-	septum site-determining protein MinD
AUO97_11600	37.1196	104.207	-1.4892	0.01611	0.0037313	-	septum site-determining protein MinC
AUO97_11615	276.896	755.632	-1.4483	1.1364e-09	6.2839e-10	-	outer membrane protein
AUO97_11660	101.942	250.68	-1.2981	0.008138	0.0019669	-	hypothetical protein
AUO97_11675	84.065	318.098	-1.9199	2.6557e-11	1.7212e-11	-	ferric iron uptake transcriptional regulator
AUO97_11730	149.843	358.994	-1.2605	0.0037253	0.00094697	-	porphobilinogen synthase
AUO97_11735	51.9948	146.13	-1.4908	0.0042844	0.0010794	-	hypothetical protein
AUO97_11755	290787	657023	-1.176	0	0	ssrA	transfer-messenger RNA
AUO97_11840	240.732	886.191	-1.8802	4.5574e-27	1.0395e-26	-	malate:quinone oxidoreductase
AUO97_11875	54.8606	522.919	-3.2527	4.5481e-54	2.4461e-53	-	acyl-CoA thioesterase
AUO97_12085	155.302	357.111	-1.2013	0.013623	0.0032003	-	inorganic phosphate transporter
AUO97_12135	68.3711	335.38	-2.2943	2.6813e-18	3.4165e-18	-	carbonic anhydrase
AUO97_12175	76.4228	412.039	-2.4307	3.958e-25	8.1875e-25	-	hydrogen peroxide-inducible genes activator
AUO97_12190	19.1057	133.981	-2.81	5.9059e-12	4.1111e-12	-	rubredoxin
AUO97_12205	171.132	432.914	-1.339	0.00014973	4.6169e-05	-	lysine--tRNA ligase
AUO97_12335	120.912	403.825	-1.7398	1.5094e-10	9.0943e-11	-	adenylate kinase
AUO97_12355	144.93	465.768	-1.6843	8.2577e-11	5.1142e-11	-	META domain-containing protein
AUO97_12410	53.4959	164.61	-1.6216	0.00031952	9.361e-05	-	hypothetical protein
AUO97_12435	42.3055	364.812	-3.1082	1.3699e-35	4.6975e-35	-	hypothetical protein
AUO97_12450	54.4512	246.915	-2.181	2.1902e-12	1.6055e-12	-	amino acid transporter
AUO97_12540	27.9762	84.0162	-1.5865	0.01373	0.0032224	-	ribonuclease T
AUO97_12545	73.6934	203.453	-1.4651	0.0011838	0.00032086	-	dihydroorotase
AUO97_12965	256.972	785.063	-1.6112	8.1619e-15	7.4602e-15	-	carbon storage regulator
AUO97_13275	282.082	653.82	-1.2128	0.00055814	0.00015776	-	alanine--tRNA ligase
AUO97_13285	245.918	924.52	-1.9105	1.6582e-29	4.2153e-29	-	ATP phosphoribosyltransferase regulatory subunit
AUO97_13290	338.307	1278.38	-1.9179	1.3059e-40	5.2956e-40	-	adenylosuccinate synthase
AUO97_13300	152.573	435.481	-1.5131	3.5428e-07	1.501e-07	-	M48 family peptidase
AUO97_13315	76.6957	188.908	-1.3005	0.020926	0.0047725	-	OsmC family protein
AUO97_13395	252.741	569.975	-1.1732	0.0042635	0.0010752	-	hypothetical protein
AUO97_13420	716.054	1506.82	-1.0734	0.0018432	0.00048772	-	peroxiredoxin
AUO97_13430	141.382	400.916	-1.5037	1.4295e-06	5.6468e-07	-	beta-ketoacyl-ACP synthase III
AUO97_13610	2.59291	17.6246	-2.7649	0.014018	0.0032855	-	hypothetical protein
AUO97_13620	19.5151	92.0584	-2.238	9.3672e-06	3.3587e-06	-	DUF4142 domain-containing protein
AUO97_13655	20.3339	74.2628	-1.8688	0.0020103	0.00053001	-	lipopolysaccharide transport periplasmic protein LptA
AUO97_13700	59.3641	177.272	-1.5783	0.00039526	0.00011442	-	hypothetical protein
AUO97_13705	31.3879	202.597	-2.6903	5.308e-16	5.578e-16	-	ferredoxin family protein
AUO97_13825	77.651	269.502	-1.7952	3.4643e-08	1.6299e-08	-	divalent metal cation transporter
AUO97_13830	50.903	164.439	-1.6917	0.00010015	3.1762e-05	-	LamB/YcsF family protein
AUO97_14090	24.2915	76.145	-1.6483	0.011592	0.0027475	-	redox-sensitive transcriptional activator SoxR
AUO97_14170	1523.13	3872.44	-1.3462	1.0854e-30	2.9189e-30	-	1%2C2-phenylacetyl-CoA epoxidase subunit A
AUO97_14175	190.511	440.785	-1.2102	0.0049121	0.0012273	-	1%2C2-phenylacetyl-CoA epoxidase subunit B
AUO97_14195	91.2979	222.617	-1.2859	0.015262	0.0035543	-	enoyl-CoA hydratase
AUO97_14350	2108.18	8347.03	-1.9853	4.9183e-283	2.0941e-281	-	hypothetical protein
AUO97_14445	89.9332	290.207	-1.6902	2.4747e-07	1.0679e-07	-	iron-containing redox enzyme family protein
AUO97_14450	259.701	1560.54	-2.5871	1.8673e-103	3.0776e-102	-	catalase HPII
AUO97_14925	63.0488	193.186	-1.6154	0.00010846	3.4209e-05	-	redox-regulated ATPase YchF
AUO97_14970	153.255	469.532	-1.6153	1.5999e-09	8.7151e-10	-	amino acid ABC transporter substrate-binding protein
AUO97_15100	142.61	470.217	-1.7212	1.1716e-11	7.9709e-12	-	biotin synthase
AUO97_15135	180.412	542.255	-1.5877	3.5945e-10	2.0918e-10	-	FxsA cytoplasmic membrane protein
AUO97_15145	182.732	645.436	-1.8205	2.4271e-18	3.1158e-18	-	hypothetical protein
AUO97_15150	152.3	534.042	-1.81	3.5116e-15	3.3853e-15	-	S-adenosylmethionine synthase
AUO97_15155	269.936	1224.65	-2.1817	3.4214e-55	1.921e-54	-	transketolase
AUO97_15165	80.5168	199.004	-1.3054	0.016566	0.0038334	-	polyisoprenoid-binding protein
AUO97_15170	41.7596	114.816	-1.4591	0.015791	0.003664	-	hypothetical protein
AUO97_15180	45.1713	156.054	-1.7886	3.0232e-05	1.0284e-05	-	hypothetical protein
AUO97_15195	193.923	2969.31	-3.9366	0	0	putA	trifunctional transcriptional regulator/proline dehydrogenase/L-glutamate gamma-semialdehyde dehydrogenase
AUO97_15220	34.9361	127.136	-1.8636	5.7249e-05	1.8823e-05	-	AraC family transcriptional regulator
AUO97_15245	53.223	149.21	-1.4872	0.0040895	0.0010334	-	serine/threonine transporter SstT
AUO97_15280	48.856	299.618	-2.6165	1.0148e-21	1.7001e-21	-	hypothetical protein
AUO97_15285	206.478	678.803	-1.717	4.8239e-16	5.103e-16	-	fructose-bisphosphate aldolase class II
AUO97_15390	62.0935	348.385	-2.4882	1.414e-22	2.5086e-22	-	6-carboxytetrahydropterin synthase
AUO97_15395	50.903	196.779	-1.9508	7.9405e-08	3.5777e-08	-	uracil-DNA glycosylase
AUO97_15400	93.4814	269.502	-1.5275	4.3746e-05	1.4523e-05	-	enoyl-CoA hydratase/isomerase family protein
AUO97_15415	183.688	516.075	-1.4903	8.1071e-08	3.6496e-08	-	cytidylate kinase
AUO97_15420	2465.86	11907.4	-2.2717	0	0	-	30S ribosomal protein S1
AUO97_15425	46.3995	239.215	-2.3661	2.0686e-14	1.8254e-14	-	integration host factor subunit beta
AUO97_15430	51.8583	157.594	-1.6036	0.00056758	0.00016031	-	DUF1049 domain-containing protein
AUO97_15455	129.646	356.256	-1.4583	2.1696e-05	7.5005e-06	-	cell division protein ZapE
AUO97_15810	174.681	778.561	-2.1561	1.098e-34	3.5283e-34	-	30S ribosomal protein S20
AUO97_15845	61.0017	210.982	-1.7902	1.1857e-06	4.7331e-07	-	HIT domain-containing protein
AUO97_15860	297.503	741.943	-1.3184	1.9529e-06	7.5937e-07	-	molecular chaperone HscA
AUO97_15895	39.7125	165.808	-2.0618	9.5121e-08	4.2633e-08	-	poly(hydroxyalcanoate) granule associated protein
AUO97_15900	65.2323	363.443	-2.4781	2.7691e-23	5.1077e-23	-	HU family DNA-binding protein
AUO97_15905	134.695	330.418	-1.2946	0.002573	0.00066802	-	peptidylprolyl isomerase
AUO97_15930	102.352	455.843	-2.155	5.8437e-21	9.1031e-21	-	hypothetical protein
AUO97_15935	34.5267	118.923	-1.7842	0.00028666	8.4468e-05	-	hypothetical protein
AUO97_15980	445.708	1239.02	-1.475	4.3931e-16	4.6763e-16	-	TonB-dependent receptor
AUO97_16105	84.4744	260.433	-1.6243	5.5796e-06	2.048e-06	-	DUF2797 domain-containing protein
AUO97_16125	61.4111	420.765	-2.7764	1.8406e-33	5.6652e-33	-	HIT family protein
AUO97_16130	54.3147	245.888	-2.1786	2.6112e-12	1.8952e-12	-	YARHG domain-containing protein
AUO97_16140	33.8444	140.483	-2.0534	1.0423e-06	4.2001e-07	-	hypothetical protein
AUO97_16175	40.2584	216.457	-2.4267	6.8308e-14	5.7689e-14	-	YbaB/EbfC family nucleoid-associated protein
AUO97_16200	22.381	78.7117	-1.8143	0.0024203	0.00063095	-	YcgL domain-containing protein
AUO97_16225	46.8089	141.681	-1.5978	0.0011741	0.00031899	-	50S ribosomal protein L3 N(5)-glutamine methyltransferase
AUO97_16240	107.128	260.604	-1.2825	0.0092	0.002209	-	hypothetical protein
AUO97_16255	61.957	169.572	-1.4526	0.0036927	0.00093963	-	thiamine pyrophosphate-dependent dehydrogenase E1 component subunit alpha
AUO97_16265	36.4373	103.352	-1.5041	0.014334	0.0033519	-	pyruvate dehydrogenase complex dihydrolipoamide acetyltransferase
AUO97_16295	18.4233	217.997	-3.5647	8.6078e-27	1.929e-26	-	MBL fold metallo-hydrolase
AUO97_16300	63.4582	291.233	-2.1983	1.3139e-14	1.1778e-14	-	TIGR01244 family phosphatase
AUO97_17305	37.802	137.232	-1.8601	3.0698e-05	1.0422e-05	-	cell division protein FtsB
AUO97_17315	207.024	477.403	-1.2054	0.0038879	0.0009839	-	enolase
AUO97_17320	73.9663	390.821	-2.4016	2.6347e-23	4.8775e-23	-	2-dehydro-3-deoxyphosphooctonate aldolase
AUO97_17325	322.34	1438.88	-2.1583	8.5766e-63	5.766e-62	pyrG	CTP synthetase
AUO97_17380	523.359	2684.58	-2.3588	8.0246e-144	1.9524e-142	-	ATP-dependent Clp protease ATP-binding subunit ClpA
AUO97_17390	32.0703	131.757	-2.0386	2.8477e-06	1.0874e-06	-	hypothetical protein
AUO97_17430	83.6556	235.964	-1.496	0.0002546	7.547e-05	-	phospholipase
AUO97_17435	338.444	895.944	-1.4045	7.0494e-10	3.9843e-10	-	peptidase M16
AUO97_17450	12.2822	44.6603	-1.8624	0.017196	0.0039719	-	Rieske (2Fe-2S) protein
AUO97_17465	785.107	1629.33	-1.0533	0.0035946	0.00091695	-	cytochrome bd-II oxidase subunit 1
AUO97_17470	326.707	944.198	-1.5311	1.4926e-14	1.3286e-14	-	cytochrome d ubiquinol oxidase subunit II
AUO97_17495	49.5383	172.652	-1.8013	9.0164e-06	3.2397e-06	-	oxidoreductase
AUO97_17505	15.421	59.5471	-1.9491	0.0031835	0.00081574	-	hypothetical protein
AUO97_17515	295.456	868.224	-1.5551	2.6806e-14	2.3372e-14	-	hypothetical protein
AUO97_17530	49.8113	151.777	-1.6074	0.00067851	0.00018996	-	CBS domain-containing protein
AUO97_17540	60.7288	473.81	-2.9639	3.6326e-42	1.509e-41	-	monothiol glutaredoxin%2C Grx4 family
AUO97_17615	90.4791	527.197	-2.5427	7.1991e-35	2.3281e-34	-	universal stress protein
AUO97_17710	123.232	329.562	-1.4192	0.00012636	3.9586e-05	-	acyl-ACP--UDP-N-acetylglucosamine O-acyltransferase
AUO97_17715	48.856	145.617	-1.5756	0.0013733	0.00037008	-	3-hydroxyacyl-[acyl-carrier-protein] dehydratase FabZ
AUO97_17730	130.465	306.804	-1.2337	0.012299	0.0029026	-	outer membrane protein assembly factor BamA
AUO97_17755	43.8066	183.604	-2.0674	1.743e-08	8.4175e-09	-	ribosome-recycling factor
AUO97_17765	75.1945	416.487	-2.4696	2.9629e-26	6.442e-26	rimO	30S ribosomal protein S12 methylthiotransferase RimO
AUO97_17785	118.865	323.745	-1.4455	7.2696e-05	2.3546e-05	-	ornithine carbamoyltransferase
AUO97_17835	109.585	381.238	-1.7986	4.6522e-11	2.9491e-11	-	UDP-glucose 4-epimerase GalE
AUO97_17870	54.9971	165.123	-1.5861	0.00055384	0.00015677	-	transcriptional regulator
AUO97_17945	14.0563	73.9205	-2.3948	1.6265e-05	5.7039e-06	-	3-dehydroquinate dehydratase
AUO97_17950	23.0633	97.8763	-2.0854	3.1259e-05	1.0584e-05	-	acetyl-CoA carboxylase biotin carboxyl carrier protein
AUO97_17955	147.25	418.199	-1.5059	7.8404e-07	3.2074e-07	-	acetyl-CoA carboxylase biotin carboxylase subunit
AUO97_18045	20.3339	83.8451	-2.0438	0.00017819	5.4032e-05	-	type II toxin-antitoxin system HicB family antitoxin
AUO97_18180	22.6539	108.143	-2.2551	1.2402e-06	4.9274e-07	-	hypothetical protein
AUO97_18320	110.813	442.668	-1.9981	7.4284e-17	8.3417e-17	-	hypothetical protein
AUO97_18405	119.411	632.089	-2.4042	9.2303e-37	3.2751e-36	-	3-oxoacyl-ACP reductase
AUO97_18410	211.664	1060.04	-2.3243	5.9352e-56	3.4073e-55	-	acetyl-CoA C-acyltransferase
AUO97_18465	175.772	618.4	-1.8148	1.7859e-17	2.0881e-17	-	universal stress protein
AUO97_18470	51.7218	604.711	-3.5474	9.0645e-71	7.5925e-70	-	ABC transporter ATP-binding protein
AUO97_18505	15.0116	53.3871	-1.8304	0.011278	0.0026776	-	hypothetical protein
AUO97_18510	26.2021	91.8873	-1.8102	0.0010945	0.00029889	-	hypothetical protein
AUO97_18615	68.644	2426.2	-5.1434	0	0	-	alcohol dehydrogenase
AUO97_18630	82.8368	6679.88	-6.3334	0	0	-	aldehyde dehydrogenase
AUO97_18655	167.448	493.146	-1.5583	8.376e-09	4.1834e-09	-	glutamine--tRNA ligase/YqeY domain fusion protein
AUO97_18660	49.9477	177.444	-1.8289	3.9578e-06	1.4858e-06	-	cyclophilin
AUO97_18685	45.5807	197.121	-2.1126	1.8016e-09	9.7617e-10	-	RNA chaperone Hfq
AUO97_18845	81.4721	268.304	-1.7195	3.1407e-07	1.3373e-07	-	AarF/ABC1/UbiB kinase family protein
AUO97_18900	98.9402	748.274	-2.9189	8.4467e-64	6.1654e-63	-	hypothetical protein
AUO97_18910	223.673	3801.26	-4.087	0	0	-	hypothetical protein
AUO97_18950	941.092	2048.21	-1.122	6.4838e-06	2.3646e-06	-	phosphoenolpyruvate synthase
AUO97_18960	518.447	1983.53	-1.9358	9.2326e-64	6.6441e-63	-	ubiquinol oxidase subunit II
AUO97_18965	1083.43	3845.07	-1.8274	3.0012e-102	4.792e-101	-	cytochrome o ubiquinol oxidase subunit I
AUO97_18970	222.035	1250.49	-2.4936	5.4137e-77	5.1224e-76	-	cytochrome o ubiquinol oxidase subunit III
AUO97_18975	150.526	500.161	-1.7324	1.4897e-12	1.1064e-12	-	cytochrome o ubiquinol oxidase subunit IV
AUO97_18980	53.9053	194.041	-1.8479	9.3404e-07	3.7876e-07	-	protoheme IX farnesyltransferase
AUO97_18985	482.419	2061.9	-2.0956	1.4081e-82	1.5307e-81	-	30S ribosomal protein S6
AUO97_19010	52.5406	146.472	-1.4791	0.0049442	0.0012347	-	peptidase
AUO97_19035	407.088	967.811	-1.2494	3.607e-06	1.3611e-06	-	tRNA uridine-5-carboxymethylaminomethyl(34) synthesis enzyme MnmG
AUO97_19040	158.714	863.946	-2.4445	1.7836e-51	9.2992e-51	-	hypothetical protein
AUO97_19055	70.5546	473.468	-2.7465	1.1131e-36	3.9222e-36	-	DNA-binding transcriptional regulator Fis
AUO97_19060	201.838	588.969	-1.545	6.1587e-10	3.5041e-10	-	bifunctional phosphoribosylaminoimidazolecarboxamide formyltransferase/IMP cyclohydrolase PurH
AUO97_19065	167.175	376.961	-1.1731	0.020195	0.0046169	-	phosphoribosylamine--glycine ligase
AUO97_19070	144.794	486.13	-1.7473	1.4457e-12	1.0768e-12	-	hypothetical protein
AUO97_19095	70.5546	270.529	-1.939	4.4288e-10	2.5598e-10	-	dicarboxylate/amino acid:cation symporter

## Sheet: JU0126_TvsJU0126_C.DEG_up
Gene_id	readcount_S126_T	readcount_S126_C	log2.Fold_change.	pvalue	qvalue	Genename	Description
AUO97_00030	684.243	77.3419	3.1452	2.4634e-117	2.1804e-116	-	DNA-binding protein
AUO97_00055	798.108	322.672	1.3065	6.434e-44	2.5339e-43	-	DUF2171 domain-containing protein
AUO97_00170	29.5596	9.64946	1.6151	0.0015964	0.00094263	-	hypothetical protein
AUO97_00180	35.8563	14.7666	1.2799	0.003776	0.0020715	-	phosphohistidine phosphatase
AUO97_00285	61.7428	30.849	1.001	0.0020298	0.0011755	-	hypothetical protein
AUO97_00335	548.689	251.325	1.1264	2.2567e-24	5.427e-24	-	penicillin-binding protein 1B
AUO97_00340	61.5679	30.4104	1.0176	0.0017717	0.0010397	-	hypothetical protein
AUO97_00400	108.268	33.4807	1.6932	3.9223e-10	5.0185e-10	-	U32 family peptidase
AUO97_00540	627.572	159.801	1.9735	2.5501e-63	1.335e-62	-	elongation factor Ts
AUO97_00545	3064.58	985.415	1.6369	1.372e-231	2.4539e-230	-	30S ribosomal protein S2
AUO97_00580	2450.47	565.078	2.1165	2.4448e-265	5.1194e-264	-	acyl-CoA dehydrogenase
AUO97_00585	73.6366	32.8959	1.1625	0.00012697	8.9204e-05	-	4-carboxymuconolactone decarboxylase
AUO97_00600	173.509	60.3822	1.5228	2.6015e-13	4.1515e-13	-	methylenetetrahydrofolate reductase [NAD(P)H]
AUO97_00635	1045.95	262.436	1.9948	8.3847e-106	6.7912e-105	-	superoxide dismutase
AUO97_00745	1903.88	161.555	3.5588	0	0	-	class C extended-spectrum beta-lactamase ADC-26
AUO97_00755	497.615	63.0139	2.9813	1.3209e-81	8.4005e-81	-	hypothetical protein
AUO97_00770	501.463	228.224	1.1357	1.0522e-22	2.4283e-22	-	murein L%2CD-transpeptidase
AUO97_00995	345.795	132.607	1.3828	1.0265e-21	2.3132e-21	-	elongation factor P
AUO97_01035	307.49	141.233	1.1225	2.8969e-14	4.8672e-14	-	ATP-dependent protease
AUO97_01040	258.865	94.3016	1.4568	6.0363e-18	1.1805e-17	-	LysR family transcriptional regulator
AUO97_01065	288.949	58.4816	2.3048	1.8061e-36	6.1046e-36	-	D-alanyl-D-alanine carboxypeptidase
AUO97_01090	255.192	72.5172	1.8152	5.3526e-24	1.2801e-23	-	adenylosuccinate lyase
AUO97_01110	135.204	48.9783	1.4649	3.7276e-10	4.7909e-10	-	phosphate ABC transporter ATP-binding protein
AUO97_01140	41.8032	19.4451	1.1042	0.0057076	0.00301	-	Lrp/AsnC family transcriptional regulator
AUO97_01155	1915.78	925.763	1.0492	8.3261e-72	4.734e-71	-	diaminobutyrate--2-oxoglutarate transaminase
AUO97_01175	1875.72	866.989	1.1134	1.0854e-77	6.7042e-77	-	acyl-CoA desaturase
AUO97_01195	648.911	269.893	1.2656	2.7104e-34	8.5867e-34	-	RNA polymerase-associated protein RapA
AUO97_01220	73.6366	25.5857	1.5251	1.8443e-06	1.6657e-06	-	DUF962 domain-containing protein
AUO97_01280	129.258	59.0664	1.1298	7.1754e-07	6.8146e-07	-	rRNA large subunit pseudouridine synthase E
AUO97_01285	1775.67	732.92	1.2766	4.5704e-92	3.3253e-91	-	NADP-dependent isocitrate dehydrogenase
AUO97_01325	99.8729	27.4863	1.8614	1.2458e-10	1.6583e-10	-	glycosyltransferase family 2 protein
AUO97_01330	221.085	31.2876	2.8209	2.7633e-35	9.16e-35	-	hypothetical protein
AUO97_01395	882.764	380.276	1.215	3.7891e-43	1.4523e-42	-	glyceraldehyde-3-phosphate dehydrogenase
AUO97_01505	142.201	59.9436	1.2463	1.6683e-08	1.8871e-08	-	signal peptidase I
AUO97_01510	647.687	298.402	1.118	3.8833e-28	1.0386e-27	-	elongation factor 4
AUO97_01585	3145.21	479.11	2.7147	0	0	-	hypothetical protein
AUO97_01590	444.268	197.375	1.1705	2.8386e-21	6.2812e-21	-	2%2C3%2C4%2C5-tetrahydropyridine-2%2C6-dicarboxylate N-succinyltransferase
AUO97_01600	135.904	38.4516	1.8215	1.4593e-13	2.364e-13	-	7-cyano-7-deazaguanine synthase QueC
AUO97_01605	426.952	124.127	1.7823	4.589e-38	1.5823e-37	-	hypothetical protein
AUO97_01835	1873.8	633.794	1.5639	5.4892e-133	5.3553e-132	-	phosphoribosylformylglycinamidine synthase
AUO97_01840	139.402	43.5688	1.6779	1.7561e-12	2.6221e-12	-	deoxyguanosinetriphosphate triphosphohydrolase
AUO97_01855	72.2373	28.0712	1.3637	1.5097e-05	1.2182e-05	-	amidohydrolase
AUO97_01885	214.263	71.0551	1.5924	4.1474e-17	7.8952e-17	-	peptidoglycan-associated lipoprotein Pal
AUO97_01925	51.9479	22.0768	1.2345	0.00071365	0.00044886	-	rhombotarget A
AUO97_01930	105.295	47.5163	1.1479	5.7829e-06	4.9206e-06	-	DnaA regulatory inactivator Hda
AUO97_01935	412.085	192.404	1.0988	5.4612e-18	1.0729e-17	-	AI-2E family transporter
AUO97_02040	1555.29	437.004	1.8315	3.9445e-139	3.9842e-138	-	DNA gyrase subunit A
AUO97_02045	509.509	204.539	1.3167	5.4377e-29	1.4868e-28	-	electron transfer flavoprotein subunit alpha
AUO97_02050	693.688	243.722	1.5091	8.5672e-48	3.6961e-47	-	electron transfer flavoprotein subunit beta/FixA family protein
AUO97_02115	580.872	239.336	1.2792	2.1859e-31	6.2349e-31	-	hypothetical protein
AUO97_02270	188.377	64.1835	1.5533	1.0163e-14	1.7521e-14	-	MBL fold metallo-hydrolase
AUO97_02280	971.268	381.3	1.3489	8.7983e-56	4.1053e-55	-	molecular chaperone GroEL
AUO97_02285	151.996	72.2248	1.0735	2.6778e-07	2.6335e-07	-	molecular chaperone GroES
AUO97_02300	1503.52	425.307	1.8218	1.4482e-133	1.4292e-132	-	phosphoenolpyruvate carboxykinase
AUO97_02320	108.094	52.9258	1.0302	2.8277e-05	2.211e-05	-	hypothetical protein
AUO97_02375	1453.32	544.902	1.4153	5.5158e-89	3.8816e-88	-	ribosomal RNA large subunit methyltransferase E
AUO97_02380	63.4919	26.0243	1.2867	0.00010845	7.7976e-05	-	ribosome assembly RNA-binding protein YhbY
AUO97_02405	2587.25	981.029	1.3991	3.4752e-154	4.0871e-153	carB	carbamoyl-phosphate synthase large subunit
AUO97_02410	119.113	39.7675	1.5827	4.3645e-10	5.556e-10	-	transcription elongation factor GreA
AUO97_02465	155.144	68.4235	1.181	1.7294e-08	1.9485e-08	-	hypothetical protein
AUO97_02470	221.085	92.4009	1.2586	1.3014e-12	1.9567e-12	-	DUF808 domain-containing protein
AUO97_02485	538.369	151.175	1.8324	2.1489e-49	9.4128e-49	-	succinyl-CoA ligase subunit beta
AUO97_02490	1065.72	413.757	1.365	3.6439e-62	1.8622e-61	-	dihydrolipoyl dehydrogenase
AUO97_02495	1068.52	318.286	1.7472	5.1137e-90	3.6284e-89	-	dihydrolipoyllysine-residue succinyltransferase
AUO97_02510	475.227	202.639	1.2297	1.8956e-24	4.5844e-24	sdhB	succinate dehydrogenase iron-sulfur subunit
AUO97_02515	1074.81	470.338	1.1923	1.3357e-50	5.9112e-50	-	succinate dehydrogenase flavoprotein subunit
AUO97_02520	102.147	42.984	1.2488	1.6609e-06	1.5154e-06	-	succinate dehydrogenase%2C hydrophobic membrane anchor protein
AUO97_02530	1147.4	421.36	1.4452	6.074e-73	3.5475e-72	-	type II citrate synthase
AUO97_02570	102.322	34.5041	1.5683	9.2539e-09	1.0693e-08	-	lipoyl(octanoyl) transferase LipB
AUO97_02575	423.454	48.3935	3.1293	5.3517e-73	3.147e-72	-	hypothetical protein
AUO97_02580	599.762	85.6755	2.8074	3.359e-92	2.4648e-91	-	alcohol dehydrogenase EutG
AUO97_02625	174.384	65.7918	1.4063	5.5648e-12	8.0703e-12	-	50S ribosomal protein L27
AUO97_02630	1584.15	448.554	1.8204	1.7852e-140	1.8691e-139	-	50S ribosomal protein L21
AUO97_02650	420.481	63.1601	2.735	1.9326e-63	1.0179e-62	-	PAP2 family protein
AUO97_02655	1333.15	125.297	3.4114	1.1952e-243	2.2803e-242	-	AdeA/AdeI family multidrug efflux RND transporter periplasmic adaptor subunit
AUO97_02660	3829.28	407.032	3.2339	0	0	-	AdeB/AdeJ family multidrug efflux RND transporter permease subunit
AUO97_02665	1216.32	218.867	2.4744	8.3751e-161	1.0421e-159	-	multidrug efflux RND transporter AdeIJK outer membrane channel subunit AdeK
AUO97_02750	694.563	238.459	1.5424	2.0093e-49	8.8466e-49	-	hypothetical protein
AUO97_02770	107.919	49.2707	1.1311	5.8048e-06	4.9295e-06	-	NfeD family protein
AUO97_02775	152.171	51.7562	1.5559	3.3403e-12	4.919e-12	-	SPFH/Band 7/PHB domain protein
AUO97_02795	400.191	153.222	1.3851	6.1149e-25	1.4957e-24	-	amino acid permease
AUO97_02845	1974.72	545.633	1.8556	2.1195e-179	2.8884e-178	-	Long-chain fatty acid transport protein
AUO97_02905	72.762	27.7788	1.3892	1.0445e-05	8.6229e-06	-	glutamine amidotransferase
AUO97_02970	293.147	122.373	1.2603	2.8789e-16	5.2701e-16	-	hypothetical protein
AUO97_03020	282.303	46.6391	2.5976	7.178e-41	2.6336e-40	-	DUF454 domain-containing protein
AUO97_03030	29.2098	5.40955	2.4329	3.4071e-05	2.6234e-05	-	entericidin%2C EcnA/B family
AUO97_03160	402.99	60.6746	2.7316	8.4849e-61	4.2108e-60	mscL	large conductance mechanosensitive channel protein MscL
AUO97_03165	2257.02	699.878	1.6892	4.1422e-179	5.5567e-178	-	translational GTPase TypA
AUO97_03190	69.9635	8.18742	3.0951	2.7364e-13	4.3506e-13	-	hypothetical protein
AUO97_03195	26031.7	5244.63	2.3114	0	0	-	membrane protein
AUO97_03210	179.981	57.1657	1.6546	2.1703e-15	3.826e-15	-	VOC family protein
AUO97_03220	104.071	42.3991	1.2955	6.2513e-07	5.9633e-07	-	DUF934 domain-containing protein
AUO97_03285	148.148	73.833	1.0047	1.6232e-06	1.4841e-06	-	MFS transporter
AUO97_03295	887.137	428.962	1.0483	3.9486e-34	1.2418e-33	-	protein translocase subunit SecA
AUO97_03300	167.563	69.8855	1.2616	6.0899e-10	7.5995e-10	-	peroxiredoxin
AUO97_03410	1177.14	448.408	1.3924	1.2697e-70	7.1246e-70	-	acyl-CoA dehydrogenase
AUO97_03450	665.003	223.546	1.5728	8.982e-49	3.8947e-48	-	aspartate--tRNA ligase
AUO97_03505	585.944	203.37	1.5267	2.4276e-41	8.9838e-41	-	branched-chain amino acid transaminase
AUO97_03515	818.048	209.656	1.9642	1.8374e-81	1.1599e-80	-	sensor histidine kinase
AUO97_03590	74.1613	20.6148	1.847	3.5141e-08	3.8045e-08	-	preprotein translocase subunit YajC
AUO97_03595	382.525	133.63	1.5173	2.4919e-27	6.483e-27	-	protein translocase subunit SecD
AUO97_03645	298.569	86.2603	1.7913	2.6158e-27	6.7847e-27	-	sulfurtransferase
AUO97_03650	40.0541	14.7666	1.4396	0.00076913	0.00048059	-	YajQ family cyclic di-GMP-binding protein
AUO97_03850	46.1759	19.7375	1.2262	0.0015093	0.00089675	-	DUF4442 domain-containing protein
AUO97_03950	32.533	13.1584	1.3059	0.0050404	0.0026962	-	LrgB family protein
AUO97_03975	1531.15	619.174	1.3062	1.3603e-82	8.7813e-82	-	50S ribosomal protein L13
AUO97_03980	1322.48	128.806	3.36	1.2684e-238	2.3673e-237	-	30S ribosomal protein S9
AUO97_03990	79.4086	26.9015	1.5616	4.5673e-07	4.4258e-07	-	ClpXP protease specificity-enhancing factor
AUO97_03995	103.721	22.223	2.2226	1.5201e-13	2.4578e-13	-	hypothetical protein
AUO97_04100	365.034	59.6512	2.6134	1.1108e-52	5.0729e-52	-	DUF2789 domain-containing protein
AUO97_04105	855.828	234.804	1.8659	2.0523e-79	1.2861e-78	-	malate dehydrogenase
AUO97_04120	598.538	235.388	1.3464	6.1316e-35	2.0016e-34	-	tRNA (N6-isopentenyl adenosine(37)-C2)-methylthiotransferase MiaB
AUO97_04130	140.452	64.0373	1.1331	2.2266e-07	2.21e-07	-	endoribonuclease YbeY
AUO97_04195	436.572	167.842	1.3791	6.9372e-27	1.7886e-26	-	hypothetical protein
AUO97_04220	348.418	148.251	1.2328	2.0381e-18	4.0504e-18	-	ribonuclease R
AUO97_04225	674.098	185.679	1.8601	1.1217e-62	5.8013e-62	-	M3 family peptidase
AUO97_04250	193.624	79.9736	1.2757	1.9127e-11	2.6702e-11	-	hypothetical protein
AUO97_04275	634.569	290.946	1.125	7.0698e-28	1.8676e-27	-	50S ribosomal protein L17
AUO97_04280	3097.81	1099.89	1.4939	5.5621e-204	8.8432e-203	-	DNA-directed RNA polymerase subunit alpha
AUO97_04285	2057.98	656.017	1.6494	7.094e-158	8.5781e-157	-	30S ribosomal protein S4
AUO97_04290	793.561	250.447	1.6638	8.5379e-63	4.4425e-62	-	30S ribosomal protein S11
AUO97_04295	1202.67	409.371	1.5548	2.8279e-85	1.8821e-84	-	30S ribosomal protein S13
AUO97_04300	31.1338	5.70195	2.449	1.7424e-05	1.3941e-05	-	50S ribosomal protein L36
AUO97_04305	3071.57	1299.61	1.2409	7.6139e-151	8.8336e-150	-	preprotein translocase subunit SecY
AUO97_04310	745.286	167.55	2.1532	7.6808e-84	5.0338e-83	-	50S ribosomal protein L15
AUO97_04320	938.21	212.142	2.1449	1.543e-104	1.2266e-103	-	30S ribosomal protein S5
AUO97_04325	462.109	97.518	2.2445	1.8422e-55	8.5493e-55	-	50S ribosomal protein L18
AUO97_04330	1366.39	393.873	1.7946	5.1361e-119	4.5933e-118	-	50S ribosomal protein L6
AUO97_04335	642.964	145.619	2.1425	3.9512e-72	2.2767e-71	-	30S ribosomal protein S8
AUO97_04340	391.621	107.168	1.8696	2.1108e-37	7.2201e-37	-	30S ribosomal protein S14
AUO97_04345	1430.93	436.126	1.7141	1.1278e-116	9.8803e-116	-	50S ribosomal protein L5
AUO97_04350	451.264	102.928	2.1323	7.4005e-51	3.292e-50	-	50S ribosomal protein L24
AUO97_04355	1007.47	263.606	1.9343	7.524e-98	5.8195e-97	-	50S ribosomal protein L14
AUO97_04360	440.07	190.358	1.209	3.5856e-22	8.1871e-22	-	30S ribosomal protein S17
AUO97_04365	35.1567	15.79	1.1548	0.0084612	0.0042933	-	50S ribosomal protein L29
AUO97_04370	546.94	106.875	2.3555	3.0561e-69	1.7037e-68	-	50S ribosomal protein L16
AUO97_04375	2110.62	376.037	2.4887	1.7538e-279	3.7642e-278	-	30S ribosomal protein S3
AUO97_04380	441.12	76.3185	2.5311	4.5336e-61	2.2762e-60	-	50S ribosomal protein L22
AUO97_04385	429.401	75.1488	2.5145	4.6762e-59	2.2682e-58	-	30S ribosomal protein S19
AUO97_04390	3817.21	526.919	2.8569	0	0	-	50S ribosomal protein L2
AUO97_04395	682.144	138.309	2.3022	1.471e-83	9.5677e-83	-	50S ribosomal protein L23
AUO97_04400	2071.09	230.417	3.1681	0	0	-	50S ribosomal protein L4
AUO97_04405	3559.22	477.941	2.8967	0	0	-	50S ribosomal protein L3
AUO97_04410	2803.96	592.711	2.2421	0	0	-	30S ribosomal protein S10
AUO97_04430	176.833	34.0655	2.376	8.9214e-24	2.1159e-23	-	flavohemoprotein
AUO97_04460	408.937	199.715	1.0339	3.0834e-16	5.5967e-16	-	glycerol-3-phosphate 1-O-acyltransferase PlsB
AUO97_04525	10358.8	2706.38	1.9364	0	0	-	DEAD/DEAH box helicase
AUO97_04545	679.87	114.77	2.5665	1.3488e-94	1.0248e-93	-	oxygen-dependent coproporphyrinogen oxidase
AUO97_04555	202.719	85.2369	1.2499	1.4334e-11	2.0141e-11	-	hypothetical protein
AUO97_04600	463.858	191.235	1.2783	2.2715e-25	5.588e-25	-	glycine--tRNA ligase subunit beta
AUO97_04670	57.3701	27.1939	1.077	0.0015261	0.00090607	-	arginine N-succinyltransferase
AUO97_04725	511.958	159.509	1.6824	8.6381e-42	3.2105e-41	-	hypothetical protein
AUO97_04765	782.017	371.212	1.075	1.4983e-31	4.3166e-31	-	phosphoglycerate dehydrogenase
AUO97_04780	157.593	33.3345	2.2411	5.6014e-20	1.1787e-19	-	hemerythrin
AUO97_04805	1417.64	375.452	1.9168	3.1472e-135	3.1419e-134	-	50S ribosomal protein L19
AUO97_04810	1630.32	421.798	1.9505	5.7541e-159	7.0573e-158	-	tRNA (guanosine(37)-N1)-methyltransferase TrmD
AUO97_04815	1174.34	303.081	1.9541	2.5489e-115	2.2104e-114	-	ribosome maturation factor RimM
AUO97_04820	758.054	147.081	2.3657	9.6069e-96	7.3642e-95	-	30S ribosomal protein S16
AUO97_04870	790.238	394.458	1.0024	2.0543e-28	5.5288e-28	-	DNA-directed RNA polymerase subunit omega
AUO97_04875	370.107	151.175	1.2917	6.8329e-21	1.4965e-20	-	bifunctional (p)ppGpp synthetase/guanosine-3'%2C5'-bis(diphosphate) 3'-pyrophosphohydrolase
AUO97_04890	1030.04	384.809	1.4205	5.8972e-64	3.1253e-63	-	bacterioferritin
AUO97_04925	432.549	174.86	1.3067	1.4269e-24	3.4704e-24	-	glutamate synthase subunit beta
AUO97_04930	2407.97	653.239	1.8821	1.0643e-222	1.7916e-221	-	glutamate synthase large subunit
AUO97_04940	142.551	67.9848	1.0682	7.0029e-07	6.6581e-07	-	3-dehydroquinate synthase
AUO97_04995	144.475	72.2248	1.0003	2.3909e-06	2.1161e-06	-	UDP-N-acetylmuramoyl-tripeptide--D-alanyl-D-alanine ligase
AUO97_05105	782.891	177.345	2.1423	2.0835e-87	1.431e-86	-	sel1 repeat family protein
AUO97_05110	1590.1	555.575	1.5171	4.4166e-108	3.7175e-107	-	energy-dependent translational throttle protein EttA
AUO97_05150	725.696	361.855	1.004	2.7131e-26	6.8308e-26	-	two-component system response regulator OmpR
AUO97_05160	934.537	376.621	1.3111	2.0709e-51	9.3575e-51	-	acetyl-CoA hydrolase
AUO97_05195	52.1228	22.5154	1.211	0.00084897	0.00052627	-	DUF805 domain-containing protein
AUO97_05440	170.886	19.4451	3.1356	1.4756e-30	4.1674e-30	-	hydrolase
AUO97_05455	105.47	39.3289	1.4232	6.3281e-08	6.6908e-08	-	4-aminobutyrate--2-oxoglutarate transaminase
AUO97_05510	95.3252	12.5735	2.9225	1.1322e-16	2.1085e-16	-	DUF1304 domain-containing protein
AUO97_05515	1412.91	52.341	4.7546	0	0	-	NADPH:quinone oxidoreductase
AUO97_05520	1252.35	24.8547	5.655	8.4202e-292	2.0081e-290	-	TetR/AcrR family transcriptional regulator
AUO97_05525	872.794	363.755	1.2627	2.2899e-45	9.3174e-45	-	excinuclease ABC subunit UvrA
AUO97_05540	345.095	155.122	1.1536	1.6765e-16	3.0955e-16	-	high-affinity choline transporter BetT
AUO97_05550	726.921	153.076	2.2476	2.4457e-86	1.6404e-85	actP	cation acetate symporter
AUO97_05555	161.965	16.9597	3.2555	5.1453e-30	1.4389e-29	-	DUF485 domain-containing protein
AUO97_05630	295.771	128.952	1.1976	3.4058e-15	5.9674e-15	-	peptide chain release factor 2
AUO97_05645	74.3362	33.9193	1.132	0.00016673	0.00011479	-	pyridoxine/pyridoxamine 5'-phosphate oxidase
AUO97_05650	393.37	169.158	1.2175	3.341e-20	7.0649e-20	-	phosphoglucosamine mutase
AUO97_05655	870.696	399.283	1.1248	1.2946e-37	4.4457e-37	-	IMP dehydrogenase
AUO97_05685	3705.09	918.307	2.0125	0	0	-	hypothetical protein
AUO97_05690	1755.21	737.745	1.2504	4.7846e-88	3.3396e-87	-	pyruvate dehydrogenase (acetyl-transferring)%2C homodimeric type
AUO97_05725	197.647	56.5809	1.8045	8.45e-19	1.695e-18	-	D-alanine--D-alanine ligase
AUO97_05730	273.557	97.518	1.4881	1.8579e-19	3.8251e-19	-	UDP-N-acetylmuramate--L-alanine ligase
AUO97_05795	216.362	86.8452	1.3169	3.2875e-13	5.1978e-13	-	transporter
AUO97_05800	149.722	66.2304	1.1767	3.3765e-08	3.6648e-08	-	ankyrin repeat domain-containing protein
AUO97_05805	1460.14	260.389	2.4874	7.9905e-194	1.225e-192	-	hypothetical protein
AUO97_06010	17.6658	0	5.1429	1.6684e-05	1.3387e-05	-	hypothetical protein
AUO97_06015	49.849	0	6.6395	5.2383e-13	8.1472e-13	-	IS91 family transposase
AUO97_06090	300.493	57.8968	2.3758	3.1113e-39	1.0947e-38	-	hypothetical protein
AUO97_06095	3007.91	549.434	2.4527	0	0	-	hypothetical protein
AUO97_06195	114.565	31.4339	1.8658	5.1232e-12	7.4678e-12	-	outer membrane porin%2C OprD family
AUO97_06240	832.041	336.562	1.3058	1.1352e-45	4.6632e-45	-	TerC family protein
AUO97_06405	92.8765	22.5154	2.0444	3.6613e-11	5.0375e-11	-	glutathione peroxidase
AUO97_06420	266.736	55.5575	2.2634	4.4636e-33	1.3589e-32	-	ATP synthase epsilon chain
AUO97_06425	1341.55	372.381	1.849	7.0024e-122	6.3283e-121	-	ATP synthase subunit beta
AUO97_06430	691.064	161.994	2.0929	4.2414e-75	2.5644e-74	-	ATP synthase subunit gamma
AUO97_06435	1620	343.726	2.2367	6.6198e-189	9.6328e-188	-	ATP synthase subunit alpha
AUO97_06440	339.673	60.6746	2.485	1.8223e-46	7.6318e-46	-	ATP synthase subunit delta
AUO97_06445	332.327	60.6746	2.4534	7.6563e-45	3.0716e-44	-	ATP synthase subunit B
AUO97_06450	230.355	33.7731	2.7699	5.1011e-36	1.7107e-35	-	ATP synthase subunit C
AUO97_06455	1172.41	486.713	1.2683	9.0933e-61	4.4868e-60	-	ATP synthase subunit A
AUO97_06490	202.544	97.6642	1.0523	5.281e-09	6.2194e-09	-	peroxidase
AUO97_06500	510.384	190.942	1.4184	1.7022e-32	5.0569e-32	-	arginine--tRNA ligase
AUO97_06545	93.4013	41.0833	1.1849	1.1562e-05	9.481e-06	-	DUF445 domain-containing protein
AUO97_06565	79.7584	26.6091	1.5837	3.2391e-07	3.1709e-07	-	hypothetical protein
AUO97_06575	26.4112	9.50326	1.4747	0.0053822	0.0028595	-	hypothetical protein
AUO97_06635	7.69598	0	3.9441	0.0074805	0.0038365	-	LuxR family transcriptional regulator
AUO97_06675	113.341	33.7731	1.7467	5.7841e-11	7.8203e-11	-	3-hydroxyisobutyrate dehydrogenase
AUO97_06680	464.732	42.8378	3.4394	8.5186e-87	5.8044e-86	-	methylmalonate-semialdehyde dehydrogenase (CoA acylating)
AUO97_06730	68.0395	32.0187	1.0875	0.00050026	0.00032004	-	polyketide cyclase
AUO97_06735	76.7849	35.82	1.1001	0.0001883	0.0001281	-	ribonuclease E inhibitor RraB
AUO97_06825	315.011	149.42	1.076	1.1522e-13	1.8735e-13	-	Fe/S-dependent 2-methylisocitrate dehydratase AcnD
AUO97_06830	147.973	37.5744	1.9775	3.1682e-16	5.7385e-16	-	2-methylcitrate synthase
AUO97_06835	107.219	25.0009	2.1005	4.5236e-13	7.087e-13	-	methylisocitrate lyase
AUO97_06840	61.9177	16.2286	1.9318	2.0081e-07	2.0094e-07	-	GntR family transcriptional regulator
AUO97_06845	920.719	336.415	1.4525	2.4411e-59	1.1908e-58	-	aspartate/tyrosine/aromatic aminotransferase
AUO97_06875	237.176	25.2933	3.2291	7.4095e-43	2.8273e-42	-	UDP-glucose 4-epimerase GalE
AUO97_06880	211.29	66.0842	1.6768	3.9975e-18	7.9262e-18	-	glucose-6-phosphate isomerase
AUO97_06885	209.541	0	8.7111	4.8938e-42	1.8347e-41	-	UDP-glucose/GDP-mannose dehydrogenase family protein
AUO97_06890	158.292	9.06465	4.1262	8.7338e-35	2.8189e-34	-	UTP--glucose-1-phosphate uridylyltransferase
AUO97_06895	96.0249	0	7.5853	2.3575e-22	5.4119e-22	-	sugar transferase
AUO97_06900	45.1264	0	6.4959	5.6518e-12	8.1826e-12	-	Amylovoran biosynthesis glycosyltransferase AmsE
AUO97_06905	38.4799	0	6.266	1.7342e-10	2.2906e-10	-	glycosyltransferase family 4 protein
AUO97_06910	30.9588	0	5.9523	9.4473e-09	1.0902e-08	-	EpsG family protein
AUO97_06915	100.398	0	7.6496	3.4849e-23	8.1525e-23	-	glycosyltransferase family 1 protein
AUO97_06920	90.6027	0	7.5015	2.5886e-21	5.7575e-21	-	glycosyl transferase
AUO97_06925	33.7574	0	6.0771	2.099e-09	2.531e-09	-	acyltransferase
AUO97_06930	66.2904	0	7.0507	1.783e-16	3.2779e-16	-	polysaccharide biosynthesis protein
AUO97_06935	219.86	0	8.7804	1.1119e-43	4.3392e-43	-	DegT/DnrJ/EryC1/StrS family aminotransferase
AUO97_06940	53.3472	0	6.7373	9.2346e-14	1.5159e-13	-	N-acetyltransferase
AUO97_06945	166.513	0	8.3795	5.8164e-35	1.9133e-34	-	gfo/Idh/MocA family oxidoreductase
AUO97_06950	283.702	0	9.1482	1.7984e-53	8.2566e-53	-	Vi polysaccharide biosynthesis UDP-N-acetylglucosamine C-6 dehydrogenase TviB
AUO97_06955	205.518	0	10.457	6.8605e-33	2.0594e-32	-	outer membrane protein
AUO97_06960	41.1035	0	6.3612	4.4387e-11	6.0203e-11	-	low molecular weight phosphotyrosine protein phosphatase
AUO97_06965	293.322	93.5705	1.6484	5.7032e-24	1.3601e-23	-	tyrosine protein kinase
AUO97_06970	175.259	47.9549	1.8697	1.2345e-17	2.387e-17	-	FKBP-type peptidyl-prolyl cis-trans isomerase
AUO97_07005	134.68	47.5163	1.503	1.785e-10	2.3469e-10	-	acyl-CoA desaturase
AUO97_07040	402.815	178.661	1.1729	1.6955e-19	3.4993e-19	-	YciK family oxidoreductase
AUO97_07105	901.829	297.817	1.5984	4.3959e-67	2.3886e-66	-	isoleucine--tRNA ligase
AUO97_07120	82.382	31.7263	1.3767	3.2192e-06	2.8231e-06	-	NADPH-dependent oxidoreductase
AUO97_07190	3011.23	1113.2	1.4356	1.5797e-186	2.2604e-185	-	molecular chaperone DnaK
AUO97_07275	78.0093	35.5276	1.1347	0.00011128	7.9619e-05	-	hypoxanthine phosphoribosyltransferase
AUO97_07280	832.216	54.6803	3.9279	7.8914e-170	1.0112e-168	-	GlsB/YeaQ/YmgE family stress response membrane protein
AUO97_07305	1297.47	345.188	1.9103	2.3742e-123	2.1685e-122	-	membrane protein insertase YidC
AUO97_07310	46.3508	15.3514	1.5942	9.0711e-05	6.6056e-05	-	membrane protein insertion efficiency factor YidD
AUO97_07315	199.221	79.0963	1.3327	1.7247e-12	2.5842e-12	-	ribonuclease P protein component
AUO97_07320	44.6017	3.50889	3.668	3.4777e-10	4.4831e-10	-	50S ribosomal protein L34
AUO97_07330	321.132	120.764	1.411	6.8864e-21	1.5044e-20	-	DNA polymerase III subunit beta
AUO97_07340	1649.21	579.114	1.5099	3.1572e-111	2.7106e-110	-	DNA topoisomerase (ATP-hydrolyzing) subunit B
AUO97_07345	243.998	121.495	1.006	7.2184e-10	8.9556e-10	-	cytochrome b
AUO97_07365	649.611	147.227	2.1415	8.1984e-73	4.7559e-72	-	hypothetical protein
AUO97_07460	101.622	45.3232	1.1649	6.4903e-06	5.4737e-06	-	sulfite exporter TauE/SafE family protein
AUO97_07480	42.3279	17.5445	1.2706	0.0017593	0.0010345	-	TetR/AcrR family transcriptional regulator
AUO97_07570	122.261	32.0187	1.933	2.7074e-13	4.3125e-13	-	HIT family protein
AUO97_07580	1102.8	68.8621	4.0013	4.4348e-227	7.6149e-226	-	DUF1328 domain-containing protein
AUO97_07605	43.3774	13.7432	1.6582	9.627e-05	6.969e-05	-	hypothetical protein
AUO97_07610	313.436	143.572	1.1264	1.3725e-14	2.3497e-14	-	phosphoribosylaminoimidazolesuccinocarboxamide synthase
AUO97_07620	833.615	363.755	1.1964	7.4983e-40	2.6936e-39	-	4-hydroxy-tetrahydrodipicolinate synthase
AUO97_07700	1308.49	500.456	1.3866	8.5437e-78	5.3153e-77	-	urocanate hydratase
AUO97_07705	530.848	164.479	1.6904	1.4695e-43	5.7087e-43	-	histidine ammonia-lyase
AUO97_07715	58.0697	26.4629	1.1338	0.00086213	0.00053365	-	imidazolonepropionase
AUO97_07760	479.775	139.479	1.7823	1.4587e-42	5.5171e-42	-	glutamine--fructose-6-phosphate transaminase (isomerizing)
AUO97_07765	186.803	83.9211	1.1544	1.2939e-09	1.5802e-09	-	UDP-N-acetylglucosamine diphosphorylase/glucosamine-1-phosphate N-acetyltransferase
AUO97_07780	92.3518	32.6035	1.5021	1.295e-07	1.3347e-07	-	N utilization substance protein B
AUO97_07785	108.968	54.0955	1.0103	3.5831e-05	2.7491e-05	-	6%2C7-dimethyl-8-ribityllumazine synthase
AUO97_07815	381.476	188.457	1.0174	7.225e-15	1.2582e-14	-	hypothetical protein
AUO97_07850	84.4809	35.2352	1.2616	1.1145e-05	9.1475e-06	-	hypothetical protein
AUO97_07950	61.9177	0	6.9523	1.4316e-15	2.5554e-15	-	ferrous iron transport protein A
AUO97_07955	12.9432	0	4.1461	0.00042672	0.00027608	-	hypothetical protein
AUO97_08590	277.055	70.6165	1.9721	6.8215e-29	1.8592e-28	-	cytosol aminopeptidase
AUO97_08735	202.894	83.4825	1.2812	5.3615e-12	7.7886e-12	-	argininosuccinate lyase
AUO97_08850	1479.2	415.219	1.8329	1.4694e-132	1.4174e-131	-	50S ribosomal protein L11
AUO97_08855	3381.69	702.656	2.2669	0	0	-	50S ribosomal protein L1
AUO97_08860	2460.62	642.713	1.9368	1.1393e-236	2.0811e-235	-	50S ribosomal protein L10
AUO97_08865	1905.98	260.243	2.8726	9.8881e-296	2.4255e-294	-	50S ribosomal protein L7/L12
AUO97_08870	7258.19	1878.14	1.9503	0	0	-	DNA-directed RNA polymerase subunit beta
AUO97_08875	7168.63	2066.74	1.7943	0	0	-	DNA-directed RNA polymerase subunit beta'
AUO97_08890	34.1072	15.3514	1.1517	0.0096631	0.0048234	-	DUF4442 domain-containing protein
AUO97_08905	4550.77	107.314	5.4062	0	0	-	membrane protein
AUO97_08925	128.558	50.4404	1.3498	1.0302e-08	1.1873e-08	-	hypothetical protein
AUO97_09055	142.9	61.5519	1.2151	3.0241e-08	3.3074e-08	-	23S rRNA (guanosine(2251)-2'-O)-methyltransferase RlmB
AUO97_09105	393.02	168.719	1.22	3.0057e-20	6.3717e-20	-	ribosome maturation factor
AUO97_09110	1736.67	433.202	2.0032	2.1215e-175	2.8021e-174	nusA	transcription termination/antitermination protein NusA
AUO97_09115	3719.08	786.139	2.2421	0	0	-	translation initiation factor IF-2
AUO97_09120	277.755	44.7384	2.6342	7.4569e-41	2.7243e-40	-	ribosome-binding factor A
AUO97_09140	189.251	81.4356	1.2166	1.7494e-10	2.3072e-10	-	monovalent cation/H+ antiporter subunit D
AUO97_09145	20.4643	6.72538	1.6054	0.0089341	0.0044829	-	Na+/H+ antiporter subunit C
AUO97_09150	462.284	200.153	1.2077	3.5998e-23	8.3983e-23	-	monovalent cation/H+ antiporter subunit A
AUO97_09155	151.646	73.6868	1.0412	5.58e-07	5.3527e-07	-	ATP binding site
AUO97_09160	161.091	61.8443	1.3812	6.649e-11	8.9333e-11	-	DNA helicase
AUO97_09165	155.144	70.9089	1.1296	5.6609e-08	6.045e-08	-	bifunctional phosphoribosyl-AMP cyclohydrolase/phosphoribosyl-ATP diphosphatase HisIE
AUO97_09185	345.27	137.578	1.3275	2.0645e-20	4.4092e-20	-	bifunctional demethylmenaquinone methyltransferase/2-methoxy-6-polyprenyl-1%2C4-benzoquinol methylase UbiE
AUO97_09190	40.7537	19.1527	1.0894	0.0069794	0.0036032	-	hypothetical protein
AUO97_09200	212.164	59.505	1.8341	1.6935e-20	3.6257e-20	-	hypothetical protein
AUO97_09225	4604.47	1687.63	1.448	3.3361e-288	7.741e-287	-	30S ribosomal protein S15
AUO97_09230	1679.3	470.192	1.8365	1.1802e-150	1.3332e-149	-	polyribonucleotide nucleotidyltransferase
AUO97_09240	89.3784	28.656	1.6411	2.7778e-08	3.0615e-08	-	MerR family transcriptional regulator
AUO97_09280	338.273	137.578	1.2979	2.2774e-19	4.6332e-19	-	hypothetical protein
AUO97_09300	63.317	24.7085	1.3576	5.4178e-05	4.0447e-05	-	sulfurtransferase TusA
AUO97_09370	66.2904	27.925	1.2472	0.00011549	8.2285e-05	-	hypothetical protein
AUO97_09435	997.854	144.888	2.7839	8.9835e-151	1.0284e-149	-	ribonuclease E/G
AUO97_09490	193.449	89.1844	1.1171	1.9064e-09	2.3053e-09	-	RNA pyrophosphohydrolase
AUO97_09540	292.972	84.7983	1.7887	8.9531e-27	2.3014e-26	-	translation initiation factor IF-1
AUO97_09545	347.893	138.748	1.3262	1.5905e-20	3.4139e-20	-	AraC family transcriptional regulator
AUO97_09580	801.607	223.546	1.8423	3.2801e-73	1.9421e-72	-	glutamate/aspartate:proton symporter GltP
AUO97_09625	837.813	401.622	1.0608	5.85e-33	1.7685e-32	-	type I DNA topoisomerase
AUO97_09675	847.258	202.054	2.0681	3.0441e-90	2.1962e-89	-	50S ribosomal protein L28
AUO97_09680	1909.3	149.859	3.6714	0	0	-	coniferyl aldehyde dehydrogenase
AUO97_09710	359.612	110.53	1.702	2.4121e-30	6.7898e-30	-	peptide-methionine (S)-S-oxide reductase
AUO97_09785	510.908	225.885	1.1775	1.885e-24	4.5715e-24	-	sel1 repeat family protein
AUO97_09790	322.357	139.917	1.2041	1.4778e-16	2.7344e-16	-	methionine biosynthesis protein MetW
AUO97_09795	172.985	75.4412	1.1972	1.7386e-09	2.1113e-09	-	homoserine O-acetyltransferase
AUO97_09815	1059.6	491.245	1.109	2.2878e-44	9.1095e-44	-	trigger factor
AUO97_09820	313.961	129.244	1.2805	9.964e-18	1.931e-17	-	ATP-dependent Clp endopeptidase%2C proteolytic subunit ClpP
AUO97_09845	797.409	73.102	3.4473	8.0558e-148	8.867e-147	-	phosphate acetyltransferase
AUO97_09850	597.488	82.8976	2.8495	2.8004e-93	2.0727e-92	-	acetate kinase
AUO97_09875	259.39	119.449	1.1187	3.3294e-12	4.9114e-12	-	NADP-dependent glyceraldehyde-3-phosphate dehydrogenase
AUO97_09910	54.0468	16.3748	1.7227	7.5647e-06	6.3293e-06	-	PAP2 family protein
AUO97_09915	47.4003	16.2286	1.5464	0.00010989	7.8753e-05	-	Fe-S assembly protein IscX
AUO97_09920	512.133	153.514	1.7381	9.1856e-44	3.601e-43	-	nucleoside-diphosphate kinase
AUO97_09925	828.717	403.669	1.0377	1.8345e-31	5.2674e-31	-	23S rRNA (adenine(2503)-C(2))-methyltransferase RlmN
AUO97_09935	216.537	96.3484	1.1683	4.1288e-11	5.6356e-11	-	DUF4115 domain-containing protein
AUO97_09940	295.946	128.806	1.2001	2.9967e-15	5.2613e-15	-	4-hydroxy-3-methylbut-2-en-1-yl diphosphate synthase (flavodoxin)
AUO97_09945	306.44	143.134	1.0982	9.336e-14	1.5296e-13	-	histidine--tRNA ligase
AUO97_10065	482.573	201.03	1.2633	7.4366e-26	1.8614e-25	-	protein-export protein SecB
AUO97_10075	566.529	265.799	1.0918	6.7897e-24	1.6147e-23	-	rhodanese-like domain-containing protein
AUO97_10085	100.398	41.3757	1.2789	1.2766e-06	1.1836e-06	-	oligoribonuclease
AUO97_10090	336.699	146.935	1.1963	4.682e-17	8.8932e-17	-	membrane protein
AUO97_10120	145.349	60.236	1.2708	6.7232e-09	7.8533e-09	-	hypothetical protein
AUO97_10125	608.682	254.102	1.2603	4.6462e-32	1.3614e-31	-	leucine--tRNA ligase
AUO97_10150	312.912	113.308	1.4655	1.507e-21	3.378e-21	-	ketol-acid reductoisomerase
AUO97_10220	1428.13	407.909	1.8078	1.3328e-125	1.2437e-124	-	aconitate hydratase AcnA
AUO97_10260	199.921	90.6465	1.1411	5.085e-10	6.392e-10	-	NAD(P)(+) transhydrogenase (Re/Si-specific) subunit alpha
AUO97_10270	157.768	62.7215	1.3308	3.5881e-10	4.6185e-10	-	NAD(P) transhydrogenase subunit beta
AUO97_10280	1521.71	582.038	1.3865	3.6421e-90	2.6058e-89	-	ribosome silencing factor
AUO97_10285	90.6027	44.0074	1.0418	0.00010857	7.7976e-05	-	hydroxypyruvate isomerase
AUO97_10295	108.268	50.879	1.0895	1.0943e-05	9.0073e-06	-	enoyl-CoA hydratase
AUO97_10320	879.791	313.607	1.4882	6.7323e-59	3.2472e-58	-	bifunctional (p)ppGpp synthetase/guanosine-3'%2C5'-bis(diphosphate) 3'-pyrophosphohydrolase
AUO97_10415	32.533	3.50889	3.2128	3.9677e-07	3.8621e-07	-	50S ribosomal protein L35
AUO97_10420	1157.72	214.627	2.4314	4.949e-150	5.5181e-149	-	50S ribosomal protein L20
AUO97_10450	656.083	278.372	1.2369	1.9816e-33	6.1197e-33	-	phenylalanine--tRNA ligase subunit beta
AUO97_10455	325.155	59.0664	2.4607	4.6252e-44	1.8299e-43	-	integration host factor subunit alpha
AUO97_10460	930.514	196.352	2.2446	8.275e-110	7.0341e-109	-	hypothetical protein
AUO97_10500	568.453	257.904	1.1402	1.1047e-25	2.7571e-25	-	DNA polymerase I
AUO97_10550	123.136	57.0195	1.1107	1.8605e-06	1.6778e-06	-	stage II sporulation protein E
AUO97_10555	206.042	56.1423	1.8758	1.5245e-20	3.2885e-20	-	VacJ family lipoprotein
AUO97_10590	809.652	64.6221	3.6472	7.1811e-157	8.5629e-156	-	ribosome-associated translation inhibitor RaiA
AUO97_10700	95.6751	35.6738	1.4233	2.5735e-07	2.5425e-07	-	HAD family hydrolase
AUO97_10710	161.266	77.3419	1.0601	1.5838e-07	1.6111e-07	-	copper resistance system multicopper oxidase
AUO97_10780	234.553	84.6521	1.4703	1.2783e-16	2.3755e-16	-	acyl-CoA dehydrogenase
AUO97_10915	815.774	151.467	2.4292	3.5583e-106	2.9095e-105	-	hypothetical protein
AUO97_10930	1564.03	552.212	1.502	9.6037e-105	7.7058e-104	-	ribonucleoside-diphosphate reductase subunit alpha
AUO97_10945	101.447	39.7675	1.3511	3.5783e-07	3.499e-07	-	hypothetical protein
AUO97_10965	1050.85	470.777	1.1584	2.9383e-47	1.2427e-46	-	NADH-quinone oxidoreductase subunit C/D
AUO97_10970	137.828	56.4347	1.2882	1.138e-08	1.308e-08	-	NADH-quinone oxidoreductase subunit NuoE
AUO97_10975	581.571	196.352	1.5665	1.2653e-42	4.8067e-42	-	NADH-quinone oxidoreductase subunit F
AUO97_10985	322.182	155.853	1.0477	2.2138e-13	3.546e-13	-	NADH-quinone oxidoreductase subunit H
AUO97_10990	159.342	67.4	1.2413	2.6133e-09	3.1379e-09	-	NADH-quinone oxidoreductase subunit I
AUO97_10995	106.519	46.9315	1.1825	2.9306e-06	2.5817e-06	-	NADH-quinone oxidoreductase subunit J
AUO97_11000	24.4872	7.16399	1.7732	0.0020884	0.0012066	-	NADH-quinone oxidoreductase subunit K
AUO97_11005	635.793	239.19	1.4104	1.015e-39	3.6158e-39	-	NADH-quinone oxidoreductase subunit L
AUO97_11010	555.51	241.968	1.199	3.3094e-27	8.5581e-27	-	NADH-quinone oxidoreductase subunit M
AUO97_11015	714.852	257.758	1.4716	2.1806e-47	9.2679e-47	-	NADH-quinone oxidoreductase subunit N
AUO97_11020	249.42	124.566	1.0017	5.435e-10	6.8119e-10	-	uracil phosphoribosyltransferase
AUO97_11055	2243.9	422.968	2.4074	1.4286e-285	3.2277e-284	-	hypothetical protein
AUO97_11100	912.149	94.3016	3.2739	1.5805e-161	1.9954e-160	-	hypothetical protein
AUO97_11210	3004.23	473.993	2.6641	0	0	-	bacterioferritin
AUO97_11215	665.003	95.325	2.8024	7.828e-102	6.1097e-101	-	MFS transporter
AUO97_11220	692.639	47.3701	3.8701	2.7075e-140	2.8006e-139	-	trehalose-6-phosphate synthase
AUO97_11260	75.9104	30.849	1.2991	1.9934e-05	1.5876e-05	-	SMC-Scp complex subunit ScpB
AUO97_11280	1659.71	744.324	1.1569	1.8541e-73	1.1054e-72	-	DUF177 domain-containing protein
AUO97_11285	394.594	116.232	1.7634	8.5019e-35	2.7544e-34	-	50S ribosomal protein L32
AUO97_11300	268.485	44.7384	2.5853	9.4171e-39	3.2866e-38	-	acyl carrier protein
AUO97_11305	316.76	98.9801	1.6782	2.0925e-26	5.3308e-26	-	peptidoglycan-binding protein LysM
AUO97_11345	268.135	68.8621	1.9612	8.1357e-28	2.136e-27	-	50S ribosomal protein L25
AUO97_11350	1011.67	451.624	1.1635	6.9176e-46	2.8553e-45	-	ribose-phosphate pyrophosphokinase
AUO97_11395	193.799	94.0091	1.0437	1.4285e-08	1.6223e-08	-	DNA primase
AUO97_11430	29.2098	10.8191	1.4329	0.0042114	0.0022942	-	ferredoxin
AUO97_11455	218.636	58.3354	1.9061	3.7112e-22	8.4516e-22	-	tartrate dehydrogenase
AUO97_11460	350.342	109.068	1.6835	3.6874e-29	1.0179e-28	-	BCCT family transporter
AUO97_11465	105.12	30.4104	1.7894	1.3803e-10	1.8344e-10	-	alpha/beta hydrolase
AUO97_11470	233.328	77.1957	1.5958	1.5096e-18	3.0072e-18	-	ring-hydroxylating oxygenase subunit alpha
AUO97_11495	518.429	209.803	1.3051	4.503e-29	1.2351e-28	-	NAD+ synthase
AUO97_11510	112.116	45.4694	1.302	2.0617e-07	2.0511e-07	-	protoporphyrinogen oxidase HemJ
AUO97_11520	452.489	151.906	1.5747	8.5155e-34	2.6489e-33	-	hypothetical protein
AUO97_11530	2531.45	991.994	1.3516	6.4092e-143	6.8782e-142	-	30S ribosomal protein S7
AUO97_11535	8209.69	2020.39	2.0227	0	0	-	elongation factor G
AUO97_11570	275.131	114.039	1.2706	1.5143e-15	2.6973e-15	-	thioredoxin-disulfide reductase
AUO97_11575	1002.75	448.115	1.162	2.1167e-45	8.6538e-45	-	DNA translocase FtsK
AUO97_11590	131.531	10.9653	3.5844	1.2338e-26	3.1619e-26	-	cell division topological specificity factor
AUO97_11595	395.469	174.129	1.1834	1.9539e-19	4.0131e-19	-	septum site-determining protein MinD
AUO97_11740	129.957	63.7449	1.0277	4.6303e-06	3.9713e-06	-	EmrA/EmrK family multidrug efflux transporter periplasmic adaptor subunit
AUO97_11845	1376.88	86.9914	3.9844	3.0449e-282	6.703e-281	-	oxygen-dependent choline dehydrogenase
AUO97_11850	1572.25	123.25	3.6732	2.4771e-304	6.255e-303	-	betaine-aldehyde dehydrogenase
AUO97_11855	935.062	75.7336	3.6261	4.6131e-180	6.388e-179	-	transcriptional regulator BetI
AUO97_11860	1076.91	365.802	1.5578	9.0446e-77	5.5072e-76	-	BCCT family transporter
AUO97_11865	392.495	179.246	1.1307	5.4424e-18	1.0717e-17	-	high-affinity choline transporter BetT
AUO97_12040	103.896	43.5688	1.2538	1.2497e-06	1.1612e-06	-	galactose-1-epimerase
AUO97_12260	212.514	52.4872	2.0175	3.3688e-23	7.9024e-23	-	copper resistance protein NlpE
AUO97_12315	34.9817	13.8894	1.3326	0.0031157	0.0017381	-	16S rRNA (guanine(966)-N(2))-methyltransferase RsmD
AUO97_12370	5194.79	1938.37	1.4222	0	0	-	Lon protease
AUO97_12405	31.6585	8.04122	1.9771	0.00015882	0.00010988	-	cell division protein ZapA
AUO97_12555	489.22	184.802	1.4045	9.2654e-31	2.6253e-30	-	argininosuccinate synthase
AUO97_12935	66.8151	32.1649	1.0547	0.00078103	0.00048696	-	hypothetical protein
AUO97_12945	107.569	36.1124	1.5747	3.4708e-09	4.1501e-09	-	adenosine deaminase
AUO97_12965	1166.47	270.77	2.107	1.4462e-126	1.3644e-125	-	carbon storage regulator
AUO97_12970	376.229	149.859	1.328	4.1098e-22	9.3344e-22	-	aspartate kinase
AUO97_13275	720.274	314.631	1.1949	1.3566e-34	4.3459e-34	-	alanine--tRNA ligase
AUO97_13290	879.791	394.458	1.1573	8.7958e-40	3.1465e-39	-	adenylosuccinate synthase
AUO97_13345	234.902	113.308	1.0518	3.2892e-10	4.2593e-10	-	bifunctional 23S rRNA (guanine(2069)-N(7))-methyltransferase RlmK/23S rRNA (guanine(2445)-N(2))-methyltransferase RlmL
AUO97_13365	400.191	125.297	1.6753	7.5996e-33	2.2734e-32	-	OmpA family protein
AUO97_13395	1473.26	221.499	2.7336	2.1806e-217	3.6003e-216	-	hypothetical protein
AUO97_13420	1395.95	445.776	1.6469	1.9124e-107	1.5941e-106	-	peroxiredoxin
AUO97_13450	90.4278	34.5041	1.39	8.8318e-07	8.3232e-07	-	KR domain-containing protein
AUO97_13455	165.813	14.6204	3.5035	1.4184e-32	4.2282e-32	-	NADH oxidase
AUO97_13460	115.265	11.5501	3.319	3.505e-22	8.0245e-22	-	benzoate 1%2C2-dioxygenase small subunit
AUO97_13465	438.846	10.5267	5.3816	4.9098e-103	3.8672e-102	-	benzoate 1%2C2-dioxygenase large subunit
AUO97_13475	570.028	22.223	4.6809	2.9891e-128	2.8514e-127	-	heavy metal-associated domain protein
AUO97_13480	1131.31	95.9098	3.5602	2.3026e-214	3.73e-213	-	copper-translocating P-type ATPase
AUO97_13485	55.0962	24.4161	1.1741	0.00082975	0.00051472	-	Cu(I)-responsive transcriptional regulator
AUO97_13495	1142.33	80.997	3.818	6.1402e-228	1.0758e-226	-	four-helix bundle copper-binding protein
AUO97_13530	133.455	57.8968	1.2048	1.0612e-07	1.1057e-07	-	tRNA-Met
AUO97_13535	359.088	64.4759	2.4775	7.4699e-49	3.2554e-48	-	transposase
AUO97_13565	2104.33	287.583	2.8713	0	0	-	cold-shock protein
AUO97_13575	165.813	72.6634	1.1903	4.4707e-09	5.3015e-09	-	pyrroline-5-carboxylate reductase
AUO97_13620	379.727	94.0091	2.0141	4.6868e-40	1.6907e-39	-	DUF4142 domain-containing protein
AUO97_13665	181.031	42.5454	2.0892	7.0686e-21	1.5403e-20	-	RND transporter
AUO97_13670	245.222	88.0148	1.4783	1.9381e-17	3.7059e-17	-	type I secretion system permease/ATPase
AUO97_13675	125.06	43.4226	1.5261	4.9952e-10	6.2882e-10	-	HlyD family type I secretion periplasmic adaptor subunit
AUO97_13690	493.592	183.778	1.4254	1.037e-31	3.0078e-31	-	universal stress protein
AUO97_13960	199.046	0	8.637	2.4041e-40	8.7091e-40	-	hypothetical protein
AUO97_13965	167.912	0	8.3916	3.3756e-35	1.1147e-34	-	type VI secretion system contractile sheath small subunit
AUO97_13970	315.71	0	9.3025	3.5916e-58	1.7131e-57	-	type VI secretion system contractile sheath large subunit
AUO97_13975	236.302	0	8.8845	2.9181e-46	1.2162e-45	-	type VI secretion system tube protein Hcp
AUO97_13980	10.1447	0	4.3427	0.0015827	0.00093595	-	type VI secretion system baseplate subunit TssE
AUO97_13985	18.3654	0	5.1989	1.1077e-05	9.1003e-06	-	type VI secretion system protein ImpG
AUO97_13995	11.544	0	4.5291	0.00066303	0.00041948	-	hypothetical protein
AUO97_14000	58.0697	0	6.8597	9.1637e-15	1.5862e-14	-	type VI secretion protein
AUO97_14005	8.0458	0	4.0082	0.0059765	0.0031383	-	type VI secretion system-associated protein TagF
AUO97_14010	9.09525	0	4.1851	0.003064	0.0017171	-	OmpA family protein
AUO97_14020	37.6054	0	6.2329	2.7409e-10	3.5601e-10	-	type VI secretion system ATPase TssH
AUO97_14025	9.27016	0	4.2126	0.0027432	0.0015514	-	type VI secretion system protein TssA
AUO97_14030	13.6429	0	4.7701	0.00018363	0.00012532	-	type VI secretion system baseplate subunit TssK
AUO97_14035	8.57053	0	4.0994	0.0042751	0.002323	-	hypothetical protein
AUO97_14040	14.1676	0	4.8245	0.0001337	9.3554e-05	-	hypothetical protein
AUO97_14045	13.2931	0	4.7326	0.00022707	0.00015326	-	D-Ala-D-Ala carboxypeptidase
AUO97_14050	15.5669	0	4.9604	5.7758e-05	4.297e-05	-	LysR family transcriptional regulator
AUO97_14065	7.87089	0	3.9765	0.0066856	0.0034712	-	MFS transporter
AUO97_14070	93.2263	0	7.5427	8.0904e-22	1.8279e-21	-	winged helix-turn-helix domain-containing protein
AUO97_14075	19.5898	0	5.292	5.4354e-06	4.6341e-06	-	N-acetyltransferase
AUO97_14080	50.5486	0	6.6596	3.6956e-13	5.8217e-13	-	hypothetical protein
AUO97_14085	14.8672	0	4.8941	8.7772e-05	6.4078e-05	-	hypothetical protein
AUO97_14095	1129.39	32.4573	5.1209	1.8897e-259	3.8627e-258	-	DUF333 domain-containing protein
AUO97_14165	1423.06	356.153	1.9984	1.3025e-143	1.4155e-142	-	phenylacetic acid degradation bifunctional protein PaaZ
AUO97_14175	287.725	103.951	1.4688	5.2598e-20	1.1095e-19	-	1%2C2-phenylacetyl-CoA epoxidase subunit B
AUO97_14180	794.785	380.715	1.0619	2.1025e-31	6.0169e-31	-	phenylacetate-CoA oxygenase subunit PaaI
AUO97_14190	486.421	200.299	1.28	1.4032e-26	3.5855e-26	-	phenylacetate-CoA oxygenase/reductase subunit PaaK
AUO97_14195	136.254	64.6221	1.0762	1.0514e-06	9.8441e-07	-	enoyl-CoA hydratase
AUO97_14200	119.463	50.5866	1.2397	2.6034e-07	2.5692e-07	-	2-(1%2C2-epoxy-1%2C2-dihydrophenyl)acetyl-CoA isomerase
AUO97_14205	351.042	130.999	1.4221	5.9989e-23	1.392e-22	-	3-hydroxyacyl-CoA dehydrogenase
AUO97_14210	290.174	135.385	1.0998	3.9117e-13	6.1396e-13	-	3-oxoadipyl-CoA thiolase
AUO97_14250	52.2977	24.1237	1.1163	0.0018052	0.0010579	-	hypothetical protein
AUO97_14360	274.607	55.2651	2.3129	6.8696e-35	2.234e-34	-	hydroxymethylglutaryl-CoA lyase
AUO97_14365	624.949	137.286	2.1866	5.5386e-72	3.1701e-71	-	acetyl/propionyl/methylcrotonyl-CoA carboxylase subunit alpha
AUO97_14370	259.565	53.9493	2.2664	2.7648e-32	8.1571e-32	-	enoyl-CoA hydratase
AUO97_14375	1049.1	187.141	2.487	8.71e-140	8.9023e-139	-	methylcrotonoyl-CoA carboxylase subunit beta
AUO97_14380	663.604	212.581	1.6423	7.9349e-52	3.6045e-51	-	isovaleryl-CoA dehydrogenase
AUO97_14385	662.554	300.449	1.1409	1.0808e-29	3.0127e-29	-	TetR/AcrR family transcriptional regulator
AUO97_14390	428.351	128.221	1.7402	6.0391e-37	2.0575e-36	-	AMP-binding protein
AUO97_14395	76.7849	36.1124	1.0883	0.00021552	0.00014581	-	class I SAM-dependent methyltransferase
AUO97_14430	2141.76	257.465	3.0563	0	0	-	hypothetical protein
AUO97_14435	21819.2	593.734	5.1996	0	0	-	hypothetical protein
AUO97_14465	897.282	49.5631	4.1782	5.2403e-190	7.893e-189	-	stress-induced protein
AUO97_14505	44.9515	22.223	1.0163	0.0076277	0.003898	-	N-acetyltransferase
AUO97_14575	90.2529	38.1592	1.2419	7.3618e-06	6.1783e-06	-	glutathione-dependent disulfide-bond oxidoreductase
AUO97_14685	408.937	121.642	1.7492	1.3282e-35	4.4371e-35	-	cytochrome d ubiquinol oxidase subunit II
AUO97_14690	678.646	139.04	2.2872	1.7671e-82	1.1322e-81	-	cytochrome ubiquinol oxidase subunit I
AUO97_14700	401.94	49.2707	3.0282	2.8177e-67	1.5507e-66	-	hypothetical protein
AUO97_14820	319.208	103.659	1.6227	2.2281e-25	5.4969e-25	-	hypothetical protein
AUO97_14850	221.959	66.3766	1.7415	5.9325e-20	1.2453e-19	-	pyridoxal phosphate-dependent aminotransferase
AUO97_14855	76.2602	35.82	1.0902	0.00022183	0.00014984	-	peptide-methionine (R)-S-oxide reductase
AUO97_14885	221.434	90.7927	1.2862	4.9358e-13	7.6908e-13	-	phosphoribosylglycinamide formyltransferase 2
AUO97_14890	48.2748	16.9597	1.5092	0.00012768	8.9632e-05	-	tautomerase family protein
AUO97_15000	169.661	77.9267	1.1225	1.6306e-08	1.8468e-08	-	YebC/PmpR family DNA-binding transcriptional regulator
AUO97_15050	125.584	30.4104	2.046	1.3739e-14	2.3497e-14	-	EamA/RhaT family transporter
AUO97_15195	4785.33	1456.19	1.7164	0	0	putA	trifunctional transcriptional regulator/proline dehydrogenase/L-glutamate gamma-semialdehyde dehydrogenase
AUO97_15275	257.815	100.15	1.3642	2.8862e-16	5.2721e-16	-	phosphoglycerate kinase
AUO97_15300	108.793	45.3232	1.2633	5.9948e-07	5.7314e-07	-	phosphotransferase
AUO97_15430	169.137	63.7449	1.4078	1.1082e-11	1.5674e-11	-	DUF1049 domain-containing protein
AUO97_15725	904.103	417.558	1.1145	2.0421e-38	7.0696e-38	-	malate synthase G
AUO97_15795	31.4836	13.3046	1.2427	0.0080734	0.0041087	-	hypothetical protein
AUO97_15810	817.698	180.269	2.1814	2.4827e-93	1.8535e-92	-	30S ribosomal protein S20
AUO97_15835	18.5403	5.70195	1.7011	0.0093734	0.0046924	-	hypothetical protein
AUO97_15900	486.596	87.43	2.4765	1.5657e-65	8.4016e-65	-	HU family DNA-binding protein
AUO97_15905	377.978	157.023	1.2673	1.0691e-20	2.3177e-20	-	peptidylprolyl isomerase
AUO97_16115	100.922	45.177	1.1596	7.5712e-06	6.3293e-06	-	DUF937 domain-containing protein
AUO97_16140	831.166	96.056	3.1132	9.2666e-141	9.822e-140	-	hypothetical protein
AUO97_16190	84.8307	18.7141	2.1805	4.177e-11	5.6923e-11	-	hypothetical protein
AUO97_16195	63.6668	18.8603	1.7552	8.4056e-07	7.939e-07	-	hypothetical protein
AUO97_16200	128.733	63.7449	1.014	6.5956e-06	5.557e-06	-	YcgL domain-containing protein
AUO97_16420	281.078	124.127	1.1792	3.5177e-14	5.8872e-14	-	hypothetical protein
AUO97_16425	337.574	155.415	1.1191	1.93e-15	3.4236e-15	-	CoA transferase subunit B
AUO97_16430	461.234	222.669	1.0506	1.3915e-18	2.7782e-18	-	CoA transferase subunit A
AUO97_16535	755.955	232.903	1.6986	1.0543e-61	5.3243e-61	-	AdeB/AdeJ family multidrug efflux RND transporter permease subunit
AUO97_16540	230.53	70.1779	1.7159	2.9693e-20	6.3101e-20	-	AdeA/AdeI family multidrug efflux RND transporter periplasmic adaptor subunit
AUO97_17055	193.624	36.4048	2.4111	2.5892e-26	6.5767e-26	-	hypothetical protein
AUO97_17065	245.222	33.7731	2.8601	1.7096e-39	6.0651e-39	-	muconate cycloisomerase
AUO97_17070	51.773	5.40955	3.2586	1.2124e-10	1.6164e-10	-	muconolactone delta-isomerase
AUO97_17075	234.378	45.3232	2.3705	6.7708e-31	1.9248e-30	-	catechol 1%2C2-dioxygenase
AUO97_17230	80.1082	35.6738	1.1671	6.0629e-05	4.5067e-05	-	hypothetical protein
AUO97_17315	478.55	161.702	1.5653	2.4401e-35	8.12e-35	-	enolase
AUO97_17330	268.66	118.133	1.1854	9.9874e-14	1.6301e-13	-	hypothetical protein
AUO97_17370	315.36	126.32	1.3199	1.274e-18	2.5496e-18	-	3-deoxy-7-phosphoheptulonate synthase
AUO97_17415	224.758	106.29	1.0804	3.1558e-10	4.0928e-10	-	threonine ammonia-lyase%2C biosynthetic
AUO97_17435	934.712	435.98	1.1003	7.7832e-39	2.7274e-38	-	peptidase M16
AUO97_17450	40.0541	17.5445	1.1909	0.0039241	0.0021445	-	Rieske (2Fe-2S) protein
AUO97_17465	1326.86	554.259	1.2594	9.1262e-68	5.055e-67	-	cytochrome bd-II oxidase subunit 1
AUO97_17470	631.42	311.268	1.0204	1.0446e-23	2.4707e-23	-	cytochrome d ubiquinol oxidase subunit II
AUO97_17480	210.415	27.925	2.9136	9.3107e-35	2.9939e-34	-	hypothetical protein
AUO97_17495	91.8271	30.7028	1.5805	4.4094e-08	4.7262e-08	-	oxidoreductase
AUO97_17510	2212.77	304.104	2.8632	0	0	-	hypothetical protein
AUO97_17515	965.671	375.89	1.3612	2.9531e-56	1.3854e-55	-	hypothetical protein
AUO97_17565	333.551	85.9679	1.956	4.4529e-34	1.3952e-33	-	hypothetical protein
AUO97_17570	330.053	39.1827	3.0744	2.2767e-56	1.074e-55	-	hypothetical protein
AUO97_17585	183.479	84.6521	1.116	5.0992e-09	6.0302e-09	-	phosphoenolpyruvate--protein phosphotransferase
AUO97_17615	531.548	231.441	1.1996	4.0172e-26	1.0085e-25	-	universal stress protein
AUO97_17635	169.487	63.3063	1.4207	7.486e-12	1.073e-11	-	hypothetical protein
AUO97_17685	134.33	59.6512	1.1712	1.9042e-07	1.9166e-07	-	RNA-binding protein
AUO97_17690	809.303	403.377	1.0046	3.6674e-29	1.0157e-28	-	DNA recombination/repair protein RecA
AUO97_17710	390.571	161.702	1.2723	1.8464e-21	4.1174e-21	-	acyl-ACP--UDP-N-acetylglucosamine O-acyltransferase
AUO97_17715	115.44	40.6447	1.506	3.3276e-09	3.9845e-09	-	3-hydroxyacyl-[acyl-carrier-protein] dehydratase FabZ
AUO97_17725	164.064	29.0946	2.4954	2.0335e-23	4.7964e-23	-	membrane protein
AUO97_17730	371.156	167.257	1.15	1.5126e-17	2.9183e-17	-	outer membrane protein assembly factor BamA
AUO97_17750	73.8115	34.6503	1.091	0.00027765	0.00018479	-	di-trans%2Cpoly-cis-decaprenylcistransferase
AUO97_17755	180.156	50.879	1.8241	1.6195e-17	3.1175e-17	-	ribosome-recycling factor
AUO97_17760	168.087	69.5931	1.2722	4.3682e-10	5.556e-10	-	UMP kinase
AUO97_17770	150.421	53.8031	1.4833	2.5155e-11	3.4777e-11	-	PAS domain-containing sensor histidine kinase
AUO97_17775	295.421	67.8386	2.1226	1.0645e-33	3.2993e-33	-	nitrogen regulation protein NR(I)
AUO97_17805	684.943	169.158	2.0176	5.5127e-71	3.1137e-70	-	D-amino acid dehydrogenase
AUO97_17960	125.06	59.6512	1.068	3.3812e-06	2.9441e-06	-	hypothetical protein
AUO97_18140	125.41	12.4273	3.3351	4.3568e-24	1.0448e-23	-	hypothetical protein
AUO97_18365	49.6741	23.2464	1.0955	0.0027645	0.0015615	-	alcohol dehydrogenase
AUO97_18370	26.9359	8.47983	1.6674	0.0020306	0.0011755	-	acyl-CoA thioesterase
AUO97_18385	428.701	152.929	1.4871	1.503e-29	4.176e-29	-	methyl viologen resistance protein SmvA
AUO97_18425	253.093	109.361	1.2106	1.9803e-13	3.1839e-13	-	transaldolase
AUO97_18465	2363.72	290.946	3.0222	0	0	-	universal stress protein
AUO97_18490	97.5991	40.0599	1.2847	1.6415e-06	1.4993e-06	-	N-acetyltransferase
AUO97_18590	393.894	134.946	1.5454	7.5511e-29	2.0516e-28	-	hypothetical protein
AUO97_18660	136.779	65.7918	1.0559	1.4992e-06	1.3766e-06	-	cyclophilin
AUO97_18710	22.2134	7.4564	1.5749	0.0072583	0.0037382	-	type II toxin-antitoxin system antitoxin%2C RelB/DinJ family
AUO97_18725	30.4341	6.87159	2.147	9.1415e-05	6.6511e-05	-	hypothetical protein
AUO97_18780	770.473	257.173	1.583	9.1691e-57	4.3492e-56	-	DUF490 domain-containing protein
AUO97_18950	3306.65	1032.49	1.6792	2.5724e-259	5.136e-258	-	phosphoenolpyruvate synthase
AUO97_18955	67.8646	20.4686	1.7292	4.8844e-07	4.7118e-07	-	RDD family protein
AUO97_18975	471.729	127.49	1.8876	2.8019e-45	1.1347e-44	-	cytochrome o ubiquinol oxidase subunit IV
AUO97_18985	2386.1	739.646	1.6898	2.4888e-189	3.684e-188	-	30S ribosomal protein S6
AUO97_18990	117.539	16.0824	2.8696	7.5643e-20	1.584e-19	-	30S ribosomal protein S18
AUO97_18995	1468.18	244.745	2.5847	1.1849e-203	1.8496e-202	-	50S ribosomal protein L9
AUO97_19025	177.882	76.0261	1.2264	4.7115e-10	5.9574e-10	-	circularly permuted type 2 ATP-grasp protein
AUO97_19035	1258.64	433.641	1.5373	1.1534e-87	7.9856e-87	-	tRNA uridine-5-carboxymethylaminomethyl(34) synthesis enzyme MnmG
AUO97_19040	5613	1081.03	2.3764	0	0	-	hypothetical protein
AUO97_19045	131.881	62.8677	1.0688	1.8013e-06	1.6313e-06	-	50S ribosomal protein L11 methyltransferase
AUO97_19055	422.929	126.905	1.7367	2.1313e-36	7.1756e-36	-	DNA-binding transcriptional regulator Fis
AUO97_19060	611.306	273.986	1.1578	3.5774e-28	9.5981e-28	-	bifunctional phosphoribosylaminoimidazolecarboxamide formyltransferase/IMP cyclohydrolase PurH
AUO97_19065	382.001	181.147	1.0764	2.9315e-16	5.3435e-16	-	phosphoribosylamine--glycine ligase
AUO97_19075	304.341	87.43	1.7995	5.6227e-28	1.4992e-27	-	methionine ABC transporter ATP-binding protein
AUO97_19080	196.597	78.5115	1.3243	3.1087e-12	4.5938e-12	-	ABC transporter permease
AUO97_19090	346.494	145.034	1.2564	7.3898e-19	1.4858e-18	-	hypothetical protein
AUO97_19215	150.946	35.2352	2.0989	9.0861e-18	1.7649e-17	-	SCPU domain-containing protein

## Sheet: JU0126_TvsJU0126_C.DEG_down
Gene_id	readcount_S126_T	readcount_S126_C	log2.Fold_change.	pvalue	qvalue	Genename	Description
AUO97_00015	2.79854	13.3046	-2.2492	0.0054098	0.0028706	-	LysE family translocator
AUO97_00060	18.3654	58.043	-1.6601	1.7145e-06	1.5577e-06	-	amino acid permease
AUO97_00070	20.1145	41.6681	-1.0507	0.0037555	0.0020615	-	aspartate aminotransferase family protein
AUO97_00100	11.1942	34.0655	-1.6056	0.00034103	0.0002235	-	protein kinase
AUO97_00235	6.12181	22.0768	-1.8505	0.0015083	0.00089675	-	hypothetical protein
AUO97_00240	25.7116	52.0486	-1.0174	0.0015829	0.00093595	-	peroxide stress protein YaaA
AUO97_00300	8.39562	31.5801	-1.9113	0.00010638	7.6618e-05	-	alpha/beta hydrolase
AUO97_00345	18.7152	58.043	-1.6329	2.24e-06	1.9887e-06	-	NUDIX domain-containing protein
AUO97_00355	28.5101	77.6343	-1.4452	5.1472e-07	4.9486e-07	-	GHKL domain-containing protein
AUO97_00360	9.79489	26.1705	-1.4178	0.004038	0.002204	-	DNA-binding response regulator
AUO97_00365	22.3883	218.429	-3.2863	1.5716e-42	5.9177e-42	-	hypothetical protein
AUO97_00415	15.2171	33.0421	-1.1186	0.0067674	0.0035064	-	histidine/lysine/arginine/ornithine ABC transporter ATP-binding protein HisP
AUO97_00420	4.54763	20.3223	-2.1599	0.00079175	0.00049221	-	histidine ABC transporter permease HisM
AUO97_00425	5.77199	29.5332	-2.3552	2.0758e-05	1.6441e-05	-	histidine ABC transporter permease HisQ
AUO97_00430	13.9927	60.3822	-2.1095	1.1856e-08	1.3608e-08	-	ABC transporter substrate-binding protein
AUO97_00435	34.8068	423.407	-3.6046	1.2353e-86	8.3509e-86	-	LysR family transcriptional regulator
AUO97_00445	19.5898	57.312	-1.5487	5.8753e-06	4.9844e-06	-	multidrug efflux RND transporter permease subunit
AUO97_00450	8.57053	37.8668	-2.1435	5.1271e-06	4.3756e-06	-	RND transporter
AUO97_00460	18.8901	46.6391	-1.3039	0.00030555	0.00020164	-	hypothetical protein
AUO97_00480	30.4341	67.8386	-1.1564	6.8939e-05	5.0935e-05	-	ABC transporter ATP-binding protein
AUO97_00500	19.4149	70.4703	-1.8599	1.2861e-08	1.4663e-08	-	rod shape-determining protein RodA
AUO97_00510	294.546	756.752	-1.3613	5.8939e-51	2.6355e-50	-	septal ring lytic transglycosylase RlpA family protein
AUO97_00525	10.6694	25.5857	-1.2619	0.009055	0.0045409	-	branched-chain amino acid ABC transporter permease
AUO97_00535	5.77199	25.8781	-2.1646	0.00014964	0.00010403	-	DUF3465 domain-containing protein
AUO97_00555	1.57418	27.1939	-4.1106	1.8467e-07	1.8631e-07	-	OmpW family protein
AUO97_00560	28.1603	99.7111	-1.8241	2.384e-11	3.3065e-11	-	MFS transporter
AUO97_00565	28.685	68.2772	-1.2511	2.2698e-05	1.7878e-05	-	MFS transporter
AUO97_00590	9.27016	38.744	-2.0633	6.6224e-06	5.5742e-06	-	hypothetical protein
AUO97_00655	2.27381	11.4039	-2.3263	0.0086301	0.004356	-	DUF2726 domain-containing protein
AUO97_00670	29.2098	59.0664	-1.0159	0.00077583	0.00048442	-	4-hydroxybenzoate octaprenyltransferase
AUO97_00675	16.7912	38.5978	-1.2008	0.0020096	0.0011657	-	chorismate--pyruvate lyase
AUO97_00705	18.8901	101.904	-2.4315	8.2237e-16	1.4802e-15	-	TonB-dependent receptor
AUO97_00725	16.7912	89.3306	-2.4114	6.2453e-14	1.0331e-13	-	xanthine dehydrogenase accessory protein XdhC
AUO97_00730	36.5559	112.285	-1.619	6.1182e-11	8.2461e-11	-	xanthine dehydrogenase molybdopterin binding subunit
AUO97_00735	29.3847	63.5987	-1.1139	0.00018033	0.00012366	-	xanthine dehydrogenase small subunit
AUO97_00760	5.42217	28.3636	-2.3871	2.6281e-05	2.0644e-05	-	DUF817 domain-containing protein
AUO97_00775	11.8938	80.5584	-2.7598	1.8948e-14	3.2277e-14	-	isochorismate synthase
AUO97_00780	2.27381	35.3814	-3.9598	4.0146e-09	4.7804e-09	-	hypothetical protein
AUO97_00785	4.54763	20.3223	-2.1599	0.00079175	0.00049221	-	thioesterase
AUO97_00790	8.0458	49.4169	-2.6187	5.3119e-09	6.2387e-09	-	ABC transporter ATP-binding protein
AUO97_00795	11.8938	40.0599	-1.7519	3.7513e-05	2.873e-05	-	ABC transporter ATP-binding protein
AUO97_00800	5.9469	34.6503	-2.5427	1.4988e-06	1.3766e-06	-	histidine decarboxylase
AUO97_00805	6.29671	40.4985	-2.6852	8.6082e-08	9.0459e-08	-	isochorismatase
AUO97_00810	11.7189	48.2473	-2.0416	5.888e-07	5.6418e-07	entE	2%2C3-dihydroxybenzoate-AMP ligase
AUO97_00815	16.7912	45.908	-1.451	0.00010796	7.7692e-05	-	peptide synthetase
AUO97_00820	12.7683	41.8143	-1.7114	3.3865e-05	2.6138e-05	-	putative histamine N-monooxygenase
AUO97_00830	8.39562	48.6859	-2.5358	1.2346e-08	1.4133e-08	-	ferric anguibactin-binding protein
AUO97_00835	4.72254	23.1002	-2.2903	0.00021198	0.00014353	-	siderophore ABC transporter ATP-binding protein
AUO97_00840	6.47162	39.4751	-2.6087	1.9245e-07	1.9348e-07	-	ferric anguibactin ABC transporter permease
AUO97_00845	5.24726	57.8968	-3.4638	6.6296e-13	1.0182e-12	-	iron ABC transporter permease
AUO97_00855	10.8443	86.6989	-2.9991	1.3303e-16	2.4668e-16	-	peptide synthetase
AUO97_00865	4.37272	21.9306	-2.3263	0.00027039	0.00018073	-	DNA-binding protein
AUO97_00870	5.77199	42.1067	-2.8669	1.6846e-08	1.903e-08	-	threonine/serine dehydratase
AUO97_00880	1.22436	19.2989	-3.9784	1.3525e-05	1.0959e-05	-	TetR/AcrR family transcriptional regulator
AUO97_01050	15.9167	42.1067	-1.4035	0.00029423	0.00019446	-	stationary phase survival protein SurE
AUO97_01120	34.9817	71.7861	-1.0371	0.00016615	0.00011457	-	phosphate ABC transporter permease subunit PstC
AUO97_01160	62.2675	159.362	-1.3558	6.4977e-12	9.3757e-12	-	DUF541 domain-containing protein
AUO97_01200	42.153	113.454	-1.4284	1.7581e-09	2.132e-09	-	RluA family pseudouridine synthase
AUO97_01260	8.22071	36.1124	-2.1352	8.9072e-06	7.3957e-06	-	MFS transporter
AUO97_01350	14.3425	33.7731	-1.2356	0.0031583	0.0017568	-	VIT family protein
AUO97_01400	24.4872	129.391	-2.4016	2.0772e-19	4.2461e-19	-	EamA family transporter RarD
AUO97_01425	14.6923	36.2586	-1.3033	0.001461	0.00087109	-	hypothetical protein
AUO97_01450	7.17126	21.7844	-1.603	0.0042201	0.002296	-	PaaI family thioesterase
AUO97_01550	18.1905	59.3588	-1.7063	8.2436e-07	7.7946e-07	-	aminodeoxychorismate lyase
AUO97_01555	11.1942	50.4404	-2.1718	1.131e-07	1.177e-07	-	sulfate ABC transporter substrate-binding protein
AUO97_01565	5.9469	33.6269	-2.4994	2.6564e-06	2.3439e-06	-	sulfate ABC transporter permease subunit CysT
AUO97_01610	12.2436	30.5566	-1.3195	0.0031972	0.0017754	-	ATPase
AUO97_01920	12.2436	37.1358	-1.6008	0.00018984	0.00012894	-	CSLREA domain-containing protein
AUO97_01965	19.5898	76.1723	-1.9592	9.6434e-10	1.1913e-09	-	DNA internalization-related competence protein ComEC/Rec2
AUO97_02015	15.7418	33.6269	-1.095	0.0071957	0.0037082	-	ABC transporter permease
AUO97_02020	2.97345	13.3046	-2.1617	0.0065972	0.0034339	-	ChbG/HpnK family deacetylase
AUO97_02025	4.89744	22.3692	-2.1914	0.00038316	0.00024864	-	glycosyltransferase
AUO97_02035	9.09525	26.9015	-1.5645	0.0017707	0.0010397	-	phospholipid carrier-dependent glycosyltransferase
AUO97_02120	15.0421	68.5697	-2.1886	5.1948e-10	6.5204e-10	-	glycerate kinase
AUO97_02125	15.392	61.9905	-2.0099	2.0646e-08	2.308e-08	-	TetR/AcrR family transcriptional regulator
AUO97_02130	5.07235	17.8369	-1.8141	0.0048746	0.0026173	-	SDR family oxidoreductase
AUO97_02140	9.27016	65.4994	-2.8208	2.9384e-12	4.3496e-12	-	TetR/AcrR family transcriptional regulator
AUO97_02145	9.79489	42.1067	-2.104	1.9968e-06	1.7821e-06	-	metal-dependent hydrolase
AUO97_02150	2.79854	28.9484	-3.3707	4.9667e-07	4.7858e-07	-	TetR/AcrR family transcriptional regulator
AUO97_02205	49.4992	144.888	-1.5495	5.74e-13	8.8793e-13	-	peptide synthetase
AUO97_02220	16.6163	34.3579	-1.048	0.0086304	0.004356	-	transcription elongation factor GreB
AUO97_02225	105.295	347.965	-1.7245	2.7189e-33	8.3665e-33	-	ABC transporter substrate-binding protein
AUO97_02260	79.7584	272.817	-1.7742	2.0047e-27	5.2314e-27	-	multidrug efflux RND transporter permease subunit
AUO97_02265	5.42217	21.3458	-1.977	0.0011306	0.00068597	-	glycerophosphoryl diester phosphodiesterase
AUO97_02345	17.8407	106.729	-2.5807	1.7092e-17	3.2756e-17	-	alkaline phosphatase
AUO97_02360	8.74544	30.4104	-1.798	0.00025798	0.00017317	-	hypothetical protein
AUO97_02365	27.2858	78.8039	-1.5301	1.3797e-07	1.4119e-07	-	dihydropteroate synthase
AUO97_02425	14.1676	36.9896	-1.3845	0.00077979	0.00048654	-	chloramphenicol acetyltransferase CAT
AUO97_02435	9.09525	40.9371	-2.1702	1.7844e-06	1.6177e-06	-	methyltransferase
AUO97_02450	26.2363	57.8968	-1.1419	0.00027094	0.00018074	-	hypothetical protein
AUO97_02620	78.0093	429.255	-2.4601	4.0435e-62	2.0541e-61	-	outer membrane lipoprotein carrier protein LolA
AUO97_02690	16.9661	41.3757	-1.2861	0.00076171	0.00047699	-	hypothetical protein
AUO97_02700	5.07235	28.9484	-2.5128	1.245e-05	1.0159e-05	-	SAM-dependent methyltransferase
AUO97_02705	6.29671	34.9427	-2.4723	1.954e-06	1.7486e-06	-	hypothetical protein
AUO97_02710	6.29671	25.2933	-2.0061	0.00034762	0.00022726	-	AEC family transporter
AUO97_02720	1.22436	16.8135	-3.7795	6.4331e-05	4.7736e-05	-	hypothetical protein
AUO97_02725	18.8901	56.5809	-1.5827	4.8639e-06	4.1592e-06	-	ammonium transporter
AUO97_02730	8.39562	26.4629	-1.6563	0.0012581	0.00075799	-	PAP2 family protein
AUO97_02735	25.8865	94.594	-1.8695	3.7829e-11	5.1881e-11	-	two-component system sensor histidine kinase PmrB
AUO97_02755	16.2665	95.4712	-2.5532	1.2011e-15	2.1529e-15	-	MFS transporter
AUO97_02760	13.2931	45.3232	-1.7696	1.0139e-05	8.4026e-06	-	acyltransferase
AUO97_02830	14.3425	41.6681	-1.5386	0.00012027	8.5477e-05	-	fatty acid desaturase
AUO97_02835	24.4872	96.2022	-1.974	5.0031e-12	7.3051e-12	-	AraC family transcriptional regulator
AUO97_02840	11.1942	26.4629	-1.2412	0.0087442	0.0044005	-	flavodoxin family protein
AUO97_02915	21.164	56.1423	-1.4075	2.8023e-05	2.1952e-05	-	DUF1176 domain-containing protein
AUO97_02980	4.19781	49.2707	-3.553	2.1717e-11	3.017e-11	-	YdcF family protein
AUO97_02985	1.924	13.8894	-2.8518	0.00123	0.0007416	-	tRNA-Val
AUO97_03025	8.0458	21.7844	-1.437	0.0080813	0.0041103	-	DUF1853 domain-containing protein
AUO97_03045	50.3737	154.245	-1.6145	1.9862e-14	3.37e-14	-	hybrid sensor histidine kinase/response regulator
AUO97_03055	4.0229	38.013	-3.2402	1.4446e-08	1.6384e-08	-	chemotaxis protein CheW
AUO97_03070	2.0989	11.1115	-2.4043	0.0082492	0.0041932	-	hypothetical protein
AUO97_03125	8.74544	40.0599	-2.1956	1.9552e-06	1.7486e-06	-	hypothetical protein
AUO97_03130	24.837	65.938	-1.4086	5.562e-06	4.7373e-06	-	NADH:flavin oxidoreductase/NADH oxidase
AUO97_03185	62.0926	262.144	-2.0779	5.4953e-32	1.6048e-31	-	RtcB family protein
AUO97_03215	1.74909	41.9605	-4.5844	3.0094e-11	4.1472e-11	-	quaternary ammonium transporter
AUO97_03270	7.87089	35.0889	-2.1564	1.0573e-05	8.7198e-06	-	GNAT family N-acetyltransferase
AUO97_03310	6.47162	25.7319	-1.9914	0.00032926	0.00021628	-	protein tyrosine/serine phosphatase
AUO97_03335	11.7189	34.0655	-1.5395	0.00050439	0.00032245	-	AraC family transcriptional regulator
AUO97_03345	22.7381	54.3879	-1.2582	0.00014643	0.00010204	-	DUF2804 domain-containing protein
AUO97_03405	16.0916	144.011	-3.1618	9.5917e-28	2.5106e-27	-	hypothetical protein
AUO97_03425	10.6694	1092.87	-6.6785	2.7004e-257	5.2691e-256	-	hypothetical protein
AUO97_03440	43.0275	118.864	-1.466	3.4671e-10	4.4762e-10	-	TonB-dependent receptor
AUO97_03445	9.79489	31.7263	-1.6956	0.00033256	0.00021828	-	DUF4184 domain-containing protein
AUO97_03615	22.5632	54.5341	-1.2732	0.00012512	8.8129e-05	-	hypothetical protein
AUO97_03865	36.0312	77.3419	-1.102	4.2029e-05	3.1848e-05	-	alpha/beta hydrolase
AUO97_04015	12.5934	32.1649	-1.3528	0.0020657	0.001195	-	acetyl-CoA carboxylase carboxyltransferase subunit
AUO97_04020	12.7683	48.6859	-1.9309	1.2739e-06	1.1824e-06	-	KR domain-containing protein
AUO97_04025	53.1722	136.701	-1.3623	1.7309e-10	2.2897e-10	-	DUF1446 domain-containing protein
AUO97_04035	36.0312	100.15	-1.4748	7.2134e-09	8.3916e-09	-	acyl-CoA dehydrogenase
AUO97_04135	22.5632	46.7853	-1.0521	0.0021128	0.0012184	-	energy transducer TonB
AUO97_04145	113.341	241.821	-1.0933	6.0628e-13	9.3619e-13	-	DUF3108 domain-containing protein
AUO97_04150	55.9708	149.274	-1.4152	6.9912e-12	1.0037e-11	-	xanthine phosphoribosyltransferase
AUO97_04165	15.7418	36.2586	-1.2037	0.0027069	0.001534	-	EamA/RhaT family transporter
AUO97_04170	11.1942	35.3814	-1.6602	0.00018726	0.00012749	-	AraC family transcriptional regulator
AUO97_04190	1.22436	23.2464	-4.2469	1.1583e-06	1.0809e-06	-	tRNA-Arg
AUO97_04200	10.4945	33.0421	-1.6547	0.00031613	0.00020814	-	HAD-IB family hydrolase
AUO97_04255	2.27381	16.8135	-2.8864	0.00034794	0.00022726	-	hypothetical protein
AUO97_04265	13.8178	36.8434	-1.4149	0.00065847	0.00041695	-	acyl-CoA dehydrogenase
AUO97_04270	118.763	259.073	-1.1253	2.5757e-14	4.3445e-14	-	NAD(P)/FAD-dependent oxidoreductase
AUO97_04415	15.7418	71.9323	-2.192	1.8941e-10	2.4789e-10	-	GMP synthase
AUO97_04465	31.6585	69.5931	-1.1364	6.9581e-05	5.1322e-05	-	RND transporter
AUO97_04505	206.917	896.084	-2.1146	2.751e-107	2.271e-106	-	toluene tolerance protein Ttg2D
AUO97_04565	34.9817	74.1254	-1.0834	7.5664e-05	5.5428e-05	-	hypothetical protein
AUO97_04575	17.4909	72.9558	-2.0604	6.5232e-10	8.1283e-10	-	HPP family protein
AUO97_04580	5.24726	31.7263	-2.596	3.2319e-06	2.8314e-06	-	hypothetical protein
AUO97_04620	8.39562	27.1939	-1.6956	0.00089271	0.00055139	-	EamA/RhaT family transporter
AUO97_04650	62.6173	646.514	-3.368	9.9548e-125	9.19e-124	-	hypothetical protein
AUO97_04705	117.014	492.561	-2.0736	1.9705e-58	9.4513e-58	-	hypothetical protein
AUO97_04710	10.6694	51.7562	-2.2782	3.244e-08	3.5299e-08	-	endonuclease
AUO97_04745	18.7152	38.744	-1.0498	0.00523	0.002782	-	flavodoxin family protein
AUO97_04785	20.989	75.7336	-1.8513	4.1333e-09	4.915e-09	-	membrane protein
AUO97_04835	69.0889	144.011	-1.0597	5.8537e-08	6.2276e-08	-	VWA domain-containing protein
AUO97_04840	4.54763	23.685	-2.3808	0.00012534	8.8129e-05	-	hypothetical protein
AUO97_04845	7.34617	36.4048	-2.3091	2.9771e-06	2.6188e-06	-	prepilin-type N-terminal cleavage/methylation domain-containing protein
AUO97_04855	1.04945	9.64946	-3.2008	0.0044996	0.0024373	-	prepilin-type cleavage/methylation domain-containing protein
AUO97_04885	8.74544	99.5649	-3.509	2.758e-21	6.1185e-21	-	regulatory or redox protein complexing with Bfr in iron storage and mobility (BFD)
AUO97_04895	33.2327	67.5462	-1.0233	0.00030058	0.00019851	-	hypothetical protein
AUO97_04920	6.47162	39.6213	-2.6141	1.7723e-07	1.7922e-07	-	metal-dependent hydrolase
AUO97_04950	31.6585	84.9445	-1.4239	2.0354e-07	2.0305e-07	-	type IV pilus secretin PilQ
AUO97_04965	4.89744	18.4217	-1.9113	0.0030763	0.0017218	-	membrane protein
AUO97_05020	16.4414	68.7159	-2.0633	1.9701e-09	2.3789e-09	-	sulfate ABC transporter substrate-binding protein
AUO97_05050	8.0458	23.5388	-1.5487	0.0036885	0.0020313	-	hypothetical protein
AUO97_05135	15.9167	34.2117	-1.104	0.0063743	0.0033309	-	KR domain-containing protein
AUO97_05140	26.9359	80.266	-1.5753	5.7625e-08	6.1382e-08	-	sulfate permease
AUO97_05210	12.2436	44.8846	-1.8742	5.0638e-06	4.3258e-06	-	XRE family transcriptional regulator
AUO97_05215	15.5669	47.5163	-1.6099	2.251e-05	1.7746e-05	-	EamA/RhaT family transporter
AUO97_05250	9.27016	27.7788	-1.5833	0.0013582	0.00081716	-	AraC family transcriptional regulator
AUO97_05260	18.1905	37.8668	-1.0577	0.005487	0.0029047	-	hypothetical protein
AUO97_05275	51.4232	116.378	-1.1783	1.2392e-07	1.2803e-07	-	hypothetical protein
AUO97_05310	15.5669	37.8668	-1.2825	0.0013107	0.00078914	-	hypothetical protein
AUO97_05320	7.52107	26.7553	-1.8308	0.00052287	0.00033376	-	transcriptional regulator
AUO97_05325	2.27381	12.1349	-2.416	0.0056369	0.0029766	-	hypothetical protein
AUO97_05330	15.9167	55.2651	-1.7958	8.5535e-07	8.0698e-07	-	hypothetical protein
AUO97_05360	1.39927	14.6204	-3.3852	0.00034478	0.00022579	-	TetR/AcrR family transcriptional regulator
AUO97_05395	4.19781	25.4395	-2.5994	3.0243e-05	2.3519e-05	-	EamA/RhaT family transporter
AUO97_05400	7.87089	30.9952	-1.9774	8.713e-05	6.3664e-05	-	LysR family transcriptional regulator
AUO97_05470	16.4414	72.2248	-2.1352	3.3386e-10	4.3168e-10	-	XRE family transcriptional regulator
AUO97_05530	20.989	55.7037	-1.4081	2.9933e-05	2.332e-05	-	GGDEF domain-containing protein
AUO97_05580	7.87089	39.1827	-2.3156	1.2018e-06	1.1179e-06	-	dimethyl sulfone monooxygenase SfnG
AUO97_05665	14.6923	51.61	-1.8126	1.701e-06	1.547e-06	-	MBL fold metallo-hydrolase
AUO97_05675	36.5559	98.8339	-1.4349	1.7417e-08	1.9598e-08	-	UPF0016 domain-containing protein
AUO97_05750	21.164	93.7167	-2.1467	6.9927e-13	1.0702e-12	-	TonB-dependent siderophore receptor
AUO97_05810	7.34617	31.2876	-2.0905	4.4712e-05	3.3792e-05	-	allantoinase PuuE
AUO97_05820	1.57418	9.94187	-2.6589	0.0083115	0.0042221	-	hydroxyisourate hydrolase
AUO97_05825	11.544	65.938	-2.514	4.2109e-11	5.7204e-11	-	purine permease
AUO97_05830	23.4378	52.4872	-1.1631	0.00043783	0.00028259	-	ion channel protein Tsx
AUO97_05835	9.44507	98.5415	-3.3831	1.5479e-20	3.3308e-20	-	FAD-binding protein
AUO97_05840	19.5898	40.9371	-1.0633	0.0037427	0.0020559	-	allantoicase
AUO97_06035	138.703	278.226	-1.0043	4.8108e-13	7.5095e-13	-//-
AUO97_06040	64.7162	448.261	-2.7921	8.8222e-74	5.2967e-73	-//-
AUO97_06045	32.0083	112.285	-1.8106	1.7316e-12	2.59e-12	-//-
AUO97_06190	8.22071	28.656	-1.8015	0.00038254	0.00024843	-	hypothetical protein
AUO97_06230	15.9167	61.2595	-1.9444	4.8263e-08	5.1666e-08	-	trimeric intracellular cation channel family protein
AUO97_06260	9.79489	27.6325	-1.4963	0.0021374	0.0012316	-	DNA polymerase IV
AUO97_06280	8.22071	65.207	-2.9877	8.0621e-13	1.2251e-12	-	hypothetical protein
AUO97_06290	3.32327	29.0946	-3.1301	1.0342e-06	9.7147e-07	-	DUF2938 domain-containing protein
AUO97_06295	4.54763	23.685	-2.3808	0.00012534	8.8129e-05	-	flavodoxin family protein
AUO97_06300	9.09525	24.5623	-1.4333	0.0049972	0.0026764	-	transglycosylase
AUO97_06310	5.07235	18.8603	-1.8946	0.0029001	0.0016348	-	GNAT family N-acetyltransferase
AUO97_06350	4.0229	24.8547	-2.6272	3.3728e-05	2.6064e-05	-	hypothetical protein
AUO97_06355	16.4414	70.4703	-2.0997	8.1379e-10	1.0082e-09	-	TonB-dependent copper receptor
AUO97_06360	23.2629	57.8968	-1.3155	5.143e-05	3.8563e-05	-	DUF2946 domain-containing protein
AUO97_06395	14.8672	32.4573	-1.1264	0.0069699	0.0036032	-	MFS transporter
AUO97_06410	66.6402	140.356	-1.0746	6.224e-08	6.5888e-08	-	hypothetical protein
AUO97_06595	1.04945	13.1584	-3.6483	0.0004782	0.00030707	-	phosphopantetheine-protein transferase
AUO97_06600	26.761	56.8733	-1.0876	0.00050677	0.00032372	-	hypothetical protein
AUO97_06610	24.837	106.729	-2.1034	3.813e-14	6.3565e-14	-	outer membrane lipoprotein-sorting protein
AUO97_06615	16.4414	75.5874	-2.2008	5.9442e-11	8.0241e-11	-	non-ribosomal peptide synthetase
AUO97_06625	8.57053	32.0187	-1.9015	0.00010049	7.256e-05	-	acyl-CoA dehydrogenase
AUO97_06630	11.544	59.9436	-2.3765	1.0913e-09	1.3404e-09	-	acyl-CoA synthetase
AUO97_06645	1.57418	10.5267	-2.7414	0.0058035	0.0030549	-	GNAT family N-acetyltransferase
AUO97_06650	15.5669	75.4412	-2.2769	2.5331e-11	3.4965e-11	-	MFS transporter
AUO97_06705	108.094	344.31	-1.6714	1.1608e-31	3.3554e-31	-	alanine racemase
AUO97_06715	5.07235	22.5154	-2.1502	0.00042751	0.00027638	-	AsnC family transcriptional regulator
AUO97_06720	6.64653	52.0486	-2.9692	1.7893e-10	2.3489e-10	-	DUF1624 domain-containing protein
AUO97_06725	23.7876	73.3944	-1.6255	1.1412e-07	1.1847e-07	-	TonB-dependent siderophore receptor
AUO97_06745	17.4909	42.3991	-1.2774	0.00069732	0.00043988	-	DUF1003 domain-containing protein
AUO97_06780	0	28.2174	-5.8185	2.5018e-08	2.775e-08	-	type VI secretion system tip protein VgrG
AUO97_06795	1.39927	9.50326	-2.7637	0.0084897	0.0043052	-	hypothetical protein
AUO97_06800	0	8.47983	-4.0144	0.0038267	0.0020966	-	hypothetical protein
AUO97_06860	31.1338	63.8911	-1.0371	0.00038147	0.00024793	-	transcriptional regulator LldR
AUO97_06995	18.1905	91.6699	-2.3333	8.7037e-14	1.4315e-13	-	phospholipase C%2C phosphocholine-specific
AUO97_07045	162.49	744.909	-2.1967	1.2311e-93	9.2713e-93	-	hypothetical protein
AUO97_07050	16.7912	713.037	-5.4082	3.0397e-172	3.9541e-171	-	hypothetical protein
AUO97_07060	5.24726	31.5801	-2.5894	3.511e-06	3.0417e-06	-	sulfonate ABC transporter substrate-binding protein
AUO97_07065	5.59708	23.8312	-2.0901	0.00036831	0.00023973	-	sulfonate ABC transporter substrate-binding protein
AUO97_07090	18.1905	36.4048	-1.0009	0.0090939	0.0045578	-	5'-nucleosidase
AUO97_07095	10.3196	51.4638	-2.3182	2.5764e-08	2.8504e-08	-	C4-dicarboxylate ABC transporter
AUO97_07125	11.7189	30.7028	-1.3895	0.0021471	0.0012363	-	ankyrin repeat domain-containing protein
AUO97_07165	23.088	71.3475	-1.6277	1.6658e-07	1.6885e-07	-	hypothetical protein
AUO97_07170	32.533	92.4009	-1.506	1.6936e-08	1.9107e-08	-	hypothetical protein
AUO97_07180	7.34617	33.7731	-2.2008	1.2145e-05	9.9304e-06	-	LysR family transcriptional regulator
AUO97_07195	9.61998	39.0365	-2.0207	8.0427e-06	6.6909e-06	-	hypothetical protein
AUO97_07225	2.27381	11.4039	-2.3263	0.0086301	0.004356	-	hypothetical protein
AUO97_07245	1.57418	11.5501	-2.8752	0.0030874	0.0017257	-	undecaprenyl-diphosphatase
AUO97_07250	35.3316	84.9445	-1.2656	1.8784e-06	1.6922e-06	-	TerC family protein
AUO97_07265	3.32327	40.3523	-3.602	1.1404e-09	1.3987e-09	-	aromatic ring-hydroxylating dioxygenase subunit alpha
AUO97_07290	8.92034	27.0477	-1.6003	0.0014499	0.00086505	-	cation transporter
AUO97_07360	21.6887	116.671	-2.4274	7.5425e-18	1.4717e-17	-	hypothetical protein
AUO97_07380	6.47162	22.8078	-1.8173	0.001437	0.00085975	-	alpha/beta hydrolase
AUO97_07530	24.4872	54.9727	-1.1667	0.00031001	0.00020442	-	LysR family transcriptional regulator
AUO97_07630	22.0385	54.5341	-1.3071	9.1786e-05	6.6612e-05	-	bile acid:sodium symporter family protein
AUO97_07635	14.1676	107.168	-2.9192	1.0931e-19	2.2778e-19	-	MATE family efflux transporter
AUO97_07640	6.82144	29.9718	-2.1355	5.183e-05	3.883e-05	-	DUF523 domain-containing protein
AUO97_07675	9.61998	24.4161	-1.3437	0.007567	0.0038762	-	hypothetical protein
AUO97_07680	10.8443	57.6044	-2.4092	1.725e-09	2.0977e-09	-	GTP-binding protein
AUO97_07685	13.1182	51.1714	-1.9638	5.1769e-07	4.9716e-07	-	acyltransferase
AUO97_07725	12.5934	40.7909	-1.6956	4.7213e-05	3.5556e-05	-	DUF885 domain-containing protein
AUO97_07865	26.9359	77.4881	-1.5244	1.8875e-07	1.9019e-07	-	TetR/AcrR family transcriptional regulator
AUO97_08710	9.61998	83.1901	-3.1123	1.7292e-16	3.1858e-16	-	TetR/AcrR family transcriptional regulator
AUO97_08715	19.24	152.637	-2.9879	6.2669e-28	1.6658e-27	-	EamA family transporter
AUO97_08740	15.9167	62.1367	-1.9649	3.1406e-08	3.4261e-08	-	sensor histidine kinase
AUO97_08755	11.8938	38.744	-1.7038	6.9328e-05	5.1179e-05	-	uroporphyrinogen-III synthase
AUO97_08760	15.0421	33.1883	-1.1417	0.0058397	0.0030721	-	hypothetical protein
AUO97_08770	6.99635	39.9137	-2.5122	2.8941e-07	2.8397e-07	-	acyl-CoA thioesterase
AUO97_08780	25.8865	68.4235	-1.4023	3.9848e-06	3.4349e-06	-	general secretion pathway protein
AUO97_08880	4.54763	30.118	-2.7274	3.2526e-06	2.8466e-06	-	hypothetical protein
AUO97_08885	60.5184	205.124	-1.7611	7.9078e-21	1.7188e-20	-	hypothetical protein
AUO97_08920	6.12181	39.1827	-2.6782	1.4478e-07	1.4745e-07	-	hypothetical protein
AUO97_08955	43.3774	154.684	-1.8343	6.7563e-17	1.272e-16	-	hypothetical protein
AUO97_08980	6.64653	24.8547	-1.9028	0.00060718	0.00038557	-	peptidoglycan hydrolase
AUO97_09045	34.1072	71.4937	-1.0677	0.00012126	8.5971e-05	-	hypothetical protein
AUO97_09075	15.7418	34.7965	-1.1443	0.0046884	0.0025284	-	type II secretion system F family protein
AUO97_09220	17.1411	49.5631	-1.5318	2.9024e-05	2.2632e-05	-	EstA family serine hydrolase
AUO97_09250	7.17126	25.0009	-1.8017	0.00090725	0.00055956	-	LysE family translocator
AUO97_09325	15.2171	48.1011	-1.6604	1.3252e-05	1.0774e-05	-	DUF4062 domain-containing protein
AUO97_09345	6.99635	34.9427	-2.3203	4.4218e-06	3.7963e-06	-	SAM-dependent methyltransferase
AUO97_09350	13.2931	31.1414	-1.2282	0.0047754	0.0025689	-	aminoacetone oxidase family FAD-binding enzyme
AUO97_09390	28.8599	96.3484	-1.7392	1.9934e-10	2.6049e-10	-	FMNH2-dependent monooxygenase
AUO97_09415	9.09525	77.6343	-3.0935	2.0532e-15	3.6345e-15	-	LysR family transcriptional regulator
AUO97_09510	65.4159	168.573	-1.3657	1.2328e-12	1.8569e-12	-	3-isopropylmalate dehydratase large subunit
AUO97_09515	25.7116	53.2182	-1.0495	0.0010671	0.00065064	-	3-isopropylmalate dehydratase small subunit
AUO97_09610	22.0385	61.1133	-1.4715	6.4133e-06	5.4194e-06	-	zinc-binding alcohol dehydrogenase family protein
AUO97_09615	10.8443	53.072	-2.291	1.9562e-08	2.1925e-08	-	HxlR family transcriptional regulator
AUO97_09630	7.69598	47.6625	-2.6307	9.1191e-09	1.0551e-08	-	hypothetical protein
AUO97_09655	200.27	458.642	-1.1954	2.5969e-26	6.5767e-26	-	hypothetical protein
AUO97_09695	50.7235	123.25	-1.2809	6.9326e-09	8.0759e-09	-	energy transducer TonB
AUO97_09745	25.7116	60.8208	-1.2421	6.9755e-05	5.1406e-05	-	hypothetical protein
AUO97_09755	12.5934	38.3054	-1.6049	0.00014633	0.00010204	-	DUF839 domain-containing protein
AUO97_09760	5.07235	20.9072	-2.0433	0.0010031	0.00061426	-	twin-arginine translocase subunit TatC
AUO97_10000	9.9698	27.7788	-1.4783	0.002271	0.0013024	-	hypothetical protein
AUO97_10010	2.79854	23.8312	-3.0901	1.1033e-05	9.0734e-06	-	acyl-CoA thioesterase
AUO97_10015	6.12181	26.4629	-2.1119	0.00015851	0.00010975	-	outer membrane lipoprotein carrier protein LolA
AUO97_10020	21.5138	47.2239	-1.1343	0.0010678	0.00065064	-	hypothetical protein
AUO97_10100	33.2327	122.373	-1.8806	4.36e-14	7.2544e-14	-	AdeC/AdeK/OprM family multidrug efflux complex outer membrane factor
AUO97_10105	81.8573	254.833	-1.6384	2.9233e-23	6.8761e-23	-	MacB family efflux pump subunit
AUO97_10110	50.0239	299.279	-2.5808	4.1949e-46	1.7399e-45	-	MacA family efflux pump subunit
AUO97_10130	4.72254	17.1059	-1.8569	0.0051204	0.0027339	-	hypothetical protein
AUO97_10165	6.47162	26.0243	-2.0077	0.00028335	0.00018785	-	TetR/AcrR family transcriptional regulator
AUO97_10180	0	161.994	-8.3398	5.9232e-35	1.941e-34	-	type VI secretion system tip protein VgrG
AUO97_10225	31.1338	88.161	-1.5017	3.8303e-08	4.1364e-08	-	tRNA threonylcarbamoyladenosine dehydratase
AUO97_10255	7.34617	29.6794	-2.0144	0.00010242	7.3892e-05	-	EamA/RhaT family transporter
AUO97_10325	20.6392	57.6044	-1.4808	1.0795e-05	8.8945e-06	-	short-chain dehydrogenase
AUO97_10330	13.6429	45.3232	-1.7321	1.3531e-05	1.0959e-05	-	nucleoside triphosphate pyrophosphohydrolase
AUO97_10345	15.9167	34.6503	-1.1223	0.0054319	0.0028805	-	2-amino-4-hydroxy-6-hydroxymethyldihydropteridine diphosphokinase
AUO97_10400	6.64653	39.7675	-2.5809	2.0363e-07	2.0305e-07	-	DedA family protein
AUO97_10485	21.5138	58.1892	-1.4355	1.5207e-05	1.2259e-05	-	tRNA lysidine(34) synthetase TilS
AUO97_10505	36.7308	130.122	-1.8248	2.2874e-14	3.8657e-14	-	DUF2339 domain-containing protein
AUO97_10535	10.6694	29.9718	-1.4901	0.0014304	0.0008576	-	DUF4951 domain-containing protein
AUO97_10620	11.3691	58.043	-2.352	2.4804e-09	2.9825e-09	-	anthranilate synthase component I family protein
AUO97_10770	31.8334	78.9501	-1.3104	2.4184e-06	2.1383e-06	-	zinc-binding dehydrogenase
AUO97_10790	13.6429	32.3111	-1.2439	0.0037103	0.0020394	-	CoA transferase
AUO97_10800	15.2171	36.4048	-1.2584	0.00189	0.0011031	-	tricarballylate dehydrogenase
AUO97_10810	7.87089	21.9306	-1.4783	0.0066873	0.0034712	-	substrate-binding protein
AUO97_10815	6.47162	40.6447	-2.6509	9.9418e-08	1.0384e-07	-	MFS transporter
AUO97_10820	6.82144	31.7263	-2.2175	2.049e-05	1.6258e-05	-	hypothetical protein
AUO97_10830	8.74544	36.8434	-2.0748	1.0399e-05	8.6013e-06	-	hypothetical protein
AUO97_10845	9.09525	34.7965	-1.9358	4.1047e-05	3.1214e-05	-	fatty acid desaturase
AUO97_10850	3.14836	16.8135	-2.4169	0.0011175	0.00067948	-	LysE family translocator
AUO97_10855	4.54763	23.685	-2.3808	0.00012534	8.8129e-05	-	LysR family transcriptional regulator
AUO97_10950	14.3425	45.177	-1.6553	2.5248e-05	1.985e-05	-	sensor domain-containing diguanylate cyclase
AUO97_11065	11.7189	42.984	-1.875	7.9813e-06	6.6463e-06	-	hypothetical protein
AUO97_11085	15.7418	54.5341	-1.7926	1.041e-06	9.7675e-07	-	LysE family translocator
AUO97_11115	7.69598	34.5041	-2.1646	1.1964e-05	9.792e-06	-	5'-nucleosidase
AUO97_11190	13.9927	46.9315	-1.7459	8.5273e-06	7.0872e-06	-	GntR family transcriptional regulator
AUO97_11230	10.3196	29.387	-1.5098	0.0014392	0.00085988	-	hypothetical protein
AUO97_11325	55.0962	128.221	-1.2186	1.2517e-08	1.4309e-08	-	hypothetical protein
AUO97_11330	18.3654	50.7328	-1.4659	4.1281e-05	3.1364e-05	-	hypothetical protein
AUO97_11380	20.989	55.9961	-1.4157	2.6559e-05	2.0843e-05	-	outer membrane lipoprotein LolB
AUO97_11410	37.0806	90.6465	-1.2896	5.9552e-07	5.6999e-07	-	peptidoglycan editing factor PgeF
AUO97_11445	20.1145	119.595	-2.5718	2.3853e-19	4.83e-19	-	hypothetical protein
AUO97_11485	1.74909	11.9887	-2.777	0.0030438	0.0017069	-	tRNA-Met
AUO97_11505	21.3389	44.2998	-1.0538	0.0027448	0.0015514	-	pirin family protein
AUO97_11545	14.6923	47.0777	-1.68	1.3993e-05	1.1301e-05	-	metal-dependent hydrolase
AUO97_11550	27.4607	129.244	-2.2347	5.7884e-18	1.1346e-17	-	metal-dependent hydrolase
AUO97_11585	50.0239	100.735	-1.0099	1.246e-05	1.0159e-05	-	hypothetical protein
AUO97_11640	6.12181	24.2699	-1.9871	0.00049595	0.00031775	-	GNAT family N-acetyltransferase
AUO97_11655	2.62363	18.7141	-2.8345	0.00018388	0.00012539	-	hypothetical protein
AUO97_11710	25.3618	53.5106	-1.0772	0.0008145	0.00050563	-	VOC family protein
AUO97_11715	20.1145	55.2651	-1.4581	2.0156e-05	1.6038e-05	-	hypothetical protein
AUO97_11755	253010	539578	-1.0926	0	0	ssrA	transfer-messenger RNA
AUO97_11790	5.59708	30.4104	-2.4418	1.0416e-05	8.6073e-06	-	outer membrane porin%2C OprD family
AUO97_11795	9.79489	30.118	-1.6205	0.00069971	0.00044106	-	MFS transporter
AUO97_11805	7.17126	51.61	-2.8474	4.8135e-10	6.0684e-10	-	LysR family transcriptional regulator
AUO97_11810	1.22436	18.1293	-3.8882	2.8144e-05	2.2026e-05	-	hypothetical protein
AUO97_11815	9.44507	85.2369	-3.1738	4.0147e-17	7.6595e-17	-	hypothetical protein
AUO97_11820	54.0468	147.812	-1.4515	3.6665e-12	5.381e-12	-	alpha/beta hydrolase
AUO97_11825	19.065	65.0608	-1.7709	1.2146e-07	1.2579e-07	-	amino acid permease
AUO97_11890	6.47162	42.984	-2.7316	2.6298e-08	2.9057e-08	-	C4-dicarboxylate transporter DctA
AUO97_11895	5.59708	49.1245	-3.1337	2.1412e-10	2.7938e-10	-	hypothetical protein
AUO97_11900	20.2894	91.9623	-2.1803	7.0201e-13	1.0724e-12	-	FKBP-type peptidyl-prolyl cis-trans isomerase
AUO97_11925	8.0458	21.6382	-1.4273	0.0086167	0.004356	-	nicotinamide riboside transporter PnuC
AUO97_11930	6.47162	34.3579	-2.4084	3.3235e-06	2.9008e-06	-	hypothetical protein
AUO97_11940	1.57418	10.9653	-2.8003	0.0044297	0.0024025	-	non-heme iron oxygenase ferredoxin subunit
AUO97_11950	9.09525	39.7675	-2.1284	3.2787e-06	2.8665e-06	-	aromatic ring-hydroxylating dioxygenase subunit alpha
AUO97_11965	7.17126	58.1892	-3.0205	1.06e-11	1.5017e-11	-	ferredoxin reductase
AUO97_11970	13.8178	49.5631	-1.8427	2.1231e-06	1.8888e-06	-	MFS transporter
AUO97_11985	5.77199	28.656	-2.3117	3.3518e-05	2.5949e-05	-	short chain dehydrogenase
AUO97_11990	7.52107	32.3111	-2.103	3.1396e-05	2.4349e-05	-	L-aspartate dehydrogenase
AUO97_11995	9.09525	49.5631	-2.4461	1.7673e-08	1.986e-08	-	aldehyde dehydrogenase
AUO97_12000	16.9661	40.3523	-1.25	0.001135	0.00068816	-	hypothetical protein
AUO97_12005	4.0229	36.8434	-3.1951	2.9096e-08	3.1985e-08	-	hypothetical protein
AUO97_12010	68.7391	145.473	-1.0815	3.0706e-08	3.354e-08	-	MFS transporter
AUO97_12060	2.79854	26.7553	-3.2571	1.8823e-06	1.694e-06	-	SDR family NAD(P)-dependent oxidoreductase
AUO97_12065	6.47162	29.5332	-2.1901	4.5179e-05	3.4114e-05	-	MFS transporter
AUO97_12070	5.07235	23.1002	-2.1872	0.00031239	0.00020583	-	transketolase
AUO97_12075	5.42217	33.0421	-2.6074	1.9163e-06	1.7195e-06	-	transketolase
AUO97_12090	26.761	85.3831	-1.6738	5.361e-09	6.2877e-09	-	D-serine dehydratase
AUO97_12100	6.99635	28.656	-2.0342	0.00012272	8.6862e-05	-	formylglycine-generating enzyme family protein
AUO97_12110	22.0385	64.6221	-1.552	1.4483e-06	1.3342e-06	-	rhomboid family intramembrane serine protease
AUO97_12115	171.76	345.48	-1.0082	6.3697e-16	1.1489e-15	-	Fe-S biogenesis protein NfuA
AUO97_12120	52.1228	143.865	-1.4647	5.1737e-12	7.5286e-12	-	TonB-dependent siderophore receptor
AUO97_12170	4.37272	42.3991	-3.2774	1.7994e-09	2.1789e-09	-	cell division protein
AUO97_12225	13.468	40.2061	-1.5779	0.00012071	8.5718e-05	-	DUF2239 domain-containing protein
AUO97_12265	5.9469	21.1996	-1.8338	0.0019948	0.0011595	-	hypothetical protein
AUO97_12270	15.0421	64.0373	-2.0899	5.2712e-09	6.2165e-09	-	urease accessory protein UreD
AUO97_12290	28.8599	131.437	-2.1872	8.0374e-18	1.5647e-17	-	urease subunit alpha
AUO97_12375	37.9552	264.337	-2.8	2.2918e-44	9.1095e-44	-	hypothetical protein
AUO97_12380	9.09525	25.4395	-1.4839	0.0034035	0.0018852	-	outer membrane protein assembly factor BamE
AUO97_12385	9.9698	27.0477	-1.4399	0.0031207	0.0017398	-	5-formyltetrahydrofolate cyclo-ligase
AUO97_12390	9.9698	25.0009	-1.3263	0.0074307	0.0038155	-	hypothetical protein
AUO97_12395	8.74544	24.4161	-1.4812	0.0041627	0.0022691	-	hypothetical protein
AUO97_12440	5.24726	21.7844	-2.0537	0.00075559	0.00047385	-	MerR family DNA-binding transcriptional regulator
AUO97_12450	17.4909	120.18	-2.7805	6.0988e-21	1.3391e-20	-	amino acid transporter
AUO97_12455	14.6923	53.2182	-1.8569	7.9069e-07	7.4844e-07	-	transcriptional regulator ArgP
AUO97_12470	6.99635	72.371	-3.3707	1.8745e-15	3.3319e-15	-	YraN family protein
AUO97_12505	22.913	57.7506	-1.3337	4.4074e-05	3.3368e-05	-	ABC transporter substrate-binding protein
AUO97_12510	17.8407	42.6916	-1.2588	0.00076465	0.00047849	-	microcin C ABC transporter permease YejB
AUO97_12515	14.1676	55.8499	-1.979	1.3658e-07	1.3993e-07	-	ABC transporter permease
AUO97_12520	17.6658	81.5818	-2.2073	9.6482e-12	1.3714e-11	-	ABC transporter ATP-binding protein
AUO97_12550	27.1109	63.4525	-1.2268	5.7062e-05	4.2526e-05	-	GGDEF domain-containing protein
AUO97_12565	36.2061	144.303	-1.9948	1.6846e-17	3.2357e-17	fadH	NADPH-dependent 2%2C4-dienoyl-CoA reductase
AUO97_12645	0	48.2473	-6.5924	5.4493e-13	8.4448e-13	-	hypothetical protein
AUO97_12655	0	8.62603	-4.1087	0.0033219	0.0018412	-	hypothetical protein
AUO97_12665	0	16.9597	-5.084	1.7647e-05	1.4107e-05	-	hypothetical protein
AUO97_12670	0	58.1892	-6.8627	3.6257e-15	6.3397e-15	-	hypothetical protein
AUO97_12675	0	90.7927	-7.5045	7.3006e-22	1.6538e-21	-	amino acid permease
AUO97_12680	0	27.6325	-5.7883	3.4781e-08	3.7703e-08	-	FAD-binding oxidoreductase
AUO97_12685	0	53.6569	-6.7457	3.4865e-14	5.8463e-14	-	APC family permease
AUO97_12690	0	30.9952	-5.954	5.3065e-09	6.2387e-09	-	cache protein
AUO97_12695	0	27.925	-5.8035	2.9494e-08	3.2381e-08	-	FCD domain-containing protein
AUO97_12700	0	23.8312	-5.5748	3.0439e-07	2.9833e-07	-	hypothetical protein
AUO97_12705	0	31.7263	-5.9876	3.5419e-09	4.2293e-09	-	gamma-aminobutyraldehyde dehydrogenase
AUO97_12710	0	26.0243	-5.7018	8.6561e-08	9.0851e-08	-	Lrp/AsnC family transcriptional regulator
AUO97_12715	0	21.0534	-4.5894	2.4932e-06	2.2022e-06	-	aspartate aminotransferase family protein
AUO97_12905	0	13.1584	-4.7179	0.00018297	0.00012497	-	metal-dependent hydrolase
AUO97_12910	3.49817	27.3401	-2.9663	3.8238e-06	3.2994e-06	-	TetR/AcrR family transcriptional regulator
AUO97_12915	9.61998	34.7965	-1.8548	6.6138e-05	4.9035e-05	-	pirin family protein
AUO97_12925	16.2665	36.6972	-1.1738	0.0030723	0.0017206	-	KR domain-containing protein
AUO97_12930	17.1411	59.9436	-1.8062	2.6623e-07	2.6212e-07	-	NAD(P)/FAD-dependent oxidoreductase
AUO97_12985	0	13.0122	-4.2171	0.00028177	0.00018709	-	hypothetical protein
AUO97_13065	0	9.35705	-4.7414	0.00159	0.00093951	-	hypothetical protein
AUO97_13070	0	9.35705	-4.1564	0.0021565	0.0012401	-	DUF559 domain-containing protein
AUO97_13350	8.0458	30.849	-1.9389	0.00011069	7.9257e-05	-	hypothetical protein
AUO97_13380	26.5861	56.8733	-1.0971	0.0004646	0.00029901	-	tRNA (guanosine(46)-N7)-methyltransferase TrmB
AUO97_13385	17.1411	102.635	-2.582	6.8607e-17	1.2889e-16	-	hypothetical protein
AUO97_13435	5.9469	27.1939	-2.1931	8.9467e-05	6.526e-05	-	outer membrane porin%2C OprD family
AUO97_13440	13.8178	42.2529	-1.6125	6.3017e-05	4.6802e-05	-	aromatic acid/H+ symport family MFS transporter
AUO97_13500	19.065	91.8161	-2.2678	2.0915e-13	3.3564e-13	-	hypothetical protein
AUO97_13505	19.7647	41.6681	-1.076	0.0031595	0.0017568	-	hypothetical protein
AUO97_13545	2.0989	11.5501	-2.4602	0.0063693	0.0033303	-	hypothetical protein
AUO97_13550	2.97345	30.849	-3.375	2.0731e-07	2.06e-07	-	hypothetical protein
AUO97_13560	6.82144	25.1471	-1.8822	0.00061643	0.00039115	-	LysE family translocator
AUO97_13600	9.27016	55.1189	-2.5719	1.023e-09	1.2601e-09	-	MFS transporter
AUO97_13605	2.79854	13.7432	-2.296	0.0042187	0.002296	-	transcriptional regulator
AUO97_13685	23.2629	66.3766	-1.5126	1.6211e-06	1.4838e-06	-	chloramphenicol acetyltransferase CAT
AUO97_13700	40.5788	162.433	-2.001	1.4227e-19	2.9433e-19	-	hypothetical protein
AUO97_13720	4.72254	17.8369	-1.9172	0.0035178	0.0019472	-	Lrp/AsnC family transcriptional regulator
AUO97_13725	5.9469	55.8499	-3.2313	6.773e-12	9.7566e-12	-	EamA family transporter
AUO97_13750	3.84799	16.0824	-2.0633	0.0036989	0.0020357	-	hypothetical protein
AUO97_13760	24.6621	109.214	-2.1468	9.1354e-15	1.5845e-14	-	MFS transporter
AUO97_13775	2.27381	13.7432	-2.5955	0.0021858	0.0012553	-	DUF1826 domain-containing protein
AUO97_13795	9.61998	69.5931	-2.8548	4.5529e-13	7.12e-13	-	N-acetyltransferase
AUO97_13810	8.57053	26.0243	-1.6024	0.001769	0.0010396	-	hypothetical protein
AUO97_13880	30.0843	69.7393	-1.213	2.8703e-05	2.2402e-05	-	glutathione-dependent formaldehyde dehydrogenase
AUO97_13885	3.49817	21.492	-2.6191	0.00011824	8.4174e-05	-	DUF1989 domain-containing protein
AUO97_13890	1.04945	14.0356	-3.7414	0.00027381	0.00018237	-	DUF1989 domain-containing protein
AUO97_13895	19.9396	174.275	-3.1277	6.3409e-33	1.9101e-32	-	urea carboxylase
AUO97_13920	6.47162	29.9718	-2.2114	3.577e-05	2.7469e-05	-	allophanate hydrolase
AUO97_13925	12.7683	45.177	-1.823	6.9634e-06	5.8554e-06	-	ABC transporter substrate-binding protein
AUO97_13935	7.87089	29.8256	-1.922	0.00015692	0.00010873	-	ABC transporter permease
AUO97_14100	1.39927	11.1115	-2.9893	0.0031125	0.0017375	-	hypothetical protein
AUO97_14105	24.837	58.1892	-1.2283	0.00011454	8.1805e-05	-	dihydrodipicolinate synthase family protein
AUO97_14110	6.64653	41.8143	-2.6533	6.4262e-08	6.7862e-08	-	EamA family transporter
AUO97_14120	9.44507	33.1883	-1.813	0.00012374	8.751e-05	-	4-hydroxyproline 2-epimerase
AUO97_14125	5.59708	36.1124	-2.6897	4.1907e-07	4.0746e-07	-	FAD-binding oxidoreductase
AUO97_14135	11.8938	52.341	-2.1377	8.7057e-08	9.1261e-08	-	FAD-binding protein
AUO97_14145	5.07235	83.6287	-4.0433	8.9223e-20	1.8638e-19	-	MFS transporter
AUO97_14150	7.34617	31.5801	-2.104	3.8408e-05	2.9363e-05	-	aldehyde dehydrogenase (NADP(+))
AUO97_14155	6.99635	58.1892	-3.0561	8.2169e-12	1.1719e-11	-	APC family permease
AUO97_14160	28.5101	66.8152	-1.2287	3.5543e-05	2.7319e-05	-	L-serine ammonia-lyase
AUO97_14235	12.5934	34.0655	-1.4356	0.00093319	0.00057432	-	hypothetical protein
AUO97_14260	0	9.50326	-3.4418	0.0036785	0.002027	-	TetR/AcrR family transcriptional regulator
AUO97_14265	9.27016	37.282	-2.0078	1.3923e-05	1.1256e-05	-	hypothetical protein
AUO97_14295	16.9661	60.5284	-1.835	1.7404e-07	1.762e-07	-	4-hydroxybenzoate 3-monooxygenase
AUO97_14310	4.72254	30.7028	-2.7007	2.9319e-06	2.5817e-06	-	putative 2-aminoethylphosphonate ABC transporter substrate-binding protein
AUO97_14315	3.14836	23.685	-2.9113	2.0195e-05	1.6039e-05	-	hypothetical protein
AUO97_14320	4.37272	30.849	-2.8186	1.6777e-06	1.5275e-06	-	putative 2-aminoethylphosphonate ABC transporter permease subunit
AUO97_14325	2.97345	12.5735	-2.0802	0.0098917	0.0049203	-	TIGR03364 family FAD-dependent oxidoreductase
AUO97_14330	3.49817	14.7666	-2.0777	0.0052152	0.0027759	-	2-aminoethylphosphonate--pyruvate transaminase
AUO97_14335	9.09525	27.0477	-1.5723	0.0016572	0.00097787	-	phosphonoacetaldehyde hydrolase
AUO97_14345	48.6246	100.296	-1.0445	7.6185e-06	6.3626e-06	-	thioesterase family protein
AUO97_14405	8.22071	36.551	-2.1526	7.0855e-06	5.9522e-06	-	SGNH/GDSL hydrolase family protein
AUO97_14410	6.99635	28.2174	-2.0119	0.00015374	0.0001067	-	LysR family transcriptional regulator
AUO97_14415	2.62363	42.2529	-4.0094	1.0932e-10	1.4596e-10	-	hypothetical protein
AUO97_14445	174.209	355.276	-1.0281	8.6802e-17	1.6201e-16	-	iron-containing redox enzyme family protein
AUO97_14480	22.0385	48.2473	-1.1304	0.00097114	0.00059597	-	LysE family translocator
AUO97_14485	7.87089	42.1067	-2.4195	2.4608e-07	2.4368e-07	-	Lrp/AsnC family transcriptional regulator
AUO97_14490	6.99635	68.4235	-3.2898	1.9611e-14	3.334e-14	-	hypothetical protein
AUO97_14495	19.4149	143.134	-2.8821	1.837e-25	4.5451e-25	-	histidine kinase
AUO97_14500	7.34617	41.9605	-2.514	1.424e-07	1.452e-07	-	DNA-binding response regulator
AUO97_14510	3.49817	14.0356	-2.0044	0.0077411	0.0039513	-	amino acid ABC transporter permease
AUO97_14515	1.22436	24.8547	-4.3434	4.2869e-07	4.1588e-07	-	amino acid ABC transporter permease
AUO97_14520	6.29671	28.2174	-2.1639	7.5397e-05	5.5279e-05	-	amino acid ABC transporter ATP-binding protein
AUO97_14525	7.52107	23.3926	-1.637	0.0026271	0.0014917	-	ArtI protein
AUO97_14540	1.39927	15.059	-3.4279	0.0002618	0.00017546	-	LysE family translocator
AUO97_14555	6.29671	31.1414	-2.3062	1.5724e-05	1.2652e-05	-	serine acetyltransferase
AUO97_14565	10.6694	66.3766	-2.6372	1.1204e-11	1.5821e-11	-	SDR family oxidoreductase
AUO97_14570	14.1676	66.669	-2.2344	5.5569e-10	6.9545e-10	-	LysR family transcriptional regulator
AUO97_14585	6.29671	20.9072	-1.7313	0.0031323	0.001744	-	LysR family transcriptional regulator
AUO97_14595	4.89744	38.8903	-2.9893	3.185e-08	3.4701e-08	-	LrgB family protein
AUO97_14630	13.9927	55.5575	-1.9893	1.3396e-07	1.3773e-07	-	malonate decarboxylase subunit alpha
AUO97_14635	1.39927	16.6673	-3.5743	9.544e-05	6.9147e-05	-	triphosphoribosyl-dephospho-CoA synthase
AUO97_14645	3.84799	29.387	-2.933	1.8881e-06	1.6974e-06	-	biotin-independent malonate decarboxylase subunit beta
AUO97_14650	6.47162	20.761	-1.6817	0.0038933	0.002129	-	biotin-independent malonate decarboxylase subunit gamma
AUO97_14655	6.29671	33.6269	-2.4169	4.0435e-06	3.4819e-06	-	malonate decarboxylase holo-ACP synthase
AUO97_14660	3.49817	29.387	-3.0705	1.1304e-06	1.056e-06	-	malonate decarboxylase subunit epsilon
AUO97_14665	4.89744	17.5445	-1.8409	0.0048162	0.0025892	-	malonate transporter subunit MadL
AUO97_14670	12.9432	48.8321	-1.9156	1.3908e-06	1.2853e-06	-	malonate transporter subunit MadM
AUO97_14710	15.9167	61.6981	-1.9547	3.8943e-08	4.2003e-08	-	LLM class flavin-dependent oxidoreductase
AUO97_14715	4.54763	63.1601	-3.7958	8.717e-15	1.515e-14	-	MFS transporter
AUO97_14720	11.0192	36.551	-1.7299	9.4522e-05	6.854e-05	-	hypothetical protein
AUO97_14725	21.5138	45.6156	-1.0843	0.0018921	0.0011036	-	taurine ABC transporter substrate-binding protein
AUO97_14735	20.989	43.2764	-1.0439	0.0032964	0.0018282	-	taurine ABC transporter permease
AUO97_14745	1.22436	11.2577	-3.2008	0.0021517	0.0012382	-	aspartate/glutamate racemase family protein
AUO97_14750	6.99635	68.2772	-3.2867	2.1389e-14	3.622e-14	-	NCS1 family APC transporter
AUO97_14755	20.8141	43.2764	-1.056	0.0030275	0.0016988	-	GntR family transcriptional regulator
AUO97_14785	2.62363	17.9831	-2.777	0.00028423	0.00018829	-	transcriptional regulator
AUO97_14790	9.09525	42.2529	-2.2159	8.9504e-07	8.4258e-07	-	arsenical-resistance protein
AUO97_14795	18.1905	48.5397	-1.416	9.1537e-05	6.6518e-05	-	LysR family transcriptional regulator
AUO97_14800	8.22071	67.8386	-3.0448	1.742e-13	2.8112e-13	-	chromate transporter
AUO97_14805	3.14836	43.1302	-3.776	1.567e-10	2.0794e-10	-	chromate transporter
AUO97_14870	3.32327	17.5445	-2.4003	0.00091204	0.00056212	-	LysE family translocator
AUO97_14920	9.44507	33.3345	-1.8194	0.0001153	8.2218e-05	-	DUF962 domain-containing protein
AUO97_14930	2.44872	12.1349	-2.3091	0.0069843	0.0036035	-	ABC transporter permease
AUO97_14935	9.9698	25.2933	-1.3431	0.0065785	0.0034271	-	hypothetical protein
AUO97_14940	5.07235	23.2464	-2.1963	0.00028874	0.00019098	-	D-methionine transporter
AUO97_14950	5.07235	28.3636	-2.4833	1.7286e-05	1.3844e-05	-	LLM class flavin-dependent oxidoreductase
AUO97_14955	4.89744	19.8837	-2.0215	0.0014389	0.00085988	-	SfnB family sulfur acquisition oxidoreductase
AUO97_14960	3.14836	37.7206	-3.5827	4.2279e-09	5.0206e-09	-	SfnB family sulfur acquisition oxidoreductase
AUO97_14990	6.82144	26.9015	-1.9795	0.00025415	0.00017074	-	hypothetical protein
AUO97_15020	1.924	19.7375	-3.3588	3.3915e-05	2.6138e-05	-	tRNA-Met
AUO97_15025	7.17126	64.1835	-3.1619	3.1467e-13	4.9937e-13	-	DUF4102 domain-containing protein
AUO97_15030	5.59708	26.0243	-2.2171	0.00011463	8.1805e-05	-	LysR family transcriptional regulator
AUO97_15035	14.8672	82.7514	-2.4766	2.3119e-13	3.6962e-13	-	membrane protein
AUO97_15055	12.0687	47.5163	-1.9772	1.1862e-06	1.1046e-06	-	LysR family transcriptional regulator
AUO97_15060	2.0989	15.3514	-2.8707	0.00065296	0.00041403	-	hypothetical protein
AUO97_15065	0	11.4039	-4.0268	0.00078823	0.00049074	-	hypothetical protein
AUO97_15070	5.59708	27.7788	-2.3112	4.4327e-05	3.353e-05	-	fimbrial protein
AUO97_15075	10.3196	41.3757	-2.0034	4.8522e-06	4.1534e-06	-	fimbrial biogenesis outer membrane usher protein
AUO97_15080	5.07235	41.2295	-3.023	1.0375e-08	1.1941e-08	-	pilus assembly protein
AUO97_15105	23.9625	55.1189	-1.2018	0.00022131	0.00014961	-	tRNA epoxyqueuosine(34) reductase QueG
AUO97_15110	25.7116	78.5115	-1.6105	5.0518e-08	5.4013e-08	-	bifunctional ADP-dependent NAD(P)H-hydrate dehydratase/NAD(P)H-hydrate epimerase
AUO97_15170	39.0046	84.9445	-1.1229	1.3321e-05	1.082e-05	-	hypothetical protein
AUO97_15175	18.3654	71.9323	-1.9696	2.4801e-09	2.9825e-09	-	hypothetical protein
AUO97_15200	4.0229	30.7028	-2.9321	1.117e-06	1.0446e-06	-	hypothetical protein
AUO97_15250	9.44507	57.312	-2.6012	3.7562e-10	4.8204e-10	-	transcriptional regulator
AUO97_15325	7.34617	36.1124	-2.2974	3.4846e-06	3.025e-06	-	MotA/TolQ/ExbB proton channel family protein
AUO97_15385	22.913	83.9211	-1.8729	4.5086e-10	5.7261e-10	-	general secretion pathway protein GspK
AUO97_15445	28.1603	68.4235	-1.2808	1.5901e-05	1.2783e-05	-	NAD(P)/FAD-dependent oxidoreductase
AUO97_15545	0	28.3636	-5.826	2.3043e-08	2.5727e-08	-	hypothetical protein
AUO97_15575	0	17.5445	-5.1329	1.2393e-05	1.0124e-05	-	hypothetical protein
AUO97_15600	0	13.1584	-4.7179	0.00018297	0.00012497	-	hypothetical protein
AUO97_15615	0	28.2174	-5.8185	2.5018e-08	2.775e-08	-	phage portal protein
AUO97_15625	0	9.50326	-4.2484	0.001875	0.0010951	-	phage major capsid protein
AUO97_15640	0	7.16399	-3.8408	0.0087318	0.0043969	-	hypothetical protein
AUO97_15720	0	7.01779	-3.811	0.0096272	0.0048082	-	hypothetical protein
AUO97_15730	11.544	63.3063	-2.4552	1.7723e-10	2.3338e-10	-	GNAT family N-acetyltransferase
AUO97_15785	46.5257	94.7402	-1.0259	1.7884e-05	1.4283e-05	-	ABC transporter ATP-binding protein
AUO97_15825	25.1869	61.5519	-1.2891	3.9052e-05	2.9802e-05	-	hypothetical protein
AUO97_15865	64.3664	150.005	-1.2206	7.0536e-10	8.7638e-10	-	co-chaperone protein HscB
AUO97_15920	22.0385	48.3935	-1.1348	0.00092142	0.00056749	-	acyl-CoA dehydrogenase
AUO97_15940	15.2171	38.1592	-1.3263	0.00094245	0.00057961	-	Cys-tRNA(Pro) deacylase
AUO97_15945	21.6887	58.774	-1.4382	1.3409e-05	1.0881e-05	-	siderophore biosynthesis protein
AUO97_15950	14.1676	45.3232	-1.6777	2.0604e-05	1.6334e-05	-	lysine/ornithine N-monooxygenase
AUO97_15955	10.6694	66.9614	-2.6498	8.0814e-12	1.1564e-11	-	MFS transporter
AUO97_15965	38.1301	95.1788	-1.3197	1.9511e-07	1.9591e-07	-	IucA/IucC family siderophore biosynthesis protein
AUO97_15975	5.07235	44.8846	-3.1455	1.1969e-09	1.4659e-09	-	hypothetical protein
AUO97_15980	106.344	409.079	-1.9436	3.7473e-45	1.5104e-44	-	TonB-dependent receptor
AUO97_15990	17.1411	90.354	-2.3981	5.3869e-14	8.9284e-14	-	PepSY domain-containing protein
AUO97_16000	6.99635	37.8668	-2.4363	8.9719e-07	8.4367e-07	-	N-acetyltransferase
AUO97_16035	8.0458	32.1649	-1.9992	5.699e-05	4.2509e-05	-	histidine-type phosphatase
AUO97_16040	7.69598	29.5332	-1.9402	0.00015427	0.00010699	-	adenosylcobinamide-GDP ribazoletransferase
AUO97_16050	15.2171	42.1067	-1.4684	0.00018416	0.00012549	-	sulfite exporter TauE/SafE family protein
AUO97_16060	9.09525	47.9549	-2.3985	4.2415e-08	4.5519e-08	-	PepSY domain-containing protein
AUO97_16070	23.088	72.5172	-1.6512	9.9245e-08	1.0378e-07	-	TonB-dependent siderophore receptor
AUO97_16075	34.8068	101.758	-1.5477	1.5946e-09	1.9419e-09	-	lipid-A-disaccharide synthase
AUO97_16090	31.1338	77.0495	-1.3073	3.3247e-06	2.9008e-06	-	ABC transporter ATP-binding protein
AUO97_16095	17.1411	48.8321	-1.5104	3.9742e-05	3.0302e-05	-	ABC transporter permease
AUO97_16100	18.3654	36.8434	-1.0044	0.0085066	0.0043113	-	ABC transporter permease
AUO97_16120	13.9927	31.5801	-1.1743	0.0060093	0.0031535	-	porin
AUO97_16155	7.34617	37.8668	-2.3659	1.3494e-06	1.2498e-06	-	class I SAM-dependent methyltransferase
AUO97_16250	26.2363	196.206	-2.9027	1.6404e-34	5.2357e-34	-	lipoyl synthase
AUO97_16255	157.593	580.722	-1.8816	7.792e-61	3.8894e-60	-	thiamine pyrophosphate-dependent dehydrogenase E1 component subunit alpha
AUO97_16260	70.6631	170.181	-1.268	1.4177e-11	1.9953e-11	-	alpha-ketoacid dehydrogenase subunit beta
AUO97_16265	94.2758	322.965	-1.7764	3.2845e-32	9.6571e-32	-	pyruvate dehydrogenase complex dihydrolipoamide acetyltransferase
AUO97_16270	68.7391	191.82	-1.4805	9.7734e-16	1.7554e-15	-	dihydrolipoyl dehydrogenase
AUO97_16275	29.9094	90.6465	-1.5997	5.6029e-09	6.5626e-09	-	3-oxoacyl-ACP reductase
AUO97_16290	4.37272	22.8078	-2.3829	0.00016611	0.00011457	-	sigma-54-dependent Fis family transcriptional regulator
AUO97_16305	20.1145	55.7037	-1.4695	1.678e-05	1.3451e-05	-	sulfite exporter TauE/SafE family protein
AUO97_16310	6.64653	49.7093	-2.9028	6.9659e-10	8.6674e-10	-	homoserine dehydrogenase
AUO97_16325	9.79489	34.6503	-1.8228	8.2819e-05	6.0617e-05	-	transcriptional regulator
AUO97_16330	6.29671	29.0946	-2.2081	4.7288e-05	3.5582e-05	-	FMN-dependent NADH-azoreductase
AUO97_16335	34.2821	91.0851	-1.4098	9.1965e-08	9.6287e-08	-	chromate transporter
AUO97_16345	7.69598	71.4937	-3.2156	9.3286e-15	1.6115e-14	-	fumarate reductase/succinate dehydrogenase flavoprotein subunit
AUO97_16355	6.29671	56.2885	-3.1602	8.8924e-12	1.2661e-11	-	hypothetical protein
AUO97_16365	4.72254	31.8725	-2.7547	1.4939e-06	1.3747e-06	-	ABC transporter ATP-binding protein
AUO97_16385	21.6887	55.7037	-1.3608	4.6686e-05	3.5221e-05	-	TonB-dependent siderophore receptor
AUO97_16400	1.57418	10.0881	-2.68	0.0075986	0.0038901	-	hypothetical protein
AUO97_16475	0	66.3766	-7.0526	6.6041e-17	1.2489e-16	-	AraC family transcriptional regulator
AUO97_16480	0	46.9315	-6.5525	1.0725e-12	1.624e-12	-	MFS transporter
AUO97_16485	0	32.0187	-6.0008	3.0143e-09	3.6144e-09	-	dienelactone hydrolase family protein
AUO97_16495	0	26.7553	-5.7418	5.7131e-08	6.0931e-08	-	hypothetical protein
AUO97_16500	0	13.1584	-4.7179	0.00018297	0.00012497	-	flavin reductase
AUO97_16505	0	27.4863	-5.7806	3.7773e-08	4.0844e-08	-	hypothetical protein
AUO97_16510	0	36.8434	-6.2033	2.1778e-10	2.8372e-10	-	AraC family transcriptional regulator
AUO97_16545	13.1182	53.8031	-2.0361	1.3961e-07	1.4252e-07	-	efflux system DNA-binding response regulator AdeR
AUO97_16550	12.2436	53.8031	-2.1357	5.8644e-08	6.2312e-08	-	two-component sensor histidine kinase AdeS
AUO97_16560	9.79489	36.2586	-1.8882	3.7843e-05	2.8957e-05	-	hypothetical protein
AUO97_16565	17.1411	51.0252	-1.5738	1.5371e-05	1.238e-05	-	AraC family transcriptional regulator
AUO97_16630	2.27381	12.4273	-2.4503	0.0047497	0.0025583	-//-
AUO97_16670	5.07235	22.223	-2.1313	0.00049977	0.00031997	-	hypothetical protein
AUO97_16675	5.77199	23.2464	-2.0099	0.00059643	0.00037903	-	hypothetical protein
AUO97_16680	7.69598	59.9436	-2.9614	8.1043e-12	1.1577e-11	-	MFS transporter
AUO97_16685	8.74544	45.177	-2.369	1.2766e-07	1.3173e-07	-	RND transporter
AUO97_16715	8.92034	38.744	-2.1188	4.6577e-06	3.9909e-06	-	methylenetetrahydrofolate reductase
AUO97_16735	6.29671	59.2126	-3.2332	1.5753e-12	2.3645e-12	-	sulfite exporter TauE/SafE family protein
AUO97_16750	6.82144	22.0768	-1.6944	0.0027713	0.0015643	-	ABC transporter ATP-binding protein
AUO97_16755	1.57418	17.6907	-3.4903	6.7682e-05	5.0113e-05	-	iron ABC transporter permease
AUO97_16760	4.72254	18.1293	-1.9407	0.0030237	0.0016978	-	ABC transporter substrate-binding protein
AUO97_16775	10.1447	143.865	-3.8259	8.231e-32	2.3955e-31	-	NAD(P)-dependent oxidoreductase
AUO97_16780	13.1182	211.996	-4.0144	2.1395e-47	9.1386e-47	-	MFS transporter
AUO97_16785	4.89744	169.304	-5.1114	5.9353e-42	2.2155e-41	-	KR domain-containing protein
AUO97_16790	12.4185	72.8096	-2.5516	2.792e-12	4.14e-12	-	LysR family transcriptional regulator
AUO97_16795	6.29671	137.87	-4.4526	4.8122e-33	1.4599e-32	-	fumarylacetoacetate hydrolase
AUO97_16800	25.8865	215.212	-3.0555	1.8578e-39	6.564e-39	-	dihydroxy-acid dehydratase
AUO97_16815	8.74544	51.0252	-2.5446	5.1874e-09	6.126e-09	-	MFS transporter
AUO97_16820	7.34617	21.6382	-1.5585	0.0051699	0.0027569	-	HlyD family secretion protein
AUO97_16825	1.22436	11.8425	-3.2739	0.0014858	0.00088464	-	EamA-like transporter family protein
AUO97_16830	2.27381	21.6382	-3.2504	1.8518e-05	1.4775e-05	-	EamA-like transporter family protein
AUO97_16835	4.0229	19.4451	-2.2731	0.00071513	0.00044914	-	LysR family transcriptional regulator
AUO97_16840	13.2931	139.771	-3.3943	1.5981e-28	4.3145e-28	-	MFS transporter
AUO97_16845	9.79489	76.4647	-2.9647	1.1134e-14	1.9157e-14	-	SMP-30/gluconolactonase/LRE family protein
AUO97_16850	23.7876	48.5397	-1.029	0.0020874	0.0012066	-	GntR family transcriptional regulator
AUO97_16855	4.54763	23.685	-2.3808	0.00012534	8.8129e-05	-	hypothetical protein
AUO97_16865	11.7189	43.4226	-1.8896	6.4483e-06	5.4436e-06	-	MFS transporter
AUO97_16915	1.74909	18.7141	-3.4195	4.7936e-05	3.6007e-05	-	TetR/AcrR family transcriptional regulator
AUO97_16975	11.8938	46.4929	-1.9668	1.6732e-06	1.525e-06	-	hydrolase
AUO97_16980	15.9167	130.268	-3.0329	2.1785e-24	5.2537e-24	-	Rrf2 family transcriptional regulator
AUO97_16985	15.392	131.73	-3.0973	4.3599e-25	1.0695e-24	-	pyridine nucleotide-disulfide oxidoreductase
AUO97_17015	12.7683	47.5163	-1.8959	2.2554e-06	2.0004e-06	-	2%2C4-dienoyl-CoA reductase
AUO97_17035	4.54763	33.6269	-2.8864	4.2312e-07	4.1093e-07	-	GguC protein
AUO97_17040	8.57053	58.043	-2.7597	8.0458e-11	1.0776e-10	-	MFS transporter
AUO97_17045	12.5934	63.7449	-2.3396	4.6671e-10	5.9186e-10	-	dihydroxy-acid dehydratase
AUO97_17105	12.2436	85.2369	-2.7994	2.1341e-15	3.7699e-15	-	NAD-dependent phenylacetaldehyde dehydrogenase
AUO97_17115	11.7189	77.7805	-2.7306	7.2182e-14	1.1918e-13	tynA	primary-amine oxidase
AUO97_17120	16.9661	37.8668	-1.1583	0.0029101	0.0016394	-	transcriptional regulator FeaR
AUO97_17125	13.8178	51.0252	-1.8847	1.0509e-06	9.8441e-07	-	flavin reductase
AUO97_17130	11.544	54.5341	-2.24	1.9319e-08	2.1682e-08	-	oxidoreductase
AUO97_17135	11.0192	28.2174	-1.3566	0.0038374	0.0021011	-	KR domain-containing protein
AUO97_17220	4.72254	26.1705	-2.4703	3.8564e-05	2.9457e-05	-	hypothetical protein
AUO97_17225	6.99635	21.1996	-1.5994	0.0048306	0.0025953	-	hypothetical protein
AUO97_17240	23.6127	66.5228	-1.4943	1.9396e-06	1.7382e-06	-	carbohydrate porin
AUO97_17245	13.8178	55.4113	-2.0037	1.221e-07	1.263e-07	-	3-dehydroshikimate dehydratase
AUO97_17255	10.6694	26.6091	-1.3184	0.0059679	0.0031357	-	protocatechuate 3%2C4-dioxygenase subunit alpha
AUO97_17260	9.27016	36.9896	-1.9965	1.6137e-05	1.296e-05	-	protocatechuate 3%2C4-dioxygenase subunit beta
AUO97_17270	19.4149	62.7215	-1.6918	4.7035e-07	4.5526e-07	-	aromatic acid/H+ symport family MFS transporter
AUO97_17310	20.8141	44.446	-1.0945	0.0020098	0.0011657	-	DUF421 domain-containing protein
AUO97_17345	18.1905	47.0777	-1.3719	0.00016642	0.00011467	-	SGNH/GDSL hydrolase family protein
AUO97_17355	26.0614	121.642	-2.2227	6.7088e-17	1.2659e-16	fadH	NADPH-dependent 2%2C4-dienoyl-CoA reductase
AUO97_17455	6.47162	26.0243	-2.0077	0.00028335	0.00018785	-	DUF1449 domain-containing protein
AUO97_17560	160.041	360.1	-1.17	2.2084e-20	4.7046e-20	-	branched-chain amino acid transport system II carrier protein
AUO97_17575	16.9661	41.3757	-1.2861	0.00076171	0.00047699	-	hypothetical protein
AUO97_17640	8.39562	47.2239	-2.4918	2.7694e-08	3.0561e-08	-	alpha/beta hydrolase
AUO97_17645	15.7418	87.5762	-2.4759	4.7412e-14	7.8734e-14	-	amino acid permease
AUO97_17650	16.4414	98.9801	-2.5898	2.1645e-16	3.9708e-16	-	kynureninase
AUO97_17660	10.1447	36.6972	-1.8549	4.1775e-05	3.1712e-05	-	N-acetyltransferase
AUO97_17695	12.5934	36.8434	-1.5487	0.00028045	0.0001865	-	regulatory protein RecX
AUO97_17700	5.42217	35.9662	-2.7297	3.6153e-07	3.5312e-07	ffs	signal recognition particle sRNA small type
AUO97_17810	22.3883	55.1189	-1.2998	9.0047e-05	6.5627e-05	-	hypothetical protein
AUO97_17815	3.49817	77.7805	-4.4747	2.1773e-19	4.4402e-19	-	hypothetical protein
AUO97_17820	4.19781	21.492	-2.3561	0.00028132	0.00018694	-	hypothetical protein
AUO97_17860	12.5934	68.2772	-2.4387	4.0883e-11	5.5891e-11	-	EamA/RhaT family transporter
AUO97_17865	14.3425	31.1414	-1.1185	0.0085663	0.0043364	-	PLP-dependent aminotransferase family protein
AUO97_17900	21.6887	81.5818	-1.9113	4.6886e-10	5.9372e-10	-	hypothetical protein
AUO97_17910	20.8141	59.3588	-1.5119	5.8013e-06	4.9295e-06	-	nitrate reductase
AUO97_17915	14.5174	78.9501	-2.4432	1.2013e-12	1.8158e-12	-	nitrite reductase (NAD(P)H) small subunit
AUO97_17920	20.4643	121.788	-2.5732	1.1002e-19	2.287e-19	-	nitrite reductase large subunit
AUO97_17925	1.924	13.8894	-2.8518	0.00123	0.0007416	-	hypothetical protein
AUO97_17935	4.19781	19.1527	-2.1898	0.0010207	0.00062413	-	nitrate transport protein (NasF)
AUO97_17940	5.9469	20.3223	-1.7729	0.003082	0.0017238	-	Y-family DNA polymerase
AUO97_17945	11.0192	70.4703	-2.677	1.7729e-12	2.6425e-12	-	3-dehydroquinate dehydratase
AUO97_17965	13.6429	70.4703	-2.3689	4.1955e-11	5.7084e-11	-	MFS transporter
AUO97_18005	17.8407	47.2239	-1.4043	0.00012522	8.8129e-05	-	bacteriophage protein
AUO97_18025	23.9625	71.7861	-1.5829	2.6218e-07	2.5843e-07	-	tape measure domain-containing protein
AUO97_18035	0	19.5913	-5.2921	3.6416e-06	3.1485e-06	-	DUF4236 domain-containing protein
AUO97_18045	0	38.744	-6.2759	7.8625e-11	1.0547e-10	-	type II toxin-antitoxin system HicB family antitoxin
AUO97_18050	0	42.6916	-6.4159	9.7358e-12	1.3816e-11	-	type II toxin-antitoxin system HicA family toxin
AUO97_18070	18.3654	62.7215	-1.772	2.0204e-07	2.0193e-07	-	hypothetical protein
AUO97_18125	11.8938	48.9783	-2.0419	4.8274e-07	4.6673e-07	-	hypothetical protein
AUO97_18145	7.34617	52.0486	-2.8248	4.7528e-10	6.0007e-10	-	head morphogenesis protein
AUO97_18150	9.79489	75.8799	-2.9536	1.5611e-14	2.6646e-14	-	DUF4055 domain-containing protein
AUO97_18155	7.34617	42.1067	-2.519	1.313e-07	1.3517e-07	-	hypothetical protein
AUO97_18330	10.4945	53.2182	-2.3423	1.2265e-08	1.4059e-08	-	PepSY domain-containing protein
AUO97_18375	27.4607	76.0261	-1.4691	4.9786e-07	4.7919e-07	-	phospholipase C%2C phosphocholine-specific
AUO97_18415	5.42217	29.6794	-2.4525	1.2675e-05	1.0324e-05	-	hypothetical protein
AUO97_18420	7.87089	21.6382	-1.459	0.0076156	0.0038959	-	LysR family transcriptional regulator
AUO97_18440	6.82144	119.595	-4.1319	6.6261e-28	1.7558e-27	-	membrane protein
AUO97_18445	8.22071	29.2408	-1.8306	0.00028775	0.00019048	-	MgtC/SapB family protein
AUO97_18450	19.4149	107.314	-2.4666	8.2299e-17	1.5394e-16	-	magnesium-translocating P-type ATPase
AUO97_18460	1.74909	45.3232	-4.6956	3.9739e-12	5.8122e-12	-	hypothetical protein
AUO97_18470	26.761	233.488	-3.1251	1.6945e-43	6.5533e-43	-	ABC transporter ATP-binding protein
AUO97_18480	12.9432	47.9549	-1.8895	2.1318e-06	1.8947e-06	-	OmpW family protein
AUO97_18485	19.9396	114.039	-2.5158	4.0075e-18	7.9276e-18	-	TonB-dependent siderophore receptor
AUO97_18505	13.2931	31.2876	-1.2349	0.0045104	0.0024416	-	hypothetical protein
AUO97_18530	2.44872	44.8846	-4.1961	1.6284e-11	2.2806e-11	-//-
AUO97_18535	1.57418	26.7553	-4.0872	2.4212e-07	2.4004e-07	-	hypothetical protein
AUO97_18615	140.277	2321.43	-4.0487	0	0	-	alcohol dehydrogenase
AUO97_18620	53.697	153.222	-1.5127	3.1774e-13	5.0331e-13	-	alpha/beta hydrolase
AUO97_18630	849.707	7142.94	-3.0715	0	0	-	aldehyde dehydrogenase
AUO97_18635	10.3196	80.266	-2.9594	2.6022e-15	4.5781e-15	-	ethanolamine permease
AUO97_18640	9.79489	24.8547	-1.3434	0.0070551	0.0036379	-	ethanolamine ammonia-lyase subunit EutB
AUO97_18645	7.87089	21.3458	-1.4394	0.0086661	0.0043689	-	ethanolamine ammonia-lyase subunit EutC
AUO97_18745	2.97345	48.6859	-4.0333	3.9393e-12	5.7715e-12	-	membrane protein
AUO97_18760	10.3196	28.5098	-1.4661	0.0021131	0.0012184	-	hypothetical protein
AUO97_18770	2.44872	18.8603	-2.9453	0.00013081	9.1681e-05	-	hypothetical protein
AUO97_18800	27.9854	56.5809	-1.0156	0.0010048	0.00061488	-	DUF2799 domain-containing protein
AUO97_18805	2.62363	18.1293	-2.7887	0.00026055	0.00017476	-	glutamine synthetase
AUO97_18815	25.3618	88.4534	-1.8023	4.3169e-10	5.507e-10	-	sensor histidine kinase KdpD
AUO97_18825	9.27016	30.849	-1.7346	0.00032649	0.00021463	-	K(+)-transporting ATPase subunit B
AUO97_18830	4.0229	22.8078	-2.5032	0.00010862	7.7976e-05	-	potassium-transporting ATPase subunit KdpA
AUO97_18890	13.8178	66.5228	-2.2673	4.1234e-10	5.268e-10	-	type 1 glutamine amidotransferase domain-containing protein
AUO97_18900	64.0166	419.167	-2.711	3.9054e-67	2.1356e-66	-	hypothetical protein
AUO97_18910	78.8838	2914.28	-5.2073	0	0	-	hypothetical protein
AUO97_18915	11.0192	88.7458	-3.0097	5.2228e-17	9.8984e-17	-	LLM class flavin-dependent oxidoreductase
AUO97_18930	17.316	80.4122	-2.2153	1.2247e-11	1.7265e-11	-	poly-beta-1%2C6 N-acetyl-D-glucosamine synthase
AUO97_18935	19.7647	44.446	-1.1691	0.0011611	0.00070153	-	poly-beta-1%2C6-N-acetyl-D-glucosamine N-deacetylase PgaB
AUO97_18940	23.7876	72.9558	-1.6168	1.3838e-07	1.4144e-07	-	poly-beta-1%2C6 N-acetyl-D-glucosamine export porin PgaA
AUO97_19100	9.27016	23.5388	-1.3444	0.0087078	0.0043873	-	TetR family transcriptional regulator
AUO97_19105	7.34617	46.9315	-2.6755	8.7852e-09	1.0179e-08	-	MFS transporter
AUO97_19110	0	12.1349	-4.6011	0.00034809	0.00022726	-	N-acetyltransferase
AUO97_19115	0	113.893	-7.8315	2.6777e-26	6.7615e-26	-	sorbosone dehydrogenase
AUO97_19120	0	66.2304	-7.0494	7.0876e-17	1.3286e-16	-	drug/metabolite DMT transporter permease
AUO97_19125	0	33.9193	-6.084	1.0627e-09	1.3072e-09	-	aspartate/glutamate racemase family protein
AUO97_19155	9.27016	48.3935	-2.3841	4.0919e-08	4.4079e-08	-	EamA/RhaT family transporter
AUO97_19160	0	27.7788	-4.9893	4.2104e-08	4.5241e-08	-	TetR/AcrR family transcriptional regulator
AUO97_19175	0	14.4742	-4.3707	0.00011163	7.98e-05	-	NUDIX domain-containing protein
AUO97_19180	23.088	56.1423	-1.2819	9.1579e-05	6.6518e-05	-	proline/glycine betaine transporter ProP
AUO97_19210	14.5174	75.8799	-2.3859	6.2641e-12	9.0539e-12	-	protein CsuA
AUO97_19230	3.67308	30.849	-3.0702	6.138e-07	5.8618e-07	-	FadR family transcriptional regulator
AUO97_19235	21.164	67.1076	-1.6649	2.5424e-07	2.5147e-07	-	DUF815 domain-containing protein
