# Supplementary material for: Integrative analysis of outer membrane vesicles proteomics and whole-cell transcriptome analysis of eravacycline induced Acinetobacter baumannii strains
Source: BMC Microbiol. 2020 Feb 11;20:31. doi: 10.1186/s12866-020-1722-1 (PMC7014627; doi:10.1186/s12866-020-1722-1)
Supplement: Supplementary file 4 — Additional file 4.LC/MS–MS proteomic analysis of OMVs from eravacycline treated and control strains of A. baumannii ATCC19606 and JU0126. [file 12866_2020_1722_MOESM4_ESM.xlsx]

## Sheet: ATCC CONTROL
Protein IDs	Q-value	Score	Intensity	iBAQ	Description
D0C5L7	1	-0.7982	1621300	39545	Penicillin-binding protein 1B
D0C5Q1	0.96607	-5.1357	19682	855.73	Putative beta-barrel assembly-enhancing protease
D0C5W4	0.98378	-0.60154	5804000	241830	L-sorbosone dehydrogenase
D0C5Y8	1.0162	-0.339	345230	34523	50S ribosomal protein L9
D0C5Z5	0.89904	-0.099169	844180	70348	Ubiquinol oxidase subunit 2
D0C605	1.1097	-0.20775	368170	52596	Uncharacterized protein
D0C613	0.98625	-0.45562	126420	NaN	Acyl-CoA dehydrogenase
D0C621	0.99834	-0.38126	301550	9727.4	Potassium-transporting ATPase ATP-binding subunit
D0C626	0.98171	-0.45773	2063100	229230	Uncharacterized protein
D0C635	1.0827	-0.28211	1213500	202250	Transporter, major facilitator family protein
D0C658	1.0567	-0.3009	29958000	NaN	Ethanolamine permease
D0C668	0.97638	-2.0671	2280100	49568	Membrane alanyl aminopeptidase
D0C674	0.99487	-0.35045	1489500	106390	Oxidoreductase, short chain dehydrogenase/reductase family protein
D0C6A7	0.97915	-2.1962	87244	2726.4	Acetyl-CoA C-acetyltransferase
D0C6G9	0.99606	-0.16451	614640	NaN	Ditrans,polycis-undecaprenyl-diphosphate synthase ((2E,6E)-farnesyl-diphosphate specific)
D0C6H3	0.98238	-1.0267	932380	20269	Outer membrane protein assembly factor BamA
D0C6H8	0.98866	-0.62392	295150	24595	Uncharacterized protein
D0C6J4	0.98859	-0.62392	2542400	84746	Quinoprotein glucose dehydrogenase B
D0C6L8	0.98197	-0.42333	313940	13650	Signal recognition particle receptor FtsY
D0C6N0	0.45	-0.001714	133760	2845.9	Peptidase M16 inactive domain protein
D0C6N1	1.027	-0.18847	202430	7785.9	Phospholipase A1
D0C6P2	0.97735	-3.1119	33847	787.15	ATP-dependent Clp protease ATP-binding subunit ClpA
D0C6Q4	0.99397	-0.74463	93524	4676.2	2-dehydro-3-deoxyphosphooctonate aldolase
D0C6Q5	1.0708	-0.28211	894280	37262	Enolase
D0C6S2	0.81457	-0.020997	21236	2359.5	Uncharacterized protein
D0C6X1	0.99583	-0.81671	4229700	169190	Pyridine nucleotide-disulfide oxidoreductase
D0C6Y7	0	17.316	7561400	118150	Filamentous hemeagglutinin family domain protein
D0C763	0.97572	-3.1938	440860	15745	Putative acriflavine resistance protein A
D0C7E9	0.99419	-0.83016	499340	23778	Lipoyl synthase
D0C7F3	0.97678	-1.0809	63713000	2770100	Chorismate synthase
D0C7G8	0.98749	-1.3285	3881600	NaN	Gram-negative porin
D0C7J2	1.0017	-0.78201	6579400	182760	HAD hydrolase, family IA, variant 3
D0C7J7	0.82432	-0.020997	42856	931.65	TonB-dependent siderophore receptor
D0C7M1	0.98593	-0.62563	234810	6708.9	Chaperone protein HscA homolog
D0C7N8	0.98378	-0.40783	0	0	ABC transporter, permease protein
D0C7T3	0.97703	-0.45872	241370	13409	Fructose-1,6-bisphosphate aldolase
D0C7V1	0.97236	-7.4512	2045200	30988	Bifunctional protein PutA
D0C7W4	0.99674	-0.38576	2326600	155100	Penicillin-binding protein, transpeptidase domain protein
D0C7X1	1.1096	-0.19883	83107	3613.4	Biotin synthase
D0C7Y6	0.98242	-1.0322	5649200	161400	Site-specific recombinase, phage integrase family
D0C829	1.1173	-0.26781	108450	9037.7	Glutathione peroxidase
D0C837	0.983	-1.0509	244220	12854	Uncharacterized protein
D0C838	0.98838	-1.4252	1241700	NaN	Uncharacterized protein
D0C8A9	0.98263	-0.41472	3149100	393630	Uncharacterized protein (Fragment)
D0C8B2	0.98494	-0.62563	900980	24351	Catalase
D0C8H6	0	0.028293	2021300	155490	Transcriptional regulator, GntR family
D0C8K6	0.9861	-1.3265	4973400	142100	Phenylacetic acid degradation protein paaN
D0C8P4	0.98927	-1.5542	17643	630.12	Type VI secretion protein, EvpB/VC_A0108 family
D0C8T3	0.9768	-2.6325	8137800	312990	Transcriptional regulator, MerR family
D0C8U7	0.83616	-0.071846	85131	5675.4	Uncharacterized protein
D0C8V3	0.9696	-6.1885	201390	4577	Type I secretion system ATPase
D0C8W1	0.98977	-0.45164	4898200	257800	Hydrolase, alpha/beta domain protein
D0C8Y6	0.98671	-0.53928	190120	5591.6	Putative isocitrate lyase
D0C907	0.98868	-0.45438	534250	26713	META domain protein (Fragment)
D0C910	0.99418	-0.81843	1395000	38750	Endopeptidase La
D0C953	0.98438	-0.44448	365960	13070	Putative phage terminase, large subunit, PBSX family
D0C959	0.97781	-2.1299	781380	43410	Uncharacterized protein
D0C9A4	0.31667	-0.001714	24564	1292.8	Adenosine deaminase
D0C9G9	0.9982	-0.74463	94873	9487.3	Uncharacterized protein
D0C9P6	0.53535	-0.001714	644160	92023	30S ribosomal protein S12
D0C9P7	0.97638	-2.37	727730	60644	30S ribosomal protein S7
D0C9P8	0.98066	-0.42551	1007400	19373	Elongation factor G
D0C9R5	0.98478	-0.39969	781450	65121	OmpA family protein
D0C9U1	0.98485	-0.62392	78311	2610.4	Gamma-glutamyltransferase
D0C9X9	0.97718	-0.41765	63035	3939.7	Uncharacterized protein
D0C9Z6	0	14.317	8236100	274540	Probable malate:quinone oxidoreductase
D0CA09	0.98179	-1.3029	7213700	167760	Poly-beta-1,6-N-acetyl-D-glucosamine N-deacetylase PgaB
D0CA50	0.95556	-0.13152	76694	5478.1	VacJ-like protein
D0CA68	0.99174	-0.83686	723970	25856	Transcription termination factor Rho
D0CA70	0.9912	-0.74463	78622	13104	Integration host factor subunit alpha
D0CA82	1.0961	-0.19279	71985	10284	Translation initiation factor IF-3
D0CA83	0.99749	-0.80865	11606000	290160	Threonine--tRNA ligase
D0CAC5	0	4.8258	4433900	211140	Ketol-acid reductoisomerase (NADP(+))
D0CAE5	1.0558	-0.30727	310260	18251	Uncharacterized protein
D0CAE9	0.99728	-0.74103	65238	3837.5	Type IV pilus biogenesis/stability protein PilW
D0CAF5	1.049	-0.31017	109880	2289.2	Peptidase, S41 family
D0CAG4	0.97991	-1.0014	452430	15081	Phosphogluconate dehydratase
D0CAH3	0.97855	-2.198	506530	11012	TonB-dependent siderophore receptor
D0CAJ6	0.98169	-0.62392	314500	14296	Transposase
D0CAM0	0.99324	-0.51335	6245300	NaN	DNA topoisomerase 1
D0CAT3	1.1446	-0.20775	63486	NaN	Electron-transferring-flavoprotein dehydrogenase
D0CAU8	0	23.471	5423400	146580	Polyribonucleotide nucleotidyltransferase
D0CAV3	1.0695	-0.28451	25717	383.83	RecBCD enzyme subunit RecC
D0CAX1	0.96649	-5.0236	589250	9820.9	Translation initiation factor IF-2
D0CAZ9	0.98155	-1.6224	568640	12362	Fatty acid oxidation complex subunit alpha
D0CB09	0.98679	-1.3225	162200	20275	Uncharacterized protein
D0CB10	0.995	-0.81671	675300	75033	Outer membrane insertion signal domain protein
D0CB15	0	1.8157	558430	186140	Uncharacterized protein
D0CB16	0.96779	-5.4161	4935500	52506	DNA-directed RNA polymerase subunit beta
D0CB17	0.97797	-2.215	8619500	96848	DNA-directed RNA polymerase subunit beta
D0CB18	0.98127	-0.69859	863680	143950	50S ribosomal protein L7/L12
D0CB60	0.99043	-0.38944	271790	12354	Serine-type D-Ala-D-Ala carboxypeptidase
D0CB85	0.97711	-1.7929	135940	5910.6	Outer membrane porin, OprD family
D0CB89	0.99203	-0.74463	443570	13046	Long-chain-fatty-acid--CoA ligase
D0CBA6	1.102	-0.20775	349100	43638	Transglycosylase SLT domain protein
D0CBB2	0.98254	-0.69391	791190	46541	Uncharacterized protein
D0CBB9	0.9769	-0.42869	98637	NaN	Uncharacterized protein
D0CBD3	0.97778	-2.1171	998520	NaN	Glycerol-3-phosphate dehydrogenase
D0CBD9	0	155.19	67015000	2030800	60 kDa chaperonin
D0CBE0	0.97959	-2.5138	1881600	69689	Glycerophosphodiester phosphodiesterase family protein
D0CBK4	1.0267	-0.32915	444420	13071	Uncharacterized protein
D0CBL2	0.97173	-4.2586	109640	13705	Peptidoglycan-associated protein
D0CBL3	0	80.853	1888400	62947	Tol-Pal system protein TolB
D0CBN2	0.98136	-1.0509	133310	14813	Uncharacterized protein
D0CBS2	0.97579	-2.3709	100580	3244.4	Glyceraldehyde-3-phosphate dehydrogenase
D0CBT2	0.98562	-0.44408	44287	1703.4	Uncharacterized protein
D0CBU4	0.98381	-1.0109	526000	10735	Isocitrate dehydrogenase [NADP]
D0CBX9	0	0.28092	3292300	173280	Phosphate import ATP-binding protein PstB
D0CBY1	1.0017	-0.78061	389470	NaN	Uncharacterized protein
D0CBY3	0.98502	-0.47252	7218.1	313.83	Adenylosuccinate lyase
D0CBY9	0	116.75	3659400	522780	Uncharacterized protein
D0CBZ2	0.98629	-1.4043	2779600	173720	Peptidase, M23 family
D0CC32	0.97604	-1.7417	66685	NaN	Isochorismate synthase
D0CC38	0.97109	-1.8812	954000	41478	Beta-lactamase
D0CC46	0.99116	-0.45432	639730	11030	Aminopeptidase
D0CC50	1	-0.75835	2103600	72539	Glutamine synthetase
D0CC60	0.99213	-0.5154	280920	5508.2	Malate dehydrogenase (Oxaloacetate-decarboxylating) (NADP(+))
D0CC67	1.0624	-0.28496	1259900	28633	Acyl-CoA dehydrogenase, C-terminal domain protein
D0CC72	0.98534	-1.3191	1314300	62584	OmpW family protein
D0CC83	0.98309	-0.44544	405380	21336	Lytic murein transglycosylase B
D0CCF7	0	0.14259	384810	13269	Succinate-semialdehyde dehydrogenase [NAD(P)+]
D0CCG1	0.98374	-0.47005	1525800	52613	Uncharacterized protein
D0CCG9	0.86458	-0.091031	9625600	NaN	Oxidoreductase, aldo/keto reductase family protein
D0CCH4	0.99134	-0.74463	189760	6777	Uncharacterized protein
D0CCL0	0.9876	-0.50321	1171400	34453	ATP-binding cassette protein, ChvD family
D0CCQ1	0	0.014198	1960700	245090	Bacterioferritin
D0CCQ2	0	1.4021	514420	85737	[2Fe-2S]-binding domain protein
D0CCR8	0.82051	-0.037115	429190	71531	50S ribosomal protein L19
D0CCR9	0.99916	-0.79394	859280	66099	Lactonizing lipase
D0CCS6	0.98529	-0.40966	33180	1442.6	Phosphoglycerate dehydrogenase
D0CCU6	0.96786	-4.7685	62485	2231.6	N-succinylglutamate 5-semialdehyde dehydrogenase
D0CCU9	1.045	-0.2926	1518600	101240	Uncharacterized protein
D0CCW1	0.97592	-2.8802	0	0	Putative DNA metabolism protein
D0CCW2	0.97895	-1.7795	4658200	NaN	CBS domain protein
D0CCW4	0.98485	-0.47005	293970	NaN	Uncharacterized protein
D0CCW5	0.99176	-0.84046	123760	NaN	Acyl-CoA dehydrogenase, C-terminal domain protein
D0CCW6	0.98793	-0.69859	102370	NaN	Uncharacterized protein
D0CCW7	0.98135	-0.41696	21599	1661.5	Shikimate dehydrogenase (NADP(+))
D0CCW8	0.98872	-0.90634	5852700	NaN	Coproporphyrinogen oxidase
D0CCW9	1.0605	-0.30356	87312000	6236600	GTP cyclohydrolase-2
D0CCX2	0.99324	-1.5116	623840	16417	DEAD/DEAH box helicase
D0CCX5	1.0017	-0.38382	3054500	277680	Toluene tolerance protein Ttg2B
D0CCX6	0.98023	-0.42054	1118300	NaN	Uncharacterized protein
D0CCX7	0.98804	-0.92381	468400	NaN	Toluene tolerance protein Ttg2D
D0CCX9	0.94737	-0.13519	4663000	NaN	Putative magnesium and cobalt transport protein CorA
D0CCY3	0.99325	-0.5154	323080	NaN	ATP-dependent DNA helicase RecG
D0CCY5	0.97184	-4.3149	67632	4227	Uncharacterized protein
D0CCY6	0.977	-0.42913	935820	NaN	Glycerol-3-phosphate acyltransferase
D0CCY7	0.6036	-0.001714	147870	10562	Putative acyl-CoA thioesterase II
D0CCY8	0.58772	-0.001714	99053	6190.8	Transporter, dicarboxylate/amino acid:cation Na+/H+ symporter family protein
D0CCY9	0.97238	-7.8548	561960	NaN	Uncharacterized protein
D0CCZ0	0.97187	-1.7604	139030	9930.4	Probable GTP-binding protein EngB
D0CCZ2	0.97894	-2.4717	0	NaN	Globin
D0CCZ3	0.78014	-0.01055	63333	NaN	Uncharacterized protein
D0CCZ4	0.98067	-1	155300	8173.7	Cys/Met metabolism PLP-dependent enzyme
D0CCZ5	0.98072	-0.42589	2174100	144940	Class I glutamine amidotransferase
D0CCZ7	1.1163	-0.26584	440960	NaN	50S ribosomal protein L3
D0CCZ8	0.98952	-0.90634	327250	NaN	50S ribosomal protein L4
D0CCZ9	0.97802	-2.2658	0	NaN	50S ribosomal protein L23
D0CD00	0.97524	-4.0055	93125	NaN	50S ribosomal protein L2
D0CD03	0.83333	-0.038644	594710	NaN	30S ribosomal protein S3
D0CD04	1.1188	-0.20775	16548	NaN	50S ribosomal protein L16
D0CD05	0.99007	-0.45682	743850	NaN	50S ribosomal protein L29
D0CD06	0.98401	-0.41325	3274400	654870	30S ribosomal protein S17
D0CD07	0.62609	-0.001714	91566	9156.6	50S ribosomal protein L14
D0CD09	0.98071	-1.0047	1189600	79304	50S ribosomal protein L5
D0CD10	0.50538	-0.001714	336400	NaN	30S ribosomal protein S14
D0CD11	0.97393	-0.4613	3847000	427440	30S ribosomal protein S8
D0CD12	1.0347	-0.32704	99603	9960.3	50S ribosomal protein L6
D0CD15	0.96641	-4.9143	0	0	50S ribosomal protein L30
D0CD19	0.83974	-0.041002	468350	NaN	30S ribosomal protein S13
D0CD20	0.46774	-0.001714	151080	NaN	30S ribosomal protein S11
D0CD21	0.98196	-0.93742	1565900	97870	30S ribosomal protein S4
D0CD22	0	0.24807	1250200	52092	DNA-directed RNA polymerase subunit alpha
D0CD23	0.98644	-0.92381	1220600	152570	50S ribosomal protein L17
D0CD28	0.98768	-0.45703	4736300	215280	Uncharacterized protein
D0CD77	0.98198	-1.0509	422160	35180	Protein-export membrane protein SecF
D0CD86	0.97124	-4.2654	234140	4502.7	Bifunctional glutamine synthetase adenylyltransferase/adenylyl-removing enzyme
D0CD98	0.99744	-0.75067	220490	5512.3	Aspartate--tRNA(Asp/Asn) ligase
D0CDA0	0.995	-0.81832	179000	5114.4	TonB-dependent receptor
D0CDA1	0.98263	-0.58911	4969500	177480	Uncharacterized protein
D0CDA3	0	0.29767	82166	9129.5	Uncharacterized protein
D0CDB7	0.97845	-1.1216	12378000	317390	TonB-dependent receptor
D0CDD2	0.98603	-0.42285	194300	38859	Uncharacterized protein
D0CDF2	0.86875	-0.062265	26423	NaN	Outer membrane protein Omp38
D0CDN5	0.98467	-1.5919	2109000	81116	Tat pathway signal sequence domain protein
D0CDQ6	0.4382	-0.001714	1057600	211520	50S ribosomal protein L21
D0CDS0	0.97187	-7.8851	225960	7289	RNA polymerase sigma factor RpoD
D0CDS6	0.9837	-0.69859	170520	7413.8	Citrate synthase
D0CDS9	0.98308	-0.39511	2487400	67227	Succinate dehydrogenase flavoprotein subunit
D0CDT2	0.99502	-0.83167	273190	5691.4	Oxoglutarate dehydrogenase (Succinyl-transferring), E1 component
D0CDT3	0.98423	-0.44096	3713100	NaN	Dihydrolipoyllysine-residue succinyltransferase component of 2-oxoglutarate dehydrogenase complex
D0CDT4	0.99744	-0.753	299900	12496	Dihydrolipoyl dehydrogenase
D0CDT5	1.1013	-0.20775	32803	1426.2	Succinate--CoA ligase [ADP-forming] subunit beta
D0CDU8	0.9719	-3.4212	309880	20659	Uncharacterized protein
D0CDW1	0.6	-0.001714	694040	69404	Uncharacterized protein
D0CDY2	0.96903	-6.0353	7194200	102770	LysM domain protein
D0CE24	0.98602	-1.3191	17200	1563.7	Transcriptional regulator, TetR family
D0CEF5	0.85057	-0.070781	1154300	42753	ImpB/MucB/SamB family protein
D0CEH8	0	50.98	1184300	47373	OmpA family protein
D0CEI7	0	126.49	860470	143410	Uncharacterized protein
D0CEK4	0.97607	-1.0812	6649100	277040	ATP synthase subunit beta
D0CEK5	1.1402	-0.20775	1255600	78473	ATP synthase gamma chain
D0CEK6	0	1.1529	1682200	50977	ATP synthase subunit alpha
D0CEM7	0.98328	-0.37454	107260	3064.5	GMP synthase [glutamine-hydrolyzing]
D0CEN2	0.99076	-0.69859	219540	24393	Uncharacterized protein
D0CEQ3	0.74046	-0.0060368	62140	2701.8	Methylmalonate-semialdehyde dehydrogenase (Acylating)
D0CEX8	0.98651	-0.92381	1501900	250310	Uncharacterized protein
D0CF24	1.0273	-0.18093	4769800	340700	Oxidoreductase, short chain dehydrogenase/reductase family protein
D0CF51	0.99746	-0.76577	5918300	NaN	Peptide chain release factor 2
D0CF83	0	1.4273	1281500	106790	Uncharacterized protein
D0CFC1	0.99729	-0.74463	73010	4056.1	Phosphoribosylaminoimidazole-succinocarboxamide synthase
D0CFF5	0.96836	-5.5425	1932300	84013	Uncharacterized protein
D0CFH3	0.98475	-1.6147	660470	73386	Uncharacterized protein
D0CFJ8	0.98941	-0.74463	99189	11021	Uncharacterized protein
D0CFL4	0.98527	-0.66668	6185500	118950	Pyruvate dehydrogenase E1 component
D0CFN2	0.97335	-4.2229	2665100	18902	Uncharacterized protein
D0CFQ8	1.1026	-0.20775	172980	57661	Uncharacterized protein
D0CFS8	0.95238	-0.13585	12213	872.37	Uncharacterized protein
D0CFV5	0.98121	-0.62392	12990	405.93	Copper-exporting ATPase
D0CFW6	0.98599	-0.62662	8912200	106100	ATP-dependent helicase HrpA
D0CFY3	0.98324	-0.92381	24905	1383.6	Lytic murein transglycosylase
D0CG15	0.99915	-0.7613	32892	1566.3	Uncharacterized protein
D0CG36	0.98563	-1.4154	1314000	146000	30S ribosomal protein S9
D0CG45	0.98514	-0.47662	10118000	389170	Uncharacterized protein
D0CG61	1.0647	-0.28494	29866000	5973200	Uncharacterized protein
D0CG84	0.96889	-4.6832	2724400	151360	Transposase, IS4 family

## Sheet: ATCC TREATED
Protein accessions	Score	Q-value	Intensity	iBAQ	Description
D0C5H5	0.52874	0.028986	423150	84631	Uncharacterized protein
D0C5J0	12.013	0	3768100	269150	Secretory lipase
D0C5L1	0.61005	0.022472	1027100	128380	Uncharacterized protein
D0C5L7	7.5469	0	437800	10678	Penicillin-binding protein 1B
D0C5N9	15.784	0	16500000	1500000	Uncharacterized protein
D0C5Q1	7.2595	0	697990	30347	Putative beta-barrel assembly-enhancing protease
D0C5R3	18.505	0	924060	132010	Uncharacterized protein
D0C5V9	0.59134	0.026022	121230	9325.3	Uncharacterized protein
D0C5W1	0.63606	0.022642	207440	15957	Acetyltransferase, GNAT family
D0C5W4	10.397	0	586410	24434	L-sorbosone dehydrogenase
D0C5Y8	2.58	0	394820	39482	50S ribosomal protein L9
D0C5Y9	1.4638	0	47554	9510.9	30S ribosomal protein S18
D0C5Z0	18.952	0	4298500	477610	30S ribosomal protein S6
D0C5Z4	0.47541	0.027027	35883	2242.7	Cytochrome o ubiquinol oxidase, subunit I
D0C5Z5	2.2055	0	740050	61671	Ubiquinol oxidase subunit 2
D0C5Z7	2.4217	0	418890	8912.6	Phosphoenolpyruvate synthase
D0C605	55.404	0	56856000	8122200	Uncharacterized protein
D0C606	30.836	0	37798000	9449500	Uncharacterized protein
D0C626	1.3384	0.0044248	223830	24870	Uncharacterized protein
D0C629	0.49478	0.02807	0	0	Outer membrane protein, OMP85 family
D0C632	0.50042	0.028269	63550	1059.2	Aconitate hydratase B
D0C636	9.2278	0	1254100	179160	Uncharacterized protein
D0C648	8.3042	0	337440	56240	RNA-binding protein Hfq
D0C660	0.44591	0.035294	1158900	44575	Transcriptional regulatory protein, C-terminal domain protein
D0C668	0.45801	0.03537	10075	219.03	Membrane alanyl aminopeptidase
D0C6A7	2.6801	0	166730	5210.4	Acetyl-CoA C-acetyltransferase
D0C6A8	1.4133	0.0044843	0	0	Oxidoreductase, short chain dehydrogenase/reductase family protein
D0C6C7	1.417	0.0045045	398330	36212	Uncharacterized protein
D0C6H3	17.088	0	2953900	64216	Outer membrane protein assembly factor BamA
D0C6H4	61.734	0	10796000	830500	Outer membrane protein
D0C6H8	33.241	0	17638000	1469800	Uncharacterized protein
D0C6I0	10.025	0	1173100	58657	Protein RecA
D0C6J4	17.467	0	2428900	80963	Quinoprotein glucose dehydrogenase B
D0C6K2	0.45108	0.03681	0	0	Phosphoenolpyruvate-protein phosphotransferase
D0C6L2	0.46835	0.033445	42316	2227.2	Acetylornithine aminotransferase
D0C6L8	1.5909	0	184830	8035.9	Signal recognition particle receptor FtsY
D0C6L9	1.8043	0	236190	21472	Nitroreductase family protein
D0C6N0	0.46497	0.036424	307470	6542	Peptidase M16 inactive domain protein
D0C6N1	0.92183	0.0082645	437940	16844	Phospholipase A1
D0C6N7	62.061	0	4724300	196850	Uncharacterized protein
D0C6P2	0.73568	0.019841	236590	5502	ATP-dependent Clp protease ATP-binding subunit ClpA
D0C6Q2	10.293	0	493040	70435	Uncharacterized protein
D0C6Q3	0.88983	0.0081967	256620	7776.3	CTP synthase
D0C6Q4	0.51449	0.028674	1782300	89117	2-dehydro-3-deoxyphosphooctonate aldolase
D0C6Q5	10.671	0	638610	26609	Enolase
D0C6R2	0.44833	0.035928	1396200	66486	3-carboxy-cis,cis-muconate cycloisomerase
D0C6S2	8.053	0	2806900	311880	Uncharacterized protein
D0C6Y7	66.97	0	10949000	171070	Filamentous hemeagglutinin family domain protein
D0C763	20.328	0	2179600	77844	Putative acriflavine resistance protein A
D0C780	2.9188	0	417740	139250	Uncharacterized protein
D0C787	9.459	0	661290	21332	5'-nucleotidase, C-terminal domain protein
D0C7D0	0.47631	0.027119	141830	4432.2	FAD binding domain protein
D0C7F3	0.4532	0.037618	233600	10156	Chorismate synthase
D0C7G6	5.2555	0	1316200	438730	Uncharacterized protein
D0C7J2	0.46993	0.026936	56289	1563.6	HAD hydrolase, family IA, variant 3
D0C7J7	32.163	0	4436100	96436	TonB-dependent siderophore receptor
D0C7L3	0.50879	0.028571	0	0	DNA-binding protein HU-beta
D0C7M1	0.53815	0.025735	1589200	45407	Chaperone protein HscA homolog
D0C7M4	0.48185	0.027682	160660	17851	Histidine triad domain protein
D0C7N1	0.4646	0.036184	72196	14439	30S ribosomal protein S20
D0C7N9	4.041	0	470380	10226	Peptidase family M3
D0C7T1	7.189	0	250390	5690.7	LPS-assembly protein LptD
D0C7T2	35.457	0	5571200	185710	Chaperone SurA
D0C7T3	8.1984	0	1949500	108300	Fructose-1,6-bisphosphate aldolase
D0C7V1	0.45902	0.035484	34160	517.58	Bifunctional protein PutA
D0C7V7	1.1189	0.0085837	2571500	257150	YceI-like domain protein
D0C7W4	0.68707	0.023256	438940	29263	Penicillin-binding protein, transpeptidase domain protein
D0C7X1	0.46418	0.036066	39852	1732.7	Biotin synthase
D0C807	8.4323	0	891650	46929	Glutamate-aspartate periplasmic-binding protein
D0C829	3.5068	0	401810	33484	Glutathione peroxidase
D0C833	2.5227	0	1489600	82756	L-asparaginase, type II
D0C837	12.643	0	8903700	468620	Uncharacterized protein
D0C8A9	0.88732	0.012245	230430	28804	Uncharacterized protein (Fragment)
D0C8B2	15.855	0	1802700	48722	Catalase
D0C8C8	6.0701	0	561250	23385	Carboxyl transferase domain protein
D0C8H6	1.1914	0.0086957	2440000	187690	Transcriptional regulator, GntR family
D0C8K1	0.45247	0.037383	0	0	Phenylacetate-CoA oxygenase/reductase, PaaK subunit
D0C8K6	4.2928	0	421500	12043	Phenylacetic acid degradation protein paaN
D0C8L9	41.484	0	45567000	5063000	Uncharacterized protein
D0C8M0	0.64931	0.022901	3186200	354020	Redox-sensitive transcriptional activator SoxR
D0C8M4	0.45377	0.037736	1071100	46570	Uncharacterized protein
D0C8P4	0.46796	0.033223	157350	5619.7	Type VI secretion protein, EvpB/VC_A0108 family
D0C8S7	0.4457	0.035191	12737	849.15	HAD hydrolase, family IA, variant 1
D0C8T3	0.70295	0.023622	4623600	177830	Transcriptional regulator, MerR family
D0C8U7	3.8322	0	834360	55624	Uncharacterized protein
D0C8V3	1.1395	0.008658	117890	2679.4	Type I secretion system ATPase
D0C8W1	1.9489	0	241620	12717	Hydrolase, alpha/beta domain protein
D0C8W3	35.056	0	1969800	123110	Arylesterase
D0C8W5	0.4517	0.037152	0	0	Efflux ABC transporter, permease protein
D0C8X7	40.268	0	5483400	182780	Uncharacterized protein
D0C8Y6	3.832	0	379930	11175	Putative isocitrate lyase
D0C8Y7	6.6666	0	565960	70745	Uncharacterized protein
D0C8Y9	1.0635	0.0085106	1300200	433390	Uncharacterized protein
D0C907	32.446	0	71400000	3570000	META domain protein (Fragment)
D0C910	5.4333	0	1175500	32652	Endopeptidase La
D0C959	0.4802	0.027397	255800	14211	Uncharacterized protein
D0C960	1.7515	0	133710	8913.9	Coat protein
D0C983	0.69499	0.023438	494740	23559	Outer membrane insertion signal domain protein
D0C9A4	0.52168	0.028881	134990	7104.8	Adenosine deaminase
D0C9D2	1.7131	0	1283400	1283400	Uncharacterized protein
D0C9G9	15.607	0	1884500	188450	Uncharacterized protein
D0C9H1	2.5234	0	183920	18392	MTA/SAH nucleosidase
D0C9H7	0.68955	0.023346	114920	11492	Uncharacterized protein
D0C9I2	8.2003	0	1435000	43485	Signal recognition particle protein
D0C9K7	0.68555	0.023166	71611	5967.6	3-oxoacyl-[acyl-carrier-protein] reductase
D0C9L8	1.2099	0.0087719	393690	26246	Ribose-phosphate pyrophosphokinase
D0C9M0	7.4769	0	1117900	101630	Outer-membrane lipoprotein LolB
D0C9M4	25.556	0	5554200	252460	Outer membrane protein assembly factor BamD
D0C9P6	1.0448	0.0084388	295040	42149	30S ribosomal protein S12
D0C9P7	19.355	0	7828600	652390	30S ribosomal protein S7
D0C9P8	3.8449	0	916070	17617	Elongation factor G
D0C9R0	3.8641	0	411240	58749	Cell division topological specificity factor
D0C9R1	3.7245	0	729140	36457	Site-determining protein
D0C9R5	18.349	0	39577000	3298100	OmpA family protein
D0C9S5	9.3389	0	2646100	294010	Outer membrane protein assembly factor BamE
D0C9U1	27.176	0	4324900	144160	Gamma-glutamyltransferase
D0C9X9	1.0513	0.0084746	87548	5471.7	Uncharacterized protein
D0C9Z6	12.37	0	1015800	33862	Probable malate:quinone oxidoreductase
D0CA09	0.45637	0.035144	1967300	45751	Poly-beta-1,6-N-acetyl-D-glucosamine N-deacetylase PgaB
D0CA36	9.6887	0	643140	42876	Aldose 1-epimerase
D0CA50	3.0439	0	370310	26451	VacJ-like protein
D0CA65	0.60176	0.022388	72128	4808.5	Acetyl-coenzyme A carboxylase carboxyl transferase subunit alpha
D0CA68	24.673	0	1802200	64366	Transcription termination factor Rho
D0CA70	0.46378	0.035948	198980	33164	Integration host factor subunit alpha
D0CA82	13.935	0	1255100	179300	Translation initiation factor IF-3
D0CA83	0.44918	0.036254	79228	1980.7	Threonine--tRNA ligase
D0CAC5	21.009	0	1340000	63812	Ketol-acid reductoisomerase (NADP(+))
D0CAD0	17.608	0	810180	57870	LPS-assembly lipoprotein LptE
D0CAD5	1.549	0	135000	7941.3	Enoyl-[acyl-carrier-protein] reductase [NADH]
D0CAD8	0.69934	0.023529	380760	15865	Small ribosomal subunit biogenesis GTPase RsgA
D0CAE4	5.1509	0	1953600	84939	Outer membrane protein assembly factor BamB
D0CAE5	0.44597	0.035398	73882	4346	Uncharacterized protein
D0CAE9	16.116	0	2004100	117890	Type IV pilus biogenesis/stability protein PilW
D0CAF5	60.435	0	10203000	212550	Peptidase, S41 family
D0CAG0	1.7949	0	294600	8183.3	Aldehyde dehydrogenase (NAD) family protein
D0CAG4	0.68257	0.023077	147930	4931	Phosphogluconate dehydratase
D0CAH3	4.4695	0	443430	9639.8	TonB-dependent siderophore receptor
D0CAL0	16.53	0	10911000	2182100	50S ribosomal protein L28
D0CAP1	19.41	0	6274700	570420	Uncharacterized protein
D0CAU8	2.7509	0	221760	5993.5	Polyribonucleotide nucleotidyltransferase
D0CAU9	2.5976	0	595880	99314	30S ribosomal protein S15
D0CAV3	0.49444	0.027972	10189	152.07	RecBCD enzyme subunit RecC
D0CAW0	0.45595	0.03481	95309	3971.2	FAD dependent oxidoreductase
D0CAX0	15.76	0	1321200	120110	Ribosome-binding factor A
D0CAX1	24.397	0	1951100	32518	Translation initiation factor IF-2
D0CAY5	0.44701	0.035714	12707000	1059000	UPF0301 protein HMPREF0010_01915
D0CAZ9	1.3281	0.0044053	546750	11886	Fatty acid oxidation complex subunit alpha
D0CB06	1.9572	0	1233300	64908	Uncharacterized protein
D0CB09	26.92	0	8343600	1043000	Uncharacterized protein
D0CB10	0.93525	0.0083333	240220	26691	Outer membrane insertion signal domain protein
D0CB15	5.2925	0	5546500	1848800	Uncharacterized protein
D0CB16	52.504	0	5729200	60949	DNA-directed RNA polymerase subunit beta'
D0CB17	17.327	0	973300	10936	DNA-directed RNA polymerase subunit beta
D0CB18	3.8417	0	401390	66898	50S ribosomal protein L7/L12
D0CB19	8.612	0	1846200	184620	50S ribosomal protein L10
D0CB20	30.279	0	33190000	2765800	50S ribosomal protein L1
D0CB21	2.2836	0	374720	26766	50S ribosomal protein L11
D0CB28	0.74797	0.02	317630	8823	General secretion pathway protein D
D0CB39	0.44899	0.036036	14779	476.76	Argininosuccinate lyase
D0CB60	5.0784	0	1239700	56351	Serine-type D-Ala-D-Ala carboxypeptidase
D0CB63	0.48133	0.027491	0	0	Sigma-54 interaction domain protein
D0CB85	57.431	0	1028100	44702	Outer membrane porin, OprD family
D0CB89	0.99947	0.0083682	234090	6884.9	Long-chain-fatty-acid--CoA ligase
D0CBA6	3.2322	0	808320	101040	Transglycosylase SLT domain protein
D0CBB2	7.7605	0	1935800	113870	Uncharacterized protein
D0CBD0	36.236	0	3804300	422700	Uncharacterized protein
D0CBD9	76.491	0	10863000	329170	60 kDa chaperonin
D0CBE0	1.6824	0	678400	25126	Glycerophosphodiester phosphodiesterase family protein
D0CBG6	3.5307	0	369180	30765	Uncharacterized protein
D0CBH7	0.73454	0.023715	445870	26228	Electron transfer flavoprotein subunit beta
D0CBK4	2.5649	0	864200	25418	Uncharacterized protein
D0CBL2	18.392	0	7033200	879150	Peptidoglycan-associated protein
D0CBL3	58.874	0	19144000	638120	Tol-Pal system protein TolB
D0CBN2	36.442	0	9242500	1026900	Uncharacterized protein
D0CBN6	2.4526	0	117560	9796.4	Uncharacterized protein
D0CBP8	39.285	0	3591600	133020	Periplasmic serine endoprotease DegP-like
D0CBQ5	1.402	0.0044643	410010	136670	Uncharacterized protein
D0CBS2	12.408	0	1289700	41603	Glyceraldehyde-3-phosphate dehydrogenase
D0CBT2	31.218	0	1463700	56297	Uncharacterized protein
D0CBU4	11.464	0	2063100	42104	Isocitrate dehydrogenase, NADP-dependent
D0CBW9	22.368	0	4882200	542470	Uncharacterized protein
D0CBX9	0.53227	0.029304	328270	17278	Phosphate import ATP-binding protein PstB
D0CBY1	12.311	0	1007000	22887	Uncharacterized protein
D0CBY3	4.3801	0	454830	19775	Adenylosuccinate lyase
D0CBY8	4.044	0	830550	33222	Serine-type D-Ala-D-Ala carboxypeptidase
D0CBY9	19.843	0	2183100	311880	Uncharacterized protein
D0CBZ2	34.8	0	4677200	292330	Peptidase, M23 family
D0CBZ8	10.046	0	555940	111190	50S ribosomal protein L31
D0CC33	20.395	0	1334200	49416	ErfK/YbiS/YcfS/YnhG
D0CC38	82.211	0	22965000	998480	Beta-lactamase
D0CC46	8.4914	0	665890	11481	Aminopeptidase
D0CC50	1.3862	0.0044444	267580	9227	Glutamine synthetase
D0CC56	2.3854	0	205430	14674	Superoxide dismutase
D0CC57	0.45653	0.035256	0	0	Dinuclear metal center protein, YbgI family
D0CC58	1.1309	0.0086207	111940	6996.5	Putative periplasmic serine peptidase DegS
D0CC60	12.093	0	881630	17287	Malate dehydrogenase (Oxaloacetate-decarboxylating) (NADP(+))
D0CC69	0.78418	0.02008	85170	2936.9	Soluble pyridine nucleotide transhydrogenase
D0CC72	0.61195	0.022556	75731	3606.3	OmpW family protein
D0CC74	27.607	0	11531000	823670	30S ribosomal protein S2
D0CC83	0.74681	0.01992	765070	40267	Lytic murein transglycosylase B
D0CC85	13.47	0	305860	16992	Uncharacterized protein
D0CCC6	0.5031	0.028369	32165	2474.2	Uncharacterized protein
D0CCF7	0.63826	0.022814	81116	2797.1	Succinate-semialdehyde dehydrogenase [NAD(P)+]
D0CCG1	12.82	0	839840	28960	Uncharacterized protein
D0CCH4	0.47951	0.027304	26187	935.25	Uncharacterized protein
D0CCL0	0.44618	0.035503	320130	9415.5	ATP-binding cassette protein, ChvD family
D0CCP5	21.47	0	2559900	196920	LemA family protein
D0CCQ1	1.5387	0	373030	46628	Bacterioferritin
D0CCQ2	0.45043	0.036585	9528.7	1588.1	[2Fe-2S]-binding domain protein
D0CCR5	9.7286	0	4876300	1219100	30S ribosomal protein S16
D0CCR8	30.457	0	9757200	1626200	50S ribosomal protein L19
D0CCR9	0.84603	0.020243	61951	4765.5	Lactonizing lipase
D0CCS6	0.46153	0.035714	54004	2348	Phosphoglycerate dehydrogenase
D0CCS8	9.8344	0	925440	92544	Uncharacterized protein
D0CCT4	30.728	0	17095000	1709500	Superoxide dismutase [Cu-Zn]
D0CCU3	18.074	0	3153300	185490	Glutamate dehydrogenase
D0CCU6	6.2711	0	678580	24235	N-succinylglutamate 5-semialdehyde dehydrogenase
D0CCU9	3.0204	0	332330	22155	Uncharacterized protein
D0CCV3	2.1129	0	259450	28827	Uncharacterized protein
D0CCW6	7.3288	0	1525100	33153	Uncharacterized protein
D0CCX2	0.44669	0.035608	0	0	DEAD/DEAH box helicase
D0CCX6	0.57596	0.02583	117060	8361.2	Uncharacterized protein
D0CCX7	67.254	0	54193000	3612900	Toluene tolerance protein Ttg2D
D0CCZ6	1.4643	0	53721	6715.1	30S ribosomal protein S10
D0CCZ7	23.149	0	809300	57807	50S ribosomal protein L3
D0CCZ8	7.9447	0	4504100	375340	50S ribosomal protein L4
D0CCZ9	18.456	0	3460400	432550	50S ribosomal protein L23
D0CD00	23.111	0	4171900	208600	50S ribosomal protein L2
D0CD01	7.871	0	1646000	274330	30S ribosomal protein S19
D0CD02	2.3495	0	1663400	207930	50S ribosomal protein L22
D0CD03	19.343	0	6979700	348980	30S ribosomal protein S3
D0CD04	6.4116	0	1564600	223520	50S ribosomal protein L16
D0CD05	22.699	0	5495000	1099000	50S ribosomal protein L29
D0CD07	23.589	0	6768200	676820	50S ribosomal protein L14
D0CD09	16.397	0	2020600	134700	50S ribosomal protein L5
D0CD11	6.8344	0	6459100	717680	30S ribosomal protein S8
D0CD12	18.808	0	4614400	461440	50S ribosomal protein L6
D0CD13	10.524	0	10186000	1273300	50S ribosomal protein L18
D0CD14	15.713	0	3203000	291180	30S ribosomal protein S5
D0CD15	3.4088	0	230750	76916	50S ribosomal protein L30
D0CD16	11.152	0	5663900	566390	50S ribosomal protein L15
D0CD18	1.7515	0	393200	131070	50S ribosomal protein L36
D0CD19	20.262	0	3062900	437560	30S ribosomal protein S13
D0CD20	13.214	0	2880900	360110	30S ribosomal protein S11
D0CD21	9.1548	0	4685700	292860	30S ribosomal protein S4
D0CD22	1.7501	0	374390	15600	DNA-directed RNA polymerase subunit alpha
D0CD23	8.1935	0	1480300	185030	50S ribosomal protein L17
D0CD28	7.4975	0	355740	16170	Uncharacterized protein
D0CD36	2.0181	0	516940	516940	Uncharacterized protein
D0CD51	6.5491	0	829210	24389	Transglycosylase SLT domain protein
D0CD52	36.951	0	7034000	639450	Uncharacterized protein
D0CD77	0.90711	0.0082305	300600	25050	Protein-export membrane protein SecF
D0CD86	0.49786	0.028169	30479	586.13	Bifunctional glutamine synthetase adenylyltransferase/adenylyl-removing enzyme
D0CD98	6.9686	0	302330	7558.1	Aspartate--tRNA(Asp/Asn) ligase
D0CDA0	0.65966	0.022989	106640	3046.8	TonB-dependent receptor
D0CDA1	0.48173	0.027586	83343	2976.5	Uncharacterized protein
D0CDA3	7.4218	0	7687500	854160	Uncharacterized protein
D0CDA9	22.029	0	19112000	2123500	Uncharacterized protein
D0CDB3	0.45062	0.036697	0	0	Stearoyl-CoA 9-desaturase
D0CDB7	0.44458	0.037791	662740	16993	TonB-dependent receptor
D0CDD2	2.1469	0	394760	78952	Uncharacterized protein
D0CDE3	18.8	0	6807300	324160	Porin
D0CDF2	84.415	0	222490000	15892000	Outer membrane protein Omp38
D0CDI5	48.47	0	110850000	36951000	Entericidin EcnA/B family protein
D0CDK2	2.3121	0	272220	10889	Uncharacterized protein
D0CDK3	38.152	0	3085700	220410	Uncharacterized protein
D0CDL7	0.83139	0.020161	143790	6535.7	Outer membrane protein transport protein, Ompp1/FadL/TodX family
D0CDM8	0.44458	0.037681	5193100	346210	Polyprenyl synthetase
D0CDN2	7.5982	0	488590	21243	Phospholipase, patatin family
D0CDN5	27.668	0	2335700	89834	Tat pathway signal sequence domain protein
D0CDQ0	0.63732	0.022727	194380	5717.1	Outer membrane efflux protein OprM
D0CDQ6	7.8542	0	1082200	216450	50S ribosomal protein L21
D0CDS0	5.8156	0	639940	20643	RNA polymerase sigma factor RpoD
D0CDS6	24.587	0	4131600	179630	Citrate synthase
D0CDT2	6.0108	0	1052700	21932	Oxoglutarate dehydrogenase (Succinyl-transferring), E1 component
D0CDT3	57.989	0	6992800	368040	Dihydrolipoyllysine-residue succinyltransferase component of 2-oxoglutarate dehydrogenase complex
D0CDT4	30.818	0	5496100	229010	Dihydrolipoyl dehydrogenase
D0CDT5	22.057	0	4543400	197540	Succinate--CoA ligase [ADP-forming] subunit beta
D0CDT6	21.116	0	2630600	175370	Succinate--CoA ligase [ADP-forming] subunit alpha
D0CDU0	0.4836	0.027875	0	0	Transporter, CPA2 family
D0CDU3	2.0136	0	414700	25919	Uncharacterized protein (Fragment)
D0CDU8	3.5009	0	388450	25897	Uncharacterized protein
D0CDW1	11.409	0	2222500	222250	Uncharacterized protein
D0CDX7	7.944	0	1987600	198760	Phospholipid-binding domain protein
D0CDY2	17.086	0	1106600	15808	LysM domain protein
D0CE24	0.45623	0.035032	63849	5804.4	Transcriptional regulator, TetR family
D0CE29	0.45165	0.037037	16016	16016	Uncharacterized protein
D0CE61	0.45156	0.036923	2902400	580480	Uncharacterized protein
D0CE85	0.45019	0.036474	47914	3685.7	Pirin family protein
D0CE91	0.47674	0.027211	0	0	Adenine deaminase
D0CE93	27.069	0	2635700	329470	Uncharacterized protein
D0CEA6;D0C925	0.45598	0.034921	180000	22500	Uncharacterized protein
D0CEB4	0.92816	0.0082988	96722	5090.6	Uncharacterized protein
D0CEG5	63.515	0	17906000	1627800	Peptidase, M48 family
D0CEH1	0.87992	0.020325	143140	2468	Chaperone protein ClpB
D0CEI3	0.44826	0.035821	189040	2363	Type 1 secretion C-terminal target domain (VC_A0849 subclass)
D0CEI7	55.034	0	73385000	12231000	Uncharacterized protein
D0CEK4	8.6366	0	765080	31878	ATP synthase subunit beta
D0CEK5	1.9336	0	192970	12061	ATP synthase gamma chain
D0CEK6	23.153	0	4368400	132380	ATP synthase subunit alpha
D0CEM7	0.45004	0.036364	291960	8341.7	GMP synthase [glutamine-hydrolyzing]
D0CEN2	21.739	0	15147000	1683000	Uncharacterized protein
D0CEQ3	0.45938	0.035599	264970	11520	Methylmalonate-semialdehyde dehydrogenase (Acylating)
D0CEQ7	3.2425	0	114090	12677	Endoribonuclease L-PSP
D0CES1	0.4454	0.035088	0	0	Rhs element Vgr protein
D0CEV8	2.1722	0	294880	16382	Polysaccharide biosynthesis/export protein
D0CEX8	0.45189	0.037267	119900	19984	Uncharacterized protein
D0CF19	0.58162	0.025926	192500	14807	Transcriptional regulator, TetR family
D0CF26	1.0936	0.008547	633070	158270	Uncharacterized protein
D0CF50	46.966	0	16697000	1284400	Uncharacterized protein
D0CF71	6.0822	0	540480	54048	Uncharacterized protein
D0CF83	3.8899	0	822180	68515	Uncharacterized protein
D0CFB1	0.52892	0.029091	27952	2150.2	Peptidase, M23 family
D0CFC1	1.4198	0	197740	10985	Phosphoribosylaminoimidazole-succinocarboxamide synthase
D0CFF5	0.4684	0.033557	22010	956.98	Uncharacterized protein
D0CFF8	9.544	0	1216700	152090	Uncharacterized protein
D0CFH3	12.139	0	1619800	179980	Uncharacterized protein
D0CFJ7	0.44902	0.036145	0	0	Esterase
D0CFJ8	9.6203	0	2583600	287070	Uncharacterized protein
D0CFL0	1.8073	0	323050	14684	Cell division protein FtsZ
D0CFL4	5.8001	0	1173100	22560	Pyruvate dehydrogenase E1 component
D0CFL5	1.576	0	813780	29064	Dihydrolipoamide acetyltransferase component of pyruvate dehydrogenase complex
D0CFQ8	0.48207	0.027778	8086.5	2695.5	Uncharacterized protein
D0CFR5	1.0212	0.0084034	0	0	DNA helicase
D0CFS8	2.1508	0	1207200	86229	Uncharacterized protein
D0CFV5	0.46492	0.036304	10480000	327510	Copper-exporting ATPase
D0CFW6	0.45281	0.0375	33416	397.81	ATP-dependent helicase HrpA
D0CFX6	1.1968	0.0087336	119690	7040.3	Metallo-beta-lactamase domain protein
D0CFY3	1.7987	0	116320	6462.3	Lytic murein transglycosylase
D0CFY7	0.51832	0.028777	121970	24394	Uncharacterized protein
D0CFZ2	0.45422	0.037855	109930	13742	Uncharacterized protein
D0CG10	3.4734	0	190230	3804.6	DNA gyrase subunit B
D0CG13	0.46177	0.035831	43169	1349	ABC transporter, ATP-binding protein
D0CG15	53.236	0	8819300	419970	Uncharacterized protein
D0CG24	34.093	0	11523000	1152300	OmpA family protein
D0CG35	8.7521	0	4815500	601940	50S ribosomal protein L13
D0CG36	15.391	0	3597800	399760	30S ribosomal protein S9
D0CG43	0.53083	0.029197	0	0	Carboxyl transferase domain protein
D0CG45	0.46811	0.033333	138770	5337.5	Uncharacterized protein
D0CG61	0.44522	0.034985	21511	4302.2	Uncharacterized protein
D0CG74	0.50546	0.02847	0	0	Sel1 repeat protein
D0CG85	29.21	0	3233500	140580	Elongation factor Tu (Fragment)

## Sheet: JU0126 CONTROL
Protein IDs	Q-value	Score	Intensity	iBAQ	Description
D0C5L1	1.0032	-1.4426	632840	79105	Uncharacterized protein
D0CDK1	0.96538	-12.113	234250	13779	Uncharacterized protein
D0C5L6	1.1389	0.13947	3404200	243160	Uncharacterized protein
D0C5Y9	0.99053	-6.5184	1030600	206130	30S ribosomal protein S18
D0C5Z0	0.99248	-3.1304	637370	70819	30S ribosomal protein S6
D0CDN8	0.97063	-8.2451	70975	14195	Uncharacterized protein
D0C605	0.99689	-1.7282	170090	24299	Uncharacterized protein
D0C632	0.98399	-7.1025	232440	3874.1	Aconitate hydratase B
D0C636	0.96859	-3.9803	6374.5	910.65	Uncharacterized protein
D0C662	0.98477	-0.5874	1872200	124820	1,3-propanediol dehydrogenase
D0C6A7	1.003	-1.7282	180870	5652.1	Acetyl-CoA C-acetyltransferase
D0C6B0	1.0386	-0.22506	4614000	170890	Beta-lactamase
D0C6B6	0.99498	-0.37802	201160	NaN	Alcohol dehydrogenase, iron-dependent
D0C6H3	0.98481	-5.4041	9351400	203290	Outer membrane protein assembly factor BamA
D0C6I0	0.98433	-2.472	792560	39628	Protein RecA
D0C6J4	0.97339	-4.6279	4283800	142790	Quinoprotein glucose dehydrogenase B
D0C6N0	0.99679	-6.2226	108780	2314.4	Peptidase M16 inactive domain protein
D0C6Q2	0.96687	-3.9911	24980	3568.6	Uncharacterized protein
D0C6Q5	0.96794	-14.471	1128900	47038	Enolase
D0C6U5	0.97909	-2.1512	2637800	131890	Transcriptional regulator, AraC family
D0C6W8	0.97517	-3.5823	166310	10394	DJ-1/PfpI family protein
D0C6Y0	1.0732	-0.14094	5905700	184550	Acyl-CoA dehydrogenase, C-terminal domain protein
D0C6Y7	0	37.123	727470	11367	Filamentous hemeagglutinin family domain protein
D0C7B4	0.98321	-1.319	383420	NaN	3-oxoacid CoA-transferase, A subunit
D0C7J7	0.96466	-9.0546	244460	5314.4	TonB-dependent siderophore receptor
D0C7P0	0.97175	-22.685	519760	13678	ABC transporter, substrate-binding protein, family 5
D0C7T2	0.96751	-3.7483	3944900	131500	Chaperone SurA
D0C7T3	1.0947	0.044357	109650	6091.4	Fructose-1,6-bisphosphate aldolase
D0C7Z2	1.005	-0.88012	11971000	291980	Uncharacterized protein
D0C7Z6	0.96893	-3.8694	0	0	Integrase core domain protein
D0C837	1.1165	-0.028287	786230	41380	Uncharacterized protein
D0C868	0.98292	-0.62392	90672	18134	Malonate transporter, MadL subunit
D0C8A9	0.99442	-6.3731	617330	77166	Uncharacterized protein (Fragment)
D0C8B2	0.98213	-5.8211	113060	3055.7	Catalase
D0C8D0	0.97354	-3.7059	312150	7803.7	Putative acetyl-CoA carboxylase, biotin carboxylase subunit
D0C8F1	0.98686	-0.41275	150310	NaN	IclR helix-turn-helix domain protein
D0C8K6	1.1137	-0.089422	3410300	97438	Phenylacetic acid degradation protein paaN
D0C8X7	1.0152	0.28516	103920	3464.1	Uncharacterized protein
D0C9D5	0.98293	-3.2335	9064300	174310	Vitamin B12-dependent ribonucleotide reductase
D0C9I2	0.96954	-3.7155	290460	8801.9	Signal recognition particle protein
D0C9J9	0.97382	-7.8684	103010	4478.6	Pseudouridine synthase
D0C9K8	1.1008	0.27277	346210	115400	Acyl carrier protein
D0C9L3	1.1392	0.19426	808490	67374	Uncharacterized protein
D0C9L4	0.99249	-3.1312	1922000	160160	Uncharacterized protein
D0C9L8	0.96041	-11.361	171470	11431	Ribose-phosphate pyrophosphokinase
D0C9N1;D0C8G8	1.0829	-0.10865	1629600	77600	Uncharacterized protein
D0C9N2	0.98297	-3.2335	1512300	68742	LysR substrate binding domain protein
D0C9N5	1.0994	-0.051889	1486100	114320	Hydrolase, alpha/beta domain protein
D0C9N9	0.98173	-3.2335	457010	22850	Uncharacterized protein
D0C9Q5	0.96409	-12.113	11267	1126.7	Thioredoxin reductase
D0C9Q6	1.0668	-0.19198	897990	299330	Uncharacterized protein
D0C9Q7	0.8125	0.43179	91524	1551.3	FtsK/SpoIIIE family protein
D0C9R1	0.98575	-3.5823	203540	10177	Site-determining protein
D0C9R3	0.97954	-5.8211	50725	2818.1	Uncharacterized protein
D0C9U1	0.99592	-6.1244	29874	995.81	Gamma-glutamyltransferase
D0C9U2	0.72868	-0.003428	170950	5698.2	Site-specific recombinase, phage integrase family
D0C9U3	0.97725	-3.5823	1002500	100250	Uncharacterized protein
D0C9V0	0.96761	-3.7556	7419900	161300	Uncharacterized protein
D0C9V4	0.97451	-7.8478	216820	54206	Uncharacterized protein
D0C9V5	1.0104	-0.74363	139370	9955.3	Uncharacterized protein
D0C9V6	1.1155	0.085098	1235000	45741	Uncharacterized protein
D0C9W6	0.97839	-1.1089	546760	NaN	CRISPR-associated protein, Csy3 family
D0C9Z6	0.96702	-3.2335	701580	23386	Probable malate:quinone oxidoreductase
D0C9Z9	0.97329	-8.0502	545280	41944	HTH-type transcriptional regulator BetI
D0CA36	0.99918	-6.1244	24825	1655	Aldose 1-epimerase
D0CA50	1.1062	0.28053	70453	5032.3	VacJ-like protein
D0CA68	0.98761	-6.6228	88599	3164.2	Transcription termination factor Rho
D0CA76	1.0968	0.26367	221570	22157	50S ribosomal protein L20
D0CA79	0.97906	-3.1058	0	0	Transporter, major facilitator family protein
D0CAA8	0.99497	-3.1304	353120	50446	Endoribonuclease L-PSP
D0CAB3	0.97094	-3.5823	44789	14930	Uncharacterized protein
D0CAB9	0.99068	-2.257	62242	3275.9	Uncharacterized protein
D0CAC1	0.9859	-5.6801	139450	9960.7	Uncharacterized protein
D0CAC5	0.98341	-3.9911	423180	20152	Ketol-acid reductoisomerase (NADP(+))
D0CAC7	1.2051	0.28516	10637	312.86	Acetolactate synthase
D0CAC8	0.98864	-5.8139	77593	9699.1	Uncharacterized protein
D0CAD4	1.1359	0.28454	35724	1082.5	Efflux transporter, outer membrane factor lipoprotein, NodT family
D0CAE9	1.1019	0.051254	280970	16528	Type IV pilus biogenesis/stability protein PilW
D0CAF5	1.0084	-0.74489	54966	1145.1	Peptidase, S41 family
D0CAH0	0.95981	-11.433	330040	13202	ATP-dependent Clp protease ATP-binding subunit ClpX
D0CAH3	0.95825	-10.614	147200	3200	TonB-dependent siderophore receptor
D0CAH6	1.125	0.14663	137130	5274.1	Homoserine O-succinyltransferase
D0CAI0	1.0561	-0.19297	396370	49546	Uncharacterized protein
D0CAI5	0.77778	0.41712	61955000	1376800	Tat pathway signal sequence domain protein
D0CAI9	0.98209	-0.96746	281270	NaN	Replication initiation factor
D0CAL0	1.1027	-0.051889	320910	64183	50S ribosomal protein L28
D0CAL4	0.98594	-5.7193	692950	62995	Uncharacterized protein
D0CAL6	0.96924	-8.2451	39881	7976.3	Uncharacterized protein
D0CAM0	0.98992	-1.5372	4030000	70701	DNA topoisomerase 1
D0CAM1	0.9877	-2.0978	0	0	Uncharacterized protein
D0CAM2	1.0376	-0.20474	141120	14112	HTH-type transcriptional activator HxlR
D0CAM3	0.96986	-38.603	755850	37793	Zinc-type alcohol dehydrogenase-like protein
D0CAN0	1.1423	0.123	1760000	79999	Endonuclease/exonuclease/phosphatase family protein
D0CAN2	0.97436	-3.6494	0	0	Uncharacterized protein
D0CAP1	0.96412	-3.4256	214900	19536	Uncharacterized protein
D0CAQ4	0.97581	-7.8478	159450	39862	Uncharacterized protein
D0CAR1	1.0049	-0.95071	72725000	1322300	Ribonuclease E
D0CAR2	0.97651	-2.8802	0	NaN	AMP-binding enzyme
D0CAS1	0.98823	-6.5205	133070	33268	50S ribosomal protein L31 type B
D0CAS5	0.98669	-6.5205	709640	39425	Putative flavoprotein, PP_4765 family
D0CAS9	0.99865	-2.257	376690	22158	Ferrochelatase
D0CAU6	0.99688	-1.7282	475280	158430	Uncharacterized protein
D0CAU9	1.086	-0.10501	1363000	227170	30S ribosomal protein S15
D0CAV1	0.65854	-0.001714	174360	6227.1	RecBCD enzyme subunit RecD
D0CAV7	1.1275	0.1475	521590	27452	Ubiquinone/menaquinone biosynthesis C-methyltransferase UbiE
D0CAW0	0.98817	-2.3707	343790	14325	FAD dependent oxidoreductase
D0CAZ1	0.99287	-6.4911	25052000	2277400	Oxidoreductase, 2OG-Fe(II) oxygenase family protein
D0CB04	1.0503	-0.1968	5656800	297730	Uncharacterized protein
D0CB06	1.0187	-0.64149	197900	10416	Uncharacterized protein
D0CB08	0.98356	-5.8211	48226	1339.6	Chaperone protein HtpG
D0CB16	0.98312	-2.5293	4534200	48236	DNA-directed RNA polymerase subunit beta
D0CB17	0.98393	-6.881	196730	2210.4	DNA-directed RNA polymerase subunit beta
D0CB19	1.0779	0.28516	104180	10418	50S ribosomal protein L10
D0CB20	0.96679	-3.2335	223310	18609	50S ribosomal protein L1
D0CB34	1.0984	-0.032243	1696700	113110	Uncharacterized protein
D0CB70	1.0585	-0.19283	190410	11901	Uncharacterized protein
D0CB83	0.99188	-2.0978	0	0	Uncharacterized protein
D0CF25	1.1176	-0.088821	205700	22856	Uncharacterized protein
D0CB84	1.0454	-0.19805	1547800	386940	Uncharacterized protein
D0CB85	0.9784	-4.1712	830580	36112	Outer membrane porin, OprD family
D0CB91	1.1333	0.28516	240880	14170	Transporter, major facilitator family protein
D0CBB2	0.97317	-7.9714	957100	56300	Uncharacterized protein
D0CBB9	0.97504	-5.8211	32984	2356	Uncharacterized protein
D0CBC2	0.98693	-5.8211	988930	76071	Ribosomal RNA large subunit methyltransferase E
D0CBD9	0.98289	-3.2241	3272700	99174	60 kDa chaperonin
D0CBE9	1.0949	0.044357	253730	25373	Uncharacterized protein
D0CF21	0.98529	0.28516	785400	49088	Thiol:disulfide interchange protein
D0CBG3	1	-1.6664	0	0	Uncharacterized protein
D0CBI7	0.98177	-3.2335	2705000	90166	Outer membrane efflux protein
D0CF96	1.0779	-0.19123	373970	5936	RND transporter, HAE1/HME family, permease protein
D0CBI9	1.01	-0.74518	611260	27784	Phosphoserine aminotransferase
D0CF82	1.0592	-0.19225	5191500	370820	Glutathione S-transferase, C-terminal domain protein
D0CF89	0.97419	-4.4869	8039700	309220	Uncharacterized protein
D0CBJ9	1.118	-0.021594	29977	1665.4	Uncharacterized protein
D0CBK4	0.97225	-3.9911	130110	3826.7	Uncharacterized protein
D0CBL3	1	-1.4431	171780	5725.9	Tol-Pal system protein TolB
D0CBP8	1.1077	0.064003	7797900	288810	Periplasmic serine endoprotease DegP-like
D0CBQ1	0.98667	-0.40663	186440	NaN	Signal peptidase I
D0CBU4	1.1443	0.28516	39401	804.1	Isocitrate dehydrogenase [NADP]
D0CBW6	0.98845	-6.7897	1011100	42130	Stearoyl-CoA 9-desaturase
D0CBY3	0.96676	-15.748	717170	31181	Adenylosuccinate lyase
D0CBZ2	1.13	0.14901	964780	60299	Peptidase, M23 family
D0CC38	0.97749	-4.1734	120720	5248.5	Beta-lactamase
D0CC50	0.96754	-3.7492	275960	9515.9	Glutamine synthetase
D0CC60	0.98336	-7.2765	1629500	31951	Malate dehydrogenase (Oxaloacetate-decarboxylating) (NADP(+))
D0CC74	1.1448	0.23625	416800	29771	30S ribosomal protein S2
D0CCV9	0.97863	-7.8478	99912	9991.2	Transporter, major facilitator family protein
D0CCW6	1.0859	-0.051889	745120	16198	Uncharacterized protein
D0CCX7	1.038	-0.19962	70564	4704.2	Toluene tolerance protein Ttg2D
D0CD00	1.0043	-1.7282	14083	704.17	50S ribosomal protein L2
D0CBU6	1.0807	-0.13056	296870	10995	Isocitrate dehydrogenase [NADP]
D0CD01	1.1197	0.2403	203310	33885	30S ribosomal protein S19
D0CD03	0.98931	-6.1244	506170	25308	30S ribosomal protein S3
D0CBZ5	0.98205	-7.5626	171890	5208.9	Uncharacterized protein
D0CD04	0.98689	-2.4053	13055	1865	50S ribosomal protein L16
D0CD07	1.1276	0.12065	16981	1698.1	50S ribosomal protein L14
D0CD11	1.0899	0.044357	4404300	489360	30S ribosomal protein S8
D0CD12	0.98024	-5.8211	8797.7	879.77	50S ribosomal protein L6
D0CD13	1.0948	-0.051889	50934	6366.7	50S ribosomal protein L18
D0CD14	0.96827	-3.8949	11181	1016.5	30S ribosomal protein S5
D0CD21	0.97828	-3.5823	173690	10855	30S ribosomal protein S4
D0CD22	0.76923	0.4529	1779500	74148	DNA-directed RNA polymerase subunit alpha
D0CD26	1.1156	-0.20775	576590	NaN	TPR repeat region
D0CD36	0.99556	-3.5823	336710	336710	Uncharacterized protein
D0CD51	0.97206	-3.9911	121550	3575	Transglycosylase SLT domain protein
D0CDA9	0.98268	-3.9911	286910	31879	Uncharacterized protein
D0CDC3	0.97133	-3.2335	1096100	57690	Transcriptional regulator, AraC family
D0CDC9	0.44262	-0.001714	100280	NaN	Metallo-beta-lactamase domain protein
D0CDE5	0.96416	-9.4034	48311	1342	Quinoprotein glucose dehydrogenase
D0CDF0	0.9786	-4.3037	84707	4033.7	Acetyl-CoA C-acetyltransferase
D0CDI7	1.0992	-0.090698	614250	122850	Inner membrane protein
D0CDN5	1.0865	-0.10378	1037800	39916	Tat pathway signal sequence domain protein
D0CDS0	0.96705	-13.058	764580	24664	RNA polymerase sigma factor RpoD
D0CDT2	0.96107	-11.318	511640	10659	Oxoglutarate dehydrogenase (Succinyl-transferring), E1 component
D0CDT3	1.0014	-1.9211	1586700	83510	Dihydrolipoyllysine-residue succinyltransferase component of 2-oxoglutarate dehydrogenase complex
D0CDT4	0.97651	-7.8478	123120	5129.9	Dihydrolipoyl dehydrogenase
D0CDV0	0.98213	-7.5788	188750	1926	Putative phage tail tape measure protein, lambda family
D0CDY2	0.97146	-3.9404	107190	1531.3	LysM domain protein
D0CE20	1.1433	-0.20775	364380	NaN	Type I restriction modification DNA specificity domain protein
D0CEB8	1.133	0.16114	770450	128410	Uncharacterized protein
D0CEG5	1.1228	0.17964	43664	3969.5	Peptidase, M48 family
D0CEK4	0.96687	-16.754	339060	14127	ATP synthase subunit beta
D0CES1	1.0008	-0.79735	4696600	NaN	Rhs element Vgr protein
D0CET4	1.0373	-0.32325	1304900	100380	2-methylisocitrate lyase
D0CEV8	1.0109	-1.7282	58156	3230.9	Polysaccharide biosynthesis/export protein
D0CEZ1	0.97839	-0.45951	1139300	NaN	Putative transposase
D0CF24	1.0273	-0.18093	4769800	340700	Oxidoreductase, short chain dehydrogenase/reductase family protein
D0CFF5	0.97264	-8.1711	60356	2624.2	Uncharacterized protein
D0CFG6	1.0389	-0.63844	9980600	525300	Phosphate regulon sensor kinase PhoR
D0CFG8	0	0.49689	21520000	1655400	Transcriptional regulator, TetR family
D0CFJ8	0.95161	0.28516	164670	18296	Uncharacterized protein
D0CFL4	0.96783	-13.907	408220	7850.4	Pyruvate dehydrogenase E1 component
D0CFL5	0.96603	-12.077	53190	1899.6	Dihydrolipoamide acetyltransferase component of pyruvate dehydrogenase complex
D0CFN4	1.0086	-1.8482	25645	582.84	Uncharacterized protein
D0CFR3	1.14	0.214	297700	15669	YqaJ viral recombinase family protein
D0CFS8	1.0146	-0.64295	333630	23830	Uncharacterized protein
D0CG15	0.97216	-3.5874	499230	23773	Uncharacterized protein
D0CG24	0.96858	-14.455	3384200	338420	OmpA family protein
D0CG36	1.0909	0.044357	472790	52533	30S ribosomal protein S9
D0CF87	0.98883	-3.1312	63067	3709.8	Methionyl-tRNA formyltransferase
D0CF83	0.97253	-4.6294	0	0	Uncharacterized protein
D0CF44	0.98135	-3.9911	43997	2444.3	Metallo-beta-lactamase domain protein
D0CF41	1.0721	-0.19169	614910	51243	Flavin reductase

## Sheet: JU0126 TREATED
Protein accessions	Q-value	Score	Intensity	iBAQ	Description
D0CDF2	0	100.47	173210000	12372000	Outer membrane protein Omp38
D0CDI5	0	78.411	63418000	21139000	Entericidin EcnA/B family protein
D0C606	0	31.089	40779000	10195000	Uncharacterized protein
D0C7Z2	0.039841	0.47466	30198000	736530	Uncharacterized protein
D0CEI7	0	38.194	25072000	4178600	Uncharacterized protein
D0CCX7	0	107.27	24922000	1661500	Toluene tolerance protein Ttg2D
D0C9R5	0	36.85	22384000	1865300	OmpA family protein
D0C8L9	0	46.082	17614000	1957100	Uncharacterized protein
D0CB20	0	25.887	16710000	1392500	50S ribosomal protein L1
D0C907	0	33.325	13297000	664850	META domain protein (Fragment)
D0CBL3	0	98.46	10812000	360390	Tol-Pal system protein TolB
D0CBD9	0	77.174	10470000	317270	60 kDa chaperonin
D0C6H8	0	61.955	10353000	862730	Uncharacterized protein
D0CCT4	0	35.445	8829500	882950	Superoxide dismutase [Cu-Zn]
D0CD07	0	12.801	8677600	867760	50S ribosomal protein L14
D0CF50	0	48.669	8435800	648910	Uncharacterized protein
D0C6Y7	0	78.537	8384000	131000	Filamentous hemeagglutinin family domain protein
D0CEG5	0	44.609	7676300	697850	Peptidase, M48 family
D0CDN5	0	44.812	7674300	295160	Tat pathway signal sequence domain protein
D0C5N9	0	9.2913	7122600	647510	Uncharacterized protein
D0CAL0	0	11.189	6671100	1334200	50S ribosomal protein L28
D0CD14	0	12.255	6287000	571550	30S ribosomal protein S5
D0CDA9	0	26.637	5960900	662330	Uncharacterized protein
D0CC38	0	24.678	5788000	251650	Beta-lactamase
D0CDA3	0	15.216	5775700	641750	Uncharacterized protein
D0C605	0	40.485	5397500	771070	Uncharacterized protein
D0CAF5	0	39.405	5221700	108790	Peptidase, S41 family
D0CD11	0	16.922	5067100	563010	30S ribosomal protein S8
D0CC74	0	15.196	4871100	347940	30S ribosomal protein S2
D0CBL2	0	22.135	4816000	602000	Peptidoglycan-associated protein
D0CD21	0	12.415	4482800	280170	30S ribosomal protein S4
D0CB16	0	38.014	4296900	45712	DNA-directed RNA polymerase subunit beta'
D0CCR8	0	18.088	4179200	696530	50S ribosomal protein L19
D0CF78	0.033981	0.58183	4133500	275560	Aminopyrimidine aminohydrolase
D0CB09	0	20.303	4080100	510010	Uncharacterized protein
D0CEN2	0	23.827	4011600	445730	Uncharacterized protein
D0CD05	0	27.941	3757600	751510	50S ribosomal protein L29
D0CD03	0	22.389	3699100	184950	30S ribosomal protein S3
D0CFS8	0	7.2586	3619000	258500	Uncharacterized protein
D0CDE3	0	10.359	3287600	156550	Porin
D0CDT3	0	37.728	3198100	168320	Dihydrolipoyllysine-residue succinyltransferase component of 2-oxoglutarate dehydrogenase complex
D0CDT4	0	21.582	3175800	132320	Dihydrolipoyl dehydrogenase
D0CFR3	0.039526	0.47407	3109800	163670	YqaJ viral recombinase family protein
D0CG24	0	17.539	3069700	306970	OmpA family protein
D0C8X7	0	46.634	3039600	101320	Uncharacterized protein
D0C9G9	0	13.933	2942200	294220	Uncharacterized protein
D0CEK6	0	18.482	2919600	88472	ATP synthase subunit alpha
D0CAP1	0	18.827	2903100	263910	Uncharacterized protein
D0C6H4	0	20.304	2761200	212400	Outer membrane protein
D0C6N7	0	35.117	2595800	108160	Uncharacterized protein
D0CD13	0	5.795	2582400	322790	50S ribosomal protein L18
D0C9U1	0	24.936	2571200	85706	Gamma-glutamyltransferase
D0CBZ2	0	25.583	2530100	158130	Peptidase, M23 family
D0CG36	0	12.4	2339200	259910	30S ribosomal protein S9
D0CD00	0	3.9716	2326000	116300	50S ribosomal protein L2
D0CD12	0	10.78	2318200	231820	50S ribosomal protein L6
D0CBN2	0	28.255	2275900	252880	Uncharacterized protein
D0CG15	0	39.03	2193100	104430	Uncharacterized protein
D0C5Z0	0	27.223	2156200	239580	30S ribosomal protein S6
D0CDS6	0	12.938	2152700	93596	Citrate synthase
D0CBP8	0	21.555	2130000	78889	Periplasmic serine endoprotease DegP-like
D0C9I2	0	6.8883	2080500	63047	Signal recognition particle protein
D0C6S2	0	22.508	2050400	227820	Uncharacterized protein
D0C9M4	0	13.631	2028300	92195	Outer membrane protein assembly factor BamD
D0C6I0	0	15.389	1899600	94980	Protein RecA
D0CCV9	0.036036	0.5314	1861400	186140	Transporter, major facilitator family protein
D0CD23	0	7.3317	1795700	224470	50S ribosomal protein L17
D0C9M8	0	0.99215	1791000	223870	SsrA-binding protein
D0CCU3	0	12.675	1712500	100740	Glutamate dehydrogenase
D0C7T2	0	14.81	1707100	56903	Chaperone SurA
D0C985	0.035088	0.51847	1679100	55969	Uncharacterized protein
D0CCZ9	0	14.459	1665300	208160	50S ribosomal protein L23
D0CBY9	0	22.432	1600900	228700	Uncharacterized protein
D0C5J0	0	7.1338	1576600	112610	Secretory lipase
D0CB19	0	2.2097	1500900	150090	50S ribosomal protein L10
D0CD20	0	17.401	1493100	186640	30S ribosomal protein S11
D0CBK4	0	15.021	1463900	43055	Uncharacterized protein
D0C9P7	0	8.1167	1398200	116520	30S ribosomal protein S7
D0CBD0	0	26.08	1382400	153610	Uncharacterized protein
D0C763	0	27.334	1370300	48941	Putative acriflavine resistance protein A
D0CDT5	0	6.9931	1309800	56949	Succinate--CoA ligase [ADP-forming] subunit beta
D0CAC5	0	17.196	1291100	61480	Ketol-acid reductoisomerase (NADP(+))
D0C837	0	13.173	1269800	66833	Uncharacterized protein
D0CE93	0	20.042	1260900	157610	Uncharacterized protein
D0CG85	0	14.575	1247900	54257	Elongation factor Tu (Fragment)
D0CD16	0	5.2162	1229900	122990	50S ribosomal protein L15
D0CD19	0	12.127	1223300	174750	30S ribosomal protein S13
D0C7J7	0	13.204	1200900	26105	TonB-dependent siderophore receptor
D0CG35	0	1.869	1188500	148560	50S ribosomal protein L13
D0CDF5	0.034783	0.51286	1178900	84207	Lysine-specific permease
D0CBT2	0	15.349	1169700	44987	Uncharacterized protein
D0CDK3	0	25.374	1125400	80386	Uncharacterized protein
D0CB18	0	13.73	1112800	185470	50S ribosomal protein L7/L12
D0CDF0	0.02139	0.75796	1062400	50590	Acetyl-CoA C-acetyltransferase
D0CCD9	0	1.6098	979760	195950	Uncharacterized protein
D0CDU3	0	2.8189	972400	60775	Uncharacterized protein (Fragment)
D0CA68	0	9.1576	939340	33548	Transcription termination factor Rho
D0CFL5	0.020513	0.66172	914080	32646	Dihydrolipoamide acetyltransferase component of pyruvate dehydrogenase complex
D0CBS2	0	7.4277	904940	29192	Glyceraldehyde-3-phosphate dehydrogenase
D0C9T2	0.039216	0.47321	869120	96568	OsmC-like protein
D0CCZ8	0	12.801	854680	71223	50S ribosomal protein L4
D0CDX7	0	4.9141	805200	80520	Phospholipid-binding domain protein
D0C8A9	0	10.898	780470	97559	Uncharacterized protein (Fragment)
D0C6H3	0	7.6589	769520	16729	Outer membrane protein assembly factor BamA
D0C5Q1	0	4.3866	759910	33040	Putative beta-barrel assembly-enhancing protease
D0CBE0	0	4.3608	756490	28018	Glycerophosphodiester phosphodiesterase family protein
D0C8K6	0	7.3244	733430	20955	Phenylacetic acid degradation protein paaN
D0CCR5	0	6.4184	709880	177470	30S ribosomal protein S16
D0CE58	0.032558	0.56497	705390	24324	NADP-dependent fatty aldehyde dehydrogenase
D0CB21	0	3.4996	699290	49949	50S ribosomal protein L11
D0CD52	0	9.4337	688330	62576	Uncharacterized protein
D0C780	0	2.1902	675290	225100	Uncharacterized protein
D0CFJ8	0	4.999	669540	74393	Uncharacterized protein
D0C608	0.02551	0.63898	654640	46760	DJ-1/PfpI family protein
D0C9S5	0	7.9833	635330	70592	Outer membrane protein assembly factor BamE
D0CC60	0	8.1104	630210	12357	Malate dehydrogenase (Oxaloacetate-decarboxylating) (NADP(+))
D0CAX0	0	13.517	625930	56903	Ribosome-binding factor A
D0CFH3	0	4.9779	586930	65215	Uncharacterized protein
D0C8W3	0	18.911	581120	36320	Arylesterase
D0CB17	0	6.9654	573170	6440.1	DNA-directed RNA polymerase subunit beta
D0C6J4	0	6.6812	566360	18879	Quinoprotein glucose dehydrogenase B
D0CA76	0.020942	0.72481	562470	56247	50S ribosomal protein L20
D0CAE9	0	8.3169	556470	32733	Type IV pilus biogenesis/stability protein PilW
D0CF71	0	8.2119	552070	55207	Uncharacterized protein
D0CDT2	0	12.252	541580	11283	Oxoglutarate dehydrogenase (Succinyl-transferring), E1 component
D0CDQ6	0	5.9465	531350	106270	50S ribosomal protein L21
D0CD04	0	5.012	528250	75464	50S ribosomal protein L16
D0C8F1	0.033755	0.49972	526060	26303	IclR helix-turn-helix domain protein
D0C6C8	0.021858	0.83421	524810	18743	Biotin carboxylase
D0C9M0	0	1.0213	508110	46192	Outer-membrane lipoprotein LolB
D0C959	0.035874	0.52785	504860	28048	Uncharacterized protein
D0CBW9	0	2.2405	498780	55420	Uncharacterized protein
D0C5L1	0.022222	0.86361	485150	60643	Uncharacterized protein
D0CAD0	0	12.273	480260	34304	LPS-assembly lipoprotein LptE
D0C9P6	0	3.1776	475480	67926	30S ribosomal protein S12
D0CDE5	0	10.813	472350	13121	Quinoprotein glucose dehydrogenase
D0CD36	0.037657	0.49514	461360	461360	Uncharacterized protein
D0C960	0	4.3254	457060	30471	Coat protein
D0CCP5	0.021505	0.78261	457060	35158	LemA family protein
D0CD01	0	4.2023	443370	73895	30S ribosomal protein S19
D0CB15	0.025381	0.62838	433350	144450	Uncharacterized protein
D0CB10	0.021277	0.75685	432680	48075	Outer membrane insertion signal domain protein
D0C6Y0	0.025253	0.62805	420750	13149	Acyl-CoA dehydrogenase, C-terminal domain protein
D0C9R0	0	5.7837	419820	59974	Cell division topological specificity factor
D0CDT6	0	1.5119	417570	27838	Succinate--CoA ligase [ADP-forming] subunit alpha
D0CBY8	0	3.7736	413060	16522	Serine-type D-Ala-D-Ala carboxypeptidase
D0CCW6	0	2.0709	409940	8911.7	Uncharacterized protein
D0C7P0	0.024876	0.62113	404900	10655	ABC transporter, substrate-binding protein, family 5
D0C6N0	0.032258	0.54333	404900	8614.8	Peptidase M16 inactive domain protein
D0C5V7	0.042636	0.47058	399650	13781	Histidine kinase A domain protein
D0C9R1	0	1.6107	396720	19836	Site-determining protein
D0C9Z6	0	12.671	392760	13092	Probable malate:quinone oxidoreductase
D0CEK4	0	4.5884	383520	15980	ATP synthase subunit beta
D0CF26	0	0.9847	383030	95758	Uncharacterized protein
D0CBU4	0	4.7693	378670	7728	Isocitrate dehydrogenase, NADP-dependent
D0CD09	0	1.3674	369050	24603	50S ribosomal protein L5
D0CFF8	0	5.4884	365640	45705	Uncharacterized protein
D0CD51	0	6.6506	358630	10548	Transglycosylase SLT domain protein
D0CA36	0	4.3072	355300	23687	Aldose 1-epimerase
D0CE28	0	1.1143	342200	21387	NLPA lipoprotein
D0CBZ8	0	5.9518	335810	67162	50S ribosomal protein L31
D0CEK5	0.049808	0.46606	323810	20238	ATP synthase gamma chain
D0CD15	0	12.438	323660	107890	50S ribosomal protein L30
D0C7G6	0	3.326	322740	107580	Uncharacterized protein
D0CDS0	0	1.4508	319780	10316	RNA polymerase sigma factor RpoD
D0CDW1	0.020619	0.67153	304980	30498	Uncharacterized protein
D0CBQ5	0	3.7629	303360	101120	Uncharacterized protein
D0C6Q2	0	14.676	303100	43301	Uncharacterized protein
D0C5Z5	0	3.5196	302610	25218	Ubiquinol oxidase subunit 2
D0CDU4	0	5.7728	295010	22693	Uncharacterized protein
D0CF64	0.03937	0.47389	294770	19652	Response regulator receiver domain protein
D0CD77	0.021978	0.83603	293720	24477	Protein-export membrane protein SecF
D0CCN4	0	0.99279	291370	16187	Type IV pilus assembly protein PilM
D0C7T3	0.020833	0.70384	291370	16187	Fructose-1,6-bisphosphate aldolase
D0CE36	0.033613	0.49599	290180	32243	Aromatic amino acid transport protein AroP
D0CC33	0	11.578	286990	10629	ErfK/YbiS/YcfS/YnhG
D0C5X5	0.034314	0.5935	283310	9769.3	Bifunctional purine biosynthesis protein PurH
D0CFL4	0	3.9337	279090	5367.1	Pyruvate dehydrogenase E1 component
D0CF83	0	3.1325	277870	23156	Uncharacterized protein
D0C878	0.033898	0.50008	262500	43750	Transporter, major facilitator family protein
D0CFR5	0.025126	0.62738	256510	7328.8	DNA helicase
D0CCZ7	0	1.9819	256130	18295	50S ribosomal protein L3
D0C648	0	8.1845	249830	41638	RNA-binding protein Hfq
D0C8Y6	0	1.9615	242120	7121.1	Putative isocitrate lyase
D0CDU8	0	1.7306	239160	15944	Uncharacterized protein
D0C7W4	0.035398	0.52169	223480	14899	Penicillin-binding protein, transpeptidase domain protein
D0CAR4	0.03211	0.53884	216900	12759	Oxidoreductase, short chain dehydrogenase/reductase family protein
D0C6Q5	0	1.4067	216530	9022	Enolase
D0C636	0.033175	0.57256	213220	30460	Uncharacterized protein
D0CBG6	0	7.2556	204200	17017	Uncharacterized protein
D0CFI7	0	1.4043	196660	16388	Uncharacterized protein
D0CAH3	0	2.3193	184220	4004.7	TonB-dependent siderophore receptor
D0C983	0	0.92154	177980	8475.2	Outer membrane insertion signal domain protein
D0C6A7	0	1.3671	167470	5233.6	Acetyl-CoA C-acetyltransferase
D0CAU9	0	5.7601	166210	27701	30S ribosomal protein S15
D0CD22	0.021164	0.74858	164850	6868.8	DNA-directed RNA polymerase subunit alpha
D0CDL7	0.022099	0.85569	163100	7413.8	Outer membrane protein transport protein, Ompp1/FadL/TodX family
D0CDV0	0.020725	0.68256	156770	1599.7	Putative phage tail tape measure protein, lambda family
D0C9K7	0	0.98536	155310	12943	3-oxoacyl-[acyl-carrier-protein] reductase
D0CDY2	0	2.7393	154800	2211.4	LysM domain protein
D0CD41	0.049618	0.46411	146780	16309	Putative membrane protein
D0C8B2	0	4.039	142110	3840.8	Catalase
D0CC50	0.021622	0.78269	139360	4805.4	Glutamine synthetase
D0C9D5	0	2.3518	137690	2647.9	Vitamin B12-dependent ribonucleotide reductase
D0CFG5	0.034934	0.51744	135330	6151.2	Secretory lipase
D0CEV8	0	0.97228	129530	7196.1	Polysaccharide biosynthesis/export protein
D0CDD4	0.036585	0.48411	127910	15989	Channel protein, hemolysin III family
D0C8C8	0	1.6012	117540	4897.5	Carboxyl transferase domain protein
D0CBQ1	0.037344	0.4889	115250	5762.7	Signal peptidase I
D0CFF5	0.034188	0.50221	107920	4692.3	Uncharacterized protein
D0CEK8	0.035714	0.52331	105160	9560	ATP synthase subunit b
D0C693	0.032407	0.54738	104350	3366.2	Putative septum site-determining protein MinC
D0CFL2	0.049242	0.4634	102480	14640	Uncharacterized protein
D0CBY3	0	1.0596	96602	4200.1	Adenylosuccinate lyase
D0C977	0.034632	0.50892	90081	4094.6	Histidinol dehydrogenase
D0CB85	0	2.0072	87341	3797.4	Outer membrane porin, OprD family
D0CBW6	0.035242	0.52163	85736	3572.3	Stearoyl-CoA 9-desaturase
D0C6L9;D0CD37	0	1.5253	84973	7724.9	Nitroreductase family protein
D0CAH0	0.024752	0.61809	83161	3326.5	ATP-dependent Clp protease ATP-binding subunit ClpX
D0C8D0	0	1.0534	78686	1967.1	Putative acetyl-CoA carboxylase, biotin carboxylase subunit
D0CD28	0	1.4371	77502	3522.8	Uncharacterized protein
D0CBN6	0.037037	0.4864	75125	6260.4	Uncharacterized protein
D0C5R3	0	2.1151	69353	9907.6	Uncharacterized protein
D0CDI7	0.049057	0.46315	66682	13336	Inner membrane protein
D0C5L6	0.03271	0.56503	63797	4556.9	Uncharacterized protein
D0CFG6	0.04943	0.46391	63158	3324.1	Phosphate regulon sensor kinase PhoR
D0CAW0	0.034146	0.58788	58251	2427.1	FAD dependent oxidoreductase
D0C632	0.034483	0.50687	58212	970.19	Aconitate hydratase B
D0CCC6	0.033333	0.57498	56002	4307.9	Uncharacterized protein
D0C5Y9	0	1.1135	53493	10699	30S ribosomal protein S18
D0CCE8	0	0.92154	48410	1383.1	Uncharacterized protein
D0CCS8	0.021739	0.81843	46901	4690.1	Uncharacterized protein
D0CA50	0.04	0.47553	42916	3065.4	VacJ-like protein
D0CCH2	0.034043	0.50108	41619	2774.6	Transcriptional regulator, TetR family
D0C774	0.040161	0.47631	41173	1524.9	Uncharacterized protein
D0C6W8	0.033019	0.57124	39625	2476.6	DJ-1/PfpI family protein
D0CEB4	0.035556	0.52309	36668	1929.9	Uncharacterized protein
D0CE09	0.038911	0.4715	28837	3604.7	Cd(II)/Pb(II)-responsive transcriptional regulator
D0CDC3	0.03719	0.4889	27708	1458.3	Transcriptional regulator, AraC family
D0CCV2	0	1.1866	27459	6864.8	Uncharacterized protein
D0CCU7	0.048872	0.46255	25500	1159.1	N-succinylarginine dihydrolase
D0CFD1	0.021053	0.74365	23630	2363	Maleylacetoacetate isomerase
D0CEB9	0.036885	0.4857	21077	2341.9	Uncharacterized protein
D0CFD0	0.036735	0.4854	20285	1844.1	Glyoxalase family protein
D0CEB8	0.025	0.62352	19614	3268.9	Uncharacterized protein
D0C9Z9	0.048689	0.46249	11708	900.58	HTH-type transcriptional regulator BetI
D0CD53	0.039683	0.47435	7930.7	344.81	Malate dehydrogenase
D0CFN4	0.039062	0.47304	7862.2	178.69	Uncharacterized protein
D0CB08	0.040486	0.47833	3588.8	99.69	Chaperone protein HtpG
D0CAX1	0	1.3686	0	0	Translation initiation factor IF-2
D0CEJ1	0	2.0835	0	0	TonB-dependent copper receptor
D0CCU4;D0CE44	0.029557	0.60106	0	0	Acetylornithine aminotransferase
D0C6D8	0.032864	0.57096	0	0	Molybdenum cofactor guanylyltransferase
D0CCB7	0.033493	0.5779	0	0	Uncharacterized protein
D0CBV6	0.033654	0.5779	0	0	Adenylate cyclase
D0CBB5	0.033816	0.5779	0	0	Bacterial transferase hexapeptide repeat protein
D0CD30	0.034335	0.50425	0	0	TRAP transporter, DctM-like membrane protein
D0CBL9	0.036199	0.53437	0	0	Holliday junction ATP-dependent DNA helicase RuvB
D0C6D5	0.036364	0.53437	0	0	Nitrite reductase [NAD(P)H], large subunit
D0CBB2	0.03653	0.536	0	0	Uncharacterized protein
D0C912	0.0375	0.49484	0	0	Hep/Hag repeat protein
D0CDU6	0.040323	0.47771	0	0	Uncharacterized protein
D0C8F6	0.048507	0.46072	0	0	2-aminoethylphosphonate--pyruvate transaminase
D0CDB0	0.05	0.4667	0	0	ATPase/histidine kinase/DNA gyrase B/HSP90 domain protein
D0CAY2	0.050193	0.46835	0	0	Pyrimidine/purine nucleoside phosphorylase
