# Supplementary material for: Integrative analysis of outer membrane vesicles proteomics and whole-cell transcriptome analysis of eravacycline induced Acinetobacter baumannii strains
Source: BMC Microbiol. 2020 Feb 11;20:31. doi: 10.1186/s12866-020-1722-1 (PMC7014627; doi:10.1186/s12866-020-1722-1)
Supplement: Supplementary file 5 — Additional file 5.Comparative analysis of transcriptome and OMVs proteome of eravacycline treated and control strains of A. baumannii ATCC19606 and JU0126. [file 12866_2020_1722_MOESM5_ESM.xlsx]

## Sheet: mRNA vs OMVs JU0126
Gene_id	mRNA log2 foldchange	Protein log2 foldchange	protein id	pValue	Gene				Color	Description
AUO97_RS18910	-5.2073	4.98792	D0C605	0	HMPREF0010_00185					Down regulated
AUO97_RS04505	-2.1146	8.46427	D0CCX7	2.75e-107	ttg2D					Anti Correlated
AUO97_RS15980	-1.9436	2.29645	D0C7J7	3.75e-45	HMPREF0010_00727					Up regulated
AUO97_RS03405	-3.1618	4.37686	D0CDA9	9.59e-28	HMPREF0010_02739					Signifiant
AUO97_RS18745	-4.0333	5.06389	D0C636	3.94e-12	HMPREF0010_00216					not Signifiant
AUO97_RS18025	-1.5829	-0.267827	D0CDV0	2.62e-07	HMPREF0010_02930
AUO97_RS03335	-1.5395	-5.30593	D0CDC3	0.00050439	HMPREF0010_02753
AUO97_RS02560	0.89066	-1.25759	D0CDS0	5.3e-77	rpoD
AUO97_RS02500	0.79113	0.0820454	D0CDT2	3.04e-65	sucA
AUO97_RS14450	0.858	0.329919	D0C8B2	1.7e-62	HMPREF0010_00992
AUO97_RS03230	0.98284	3.28943	D0CDE5	1.21e-47	gcd
AUO97_RS05775	0.85486	2.02359	D0CFJ8	7.78e-41	HMPREF0010_03489
AUO97_RS09825	0.84673	-1.98866	D0CAH0	7.96e-37	clpX
AUO97_RS00680	0.94207	-0.985643	D0CC50	3.44e-34	glnA
AUO97_RS18765	0.74734	-1.99747	D0C632	6.32e-34	acnB
AUO97_RS12500	0.97409	0.530235	D0CDY2	2.02e-32	HMPREF0010_02962
AUO97_RS10465	0.84529	3.40629	D0CA68	1.22e-25	rho
AUO97_RS11840	0.74781	-0.83696	D0C9Z6	1.3e-13	mqo
AUO97_RS15285	0.81769	1.40995	D0C7T3	6.21e-13	fba
AUO97_RS11170	0.72906	2.84052	D0C9I2	7.68e-09	ffh
AUO97_RS07795	0.77689	0.838393	D0CFF5	7.72e-09	HMPREF0010_03446
AUO97_RS09900	0.69113	6.56984	D0CAF5	2.51e-08	HMPREF0010_01735
AUO97_RS17620	0.97625	-2.9191	D0C6J4	1.18e-07	gdhB
AUO97_RS01880	0.69208	5.97593	D0CBL3	0.00056476	tolB
AUO97_RS07855	-0.6848	-7.30402	D0CFG6	0.0051859	phoR
AUO97_RS15290	0.56337	-1.20844	D0C7T2	0.0062666	surA
AUO97_RS03920	0.68423	-0.140717	D0CG24	0.055207	HMPREF0010_03704
AUO97_RS09520	0.35778	3.75586	D0CAP1	0.088876	HMPREF0010_01821
AUO97_RS18410	-0.077641	-0.11105	D0C6A7	0.14024	HMPREF0010_00287
AUO97_RS15765	0.39748	-0.36028	D0C7P0	0.16812	HMPREF0010_00770
AUO97_RS11750	0.42854	6.42741	D0C9U1	0.16948	ggt
AUO97_RS09930	0.31621	0.985888	D0CAE9	0.17169	pilF
AUO97_RS08915	-0.13798	-3.74824	D0CB08	0.1757	htpG
AUO97_RS12210	-0.18306	4.87034	D0C8X7	0.2513	HMPREF0010_01535
AUO97_RS13300	0.18339	7.45782	D0CEG5	0.26792	HMPREF0010_03145
AUO97_RS09170	-0.26239	-2.56117	D0CAW0	0.29613	HMPREF0010_01890
AUO97_RS07425	0.38148	2.25641	D0CF83	0.37048	HMPREF0010_03374
AUO97_RS01525	-0.10008	-1.87223	D0CBP8	0.37348	mucD
AUO97_RS01045	0.27033	1.39092	D0CBZ2	0.4024	HMPREF0010_02272
AUO97_RS09810	-0.94301	0.323652	D0CAH3	0.44932	HMPREF0010_01753
AUO97_RS04115	0.0055817	1.56095	D0CD51	0.75993	HMPREF0010_02681
AUO97_RS03205	0.095681	3.6487	D0CDF0	0.77106	HMPREF0010_02780
AUO97_RS04390	2.8569	7.36775	D0CD00	0	rplB
AUO97_RS08855	2.2669	6.22552	D0CB20	0	rplA
AUO97_RS00745	3.5588	5.58333	D0CC38	0	HMPREF0010_02318
AUO97_RS05685	2.0125	4.10309	D0CFL5	0	aceF
AUO97_RS08870	1.9503	1.54275	D0CB17	0	rpoB
AUO97_RS08875	1.7943	-0.0775518	D0CB16	0	rpoC
AUO97_RS09225	1.448	-3.03571	D0CAU9	3.34e-288	rpsO
AUO97_RS04375	2.4887	2.86948	D0CD03	1.75e-279	rpsC
AUO97_RS03980	3.36	2.30674	D0CG36	1.27e-238	rpsI
AUO97_RS08860	1.9368	3.84868	D0CB19	1.14e-236	rplJ
AUO97_RS04280	1.4939	-3.43225	D0CD22	5.56e-204	rpoA
AUO97_RS14465	4.1782	0.338301	D0C8A9	5.24e-190	HMPREF0010_00989
AUO97_RS18985	1.6898	1.75829	D0C5Z0	2.49e-189	rpsF
AUO97_RS11855	3.6261	-5.54143	D0C9Z9	4.61e-180	betI
AUO97_RS04285	1.6494	4.68981	D0CD21	7.09e-158	rpsD
AUO97_RS10420	2.4314	1.34401	D0CA76	4.95e-150	rplT
AUO97_RS14165	1.9984	-2.21717	D0C8K6	1.3e-143	paaN
AUO97_RS06425	1.849	0.177761	D0CEK4	7e-122	atpD
AUO97_RS04330	1.7946	8.04166	D0CD12	5.14e-119	rplF
AUO97_RS10930	1.502	-6.0407	D0C9D5	9.6e-105	HMPREF0010_01248
AUO97_RS04320	2.1449	9.13518	D0CD14	1.54e-104	rpsE
AUO97_RS04355	1.9343	8.99723	D0CD07	7.52e-98	rplN
AUO97_RS01285	1.2766	3.26464	D0CBU4	4.57e-92	HMPREF0010_02224
AUO97_RS09675	2.0681	4.37768	D0CAL0	3.04e-90	rpmB
AUO97_RS02495	1.7472	1.01119	D0CDT3	5.11e-90	sucB
AUO97_RS05690	1.2504	-0.548616	D0CFL4	4.78e-88	aceE
AUO97_RS01175	1.1134	-3.55988	D0CBW6	1.09e-77	HMPREF0010_02246
AUO97_RS07365	2.1415	2.1352	D0CG15	8.2e-73	HMPREF0010_03695
AUO97_RS04335	2.1425	0.202248	D0CD11	3.95e-72	rpsH
AUO97_RS14365	2.1866	-1.98806	D0C8D0	5.54e-72	HMPREF0010_01010
AUO97_RS04370	2.3555	5.33855	D0CD04	3.06e-69	rplP
AUO97_RS02490	1.365	4.68898	D0CDT4	3.64e-62	lpdA
AUO97_RS04385	2.5145	1.12483	D0CD01	4.68e-59	rpsS
AUO97_RS02280	1.3489	1.67771	D0CBD9	8.8e-56	groL
AUO97_RS04325	2.2445	5.66394	D0CD13	1.84e-55	rplR
AUO97_RS02750	1.5424	2.88651	D0CDN5	2.01e-49	HMPREF0010_02865
AUO97_RS03020	2.5976	-3.20346	D0CDI7	7.18e-41	HMPREF0010_02817
AUO97_RS13620	2.0141	3.43927	D0CFS8	4.69e-40	HMPREF0010_03608
AUO97_RS17435	1.1003	1.89615	D0C6N0	7.78e-39	HMPREF0010_00410
AUO97_RS17315	1.5653	-2.38228	D0C6Q5	2.44e-35	eno
AUO97_RS17690	1.0046	1.2611	D0C6I0	3.67e-29	recA
AUO97_RS04195	1.3791	0.454386	D0CD36	6.94e-27	HMPREF0010_02666
AUO97_RS14820	1.6227	0.691578	D0C837	2.23e-25	HMPREF0010_00917
AUO97_RS01090	1.8152	-2.89219	D0CBY3	5.35e-24	HMPREF0010_02246
AUO97_RS10150	1.4655	1.60926	D0CAC5	1.51e-21	ilvC
AUO97_RS10555	1.8758	-0.715146	D0CA50	1.52e-20	HMPREF0010_01630
AUO97_RS18990	2.8696	-4.26799	D0C5Y9	7.56e-20	rpsR
AUO97_RS11595	1.1834	0.962809	D0C9R1	1.95e-19	minD
AUO97_RS17730	1.15	-3.60315	D0C6H3	1.51e-17	yaeT
AUO97_RS17330	1.1854	3.60095	D0C6Q2	9.99e-14	HMPREF0010_00432
AUO97_RS06195	1.8658	-3.24939	D0CB85	5.12e-12	HMPREF0010_02015
AUO97_RS04555	1.2499	-0.86206	D0CCW6	1.43e-11	HMPREF0010_02596
AUO97_RS01505	1.2463	-0.693945	D0CBQ1	1.67e-08	lepB
AUO97_RS12040	1.2538	3.83917	D0CA36	1.25e-06	mro
AUO97_RS01925	1.2345	3.49201	D0CBK4	0.00071365	HMPREF0010_02134

## Sheet: mRNA vs OMVs ATCC
Gene_id	mRNA log2 foldchange	Protein log2 foldchange	Protein ID	pValue	Gene Name				Color	Group
AUO97_RS00555	-1.6077	-4.11727	D0CC72	0.13	HMPREF0010_02352					Not Significant
AUO97_RS04365	-1.4498	3.27251	D0CD05	0.31	rpmC					Significant
AUO97_RS09950	-1.2544	-2.07018	D0CAE5	0.11	HMPREF0010_01725					Anti-Correlated
AUO97_RS17500	-1.1557	-0.76429	D0C6L8	0.05	ftsY					Down Regulated
AUO97_RS04510	-1.1255	-2.72855	D0CCX6	0.12	HMPREF0010_02606					Up Regulated
AUO97_RS14820	-1.1201	5.18815	D0C837	0.13	HMPREF0010_00917
AUO97_RS10455	-1.105	1.33962	D0CA70	0.33	ihfA
AUO97_RS17705	-1.0753	5.90109	D0C6H8	0.46	HMPREF0010_00358
AUO97_RS01090	-1.0739	5.97756	D0CBY3	0.25	purB
AUO97_RS01880	-1.0585	3.34166	D0CBL3	0.36	tolB
AUO97_RS12500	-1.0289	-2.7007	D0CDY2	0.1	HMPREF0010_02962
AUO97_RS07795	-1.028	-6.45602	D0CFF5	0.28	HMPREF0010_03446
AUO97_RS09230	-1.0029	-4.61213	D0CAU8	0.08	pnp
AUO97_RS09930	-0.99431	4.9411	D0CAE9	0.57	pilF
AUO97_RS18995	-0.98931	0.193637	D0C5Y8	0.17	rplI
AUO97_RS06215	-0.98471	-0.922098	D0CB89	0.37	fadD
AUO97_RS05690	-0.97524	-2.39856	D0CFL4	0.17	aceE
AUO97_RS10555	-0.95825	2.27155	D0CA50	0.71	HMPREF0010_01630
AUO97_RS04370	-0.93282	3.65239	D0CD04	0.71	rplP
AUO97_RS00335	-0.93249	-1.88881	D0C5L7	0.68	mrcB
AUO97_RS01285	-0.91495	1.97168	D0CBU4	0.55	HMPREF0010_02224
AUO97_RS11095	-0.91092	4.31204	D0C9G9	0.82	HMPREF0010_01282
AUO97_RS16230	-0.90665	-8.0914	D0C7F3	0.89	aroC
AUO97_RS09855	-0.901	-1.61278	D0CAG4	0.86	edd
AUO97_RS03450	-0.87999	0.455411	D0CD98	0.99	aspS
AUO97_RS06430	-0.84906	-2.70193	D0CEK5	0.79	atpG
AUO97_RS01045	-0.82369	0.750768	D0CBZ2	0.82	HMPREF0010_02272
AUO97_RS00745	-0.7821	3.40327	D0CC38	0.29	HMPREF0010_02318
AUO97_RS01885	-0.77273	6.00334	D0CBL2	0.6	pal
AUO97_RS19115	-0.75969	-3.30707	D0C5W4	0.48	HMPREF0010_00144
AUO97_RS01925	-0.72546	0.959441	D0CBK4	0.66	HMPREF0010_02134
AUO97_RS06195	-0.67897	2.91894	D0CB85	0.51	HMPREF0010_02015
AUO97_RS01100	-0.3198	-2.55006	D0CBY1	0.1	HMPREF0010_02261
AUO97_RS00135	-0.12794	5.14826	D0C5Q1	0	HMPREF0010_00081
AUO97_RS17230	-1.5145	7.04632	D0C6S2	0.02	HMPREF0010_00452
AUO97_RS06435	-1.0499	1.37676	D0CEK6	0.02	atpA
AUO97_RS08865	-0.69386	-1.10549	D0CB18	0.03	rplL
AUO97_RS02750	-0.6325	0.147296	D0CDN5	0.01	HMPREF0010_02865
AUO97_RS13425	-0.56774	-8.0591	D0CFW6	0	hrpA
AUO97_RS09900	-0.47876	6.53692	D0CAF5	0	HMPREF0010_01735
AUO97_RS03435	-0.44521	-5.8979	D0CDA1	0.02	HMPREF0010_02731
AUO97_RS06425	-0.41492	-3.11948	D0CEK4	0	atpD
AUO97_RS04250	-0.36534	-3.73487	D0CD28	0	HMPREF0010_02658
AUO97_RS07210	-0.33123	2.22359	D0CFY3	0	HMPREF0010_03663
AUO97_RS11905	-0.30354	-1.87452	D0CA09	0	pgaB
AUO97_RS05450	-0.29866	-2.24609	D0CCF7	0	HMPREF0010_02437
AUO97_RS03600	-0.27589	-0.489945	D0CD77	0	secF
AUO97_RS14165	-0.27526	-3.56063	D0C8K6	0	paaN
AUO97_RS04665	-0.23949	3.44094	D0CCU6	0	astD
AUO97_RS01110	-0.22416	-3.32614	D0CBX9	0	pstB
AUO97_RS02530	-0.21853	4.59869	D0CDS6	0	gltA
AUO97_RS14860	-0.1962	1.88948	D0C829	0.04	hYR
AUO97_RS18800	-0.1824	-3.20434	D0C626	0.01	HMPREF0010_00206
AUO97_RS08905	-0.18028	-1.49117	D0CB10	0	HMPREF0010_01940
AUO97_RS10150	-0.15074	-1.72634	D0CAC5	0	ilvC
AUO97_RS18585	-0.12748	-7.82217	D0C668	0	pepN
AUO97_RS03510	-0.032057	-2.94148	D0CD86	0	glnE
AUO97_RS07365	0.026833	8.06678	D0CG15	0	HMPREF0010_03695
AUO97_RS07425	0.073973	-0.640307	D0CF83	0	HMPREF0010_03374
AUO97_RS08880	0.080257	3.31213	D0CB15	0.01	HMPREF0010_01945
AUO97_RS12255	0.11134	0.998823	D0C8Y6	0	HMPREF0010_01544
AUO97_RS07890	0.22027	1.29425	D0CFH3	0	HMPREF0010_03464
AUO97_RS02280	0.22877	-2.62506	D0CBD9	0	groL
AUO97_RS09205	0.24103	-1.33571	D0CAV3	0	recC
AUO97_RS17620	0.3154	-0.0658879	D0C6J4	0	gdhB
AUO97_RS12370	0.33964	-0.246991	D0C910	0	lon
AUO97_RS16540	0.38946	2.30567	D0C763	0	HMPREF0010_00593
AUO97_RS04555	0.41516	1.3538	D0CCW6	0	HMPREF0010_02596
AUO97_RS16390	0.48836	1.89226	D0CE24	0	HMPREF0010_03004
AUO97_RS15130	0.72674	-2.40613	D0C7W4	0	HMPREF0010_00844
AUO97_RS00505	0.73656	0.916317	D0CC83	0	mltB
AUO97_RS13770	0.83117	-0.815622	D0C8T3	0	HMPREF0010_01163
AUO97_RS12130	0.85286	-4.34144	D0C8W1	0	HMPREF0010_01519
AUO97_RS03425	-4.6111	6.54783	D0CDA3	0	HMPREF0010_02733
AUO97_RS18910	-4.087	7.2708	D0C605	0	HMPREF0010_00185
AUO97_RS04885	-2.973	-5.75452	D0CCQ2	0	HMPREF0010_02532
AUO97_RS04650	-2.961	-2.19205	D0CCU9	0	HMPREF0010_02579
AUO97_RS04805	-2.6195	4.50678	D0CCR8	0	rplS
AUO97_RS04505	-2.4919	8.87933	D0CCX7	0	ttg2D
AUO97_RS17320	-2.4016	4.25226	D0C6Q4	0	kdsA
AUO97_RS17380	-2.3588	2.80529	D0C6P2	0	clpA
AUO97_RS18410	-2.3243	0.934386	D0C6A7	0	HMPREF0010_00287
AUO97_RS13620	-2.238	-0.59483	D0CFS8	0	HMPREF0010_03608
AUO97_RS04280	-2.1973	-1.73955	D0CD22	0	rpoA
AUO97_RS10385	-2.193	4.12396	D0CA82	0	infC
AUO97_RS04275	-2.1829	0.278299	D0CD23	0	rplQ
AUO97_RS04285	-2.1648	1.58127	D0CD21	0	rpsD
AUO97_RS02490	-2.1246	4.19585	D0CDT4	0	lpdA
AUO97_RS02630	-2.0956	0.0331731	D0CDQ6	0	rplU
AUO97_RS11525	-2.066	-1.12651	D0C9P6	0	rpsL
AUO97_RS03290	-2.0317	1.02269	D0CDD2	0	HMPREF0010_02762
AUO97_RS10380	-2.016	-7.19464	D0CA83	0	thrS
AUO97_RS11530	-2.0097	3.42728	D0C9P7	0	rpsG
AUO97_RS04890	-1.9996	-2.39401	D0CCQ1	0	bfr
AUO97_RS04355	-1.9958	6.20782	D0CD07	0	rplN
AUO97_RS05775	-1.9758	4.70306	D0CFJ8	0	HMPREF0010_03489
AUO97_RS04295	-1.9593	1.92717	D0CD19	0	rpsM
AUO97_RS18960	-1.9358	-0.189928	D0C5Z5	0	cyoA
AUO97_RS04290	-1.9105	4.25313	D0CD20	0	rpsK
AUO97_RS11840	-1.8802	-3.01934	D0C9Z6	0	mqo
AUO97_RS08910	-1.8168	5.68482	D0CB09	0	HMPREF0010_01939
AUO97_RS10465	-1.8168	1.31576	D0CA68	0	rho
AUO97_RS00615	-1.7429	1.65001	D0CC60	0	HMPREF0010_02340
AUO97_RS01060	-1.7361	-0.745229	D0CBY9	0	HMPREF0010_02269
AUO97_RS15100	-1.7212	-1.06032	D0C7X1	0	bioB
AUO97_RS08630	-1.719	2.18943	D0CB60	0	HMPREF0010_01990
AUO97_RS15285	-1.717	3.01379	D0C7T3	0	fba
AUO97_RS07610	-1.696	1.43744	D0CFC1	0	purC
AUO97_RS12355	-1.6843	7.06227	D0C907	0	HMPREF0010_01565
AUO97_RS04345	-1.6825	0.764307	D0CD09	0	rplE
AUO97_RS02500	-1.6624	1.94612	D0CDT2	0	sucA
AUO97_RS11535	-1.6609	-0.137107	D0C9P8	0	fusA
AUO97_RS01605	-1.6107	6.11543	D0CBN2	0	HMPREF0010_02162
AUO97_RS13700	-1.5783	3.29291	D0C8U7	0	HMPREF0010_01177
AUO97_RS08870	-1.5414	-3.14665	D0CB17	0	rpoB
AUO97_RS04330	-1.5372	5.53381	D0CD12	0	rplF
AUO97_RS03195	-1.4963	4.43218	D0CDF2	0	omp38
AUO97_RS17430	-1.496	1.11331	D0C6N1	0	HMPREF0010_00411
AUO97_RS15980	-1.475	6.69365	D0C7J7	0	HMPREF0010_00727
AUO97_RS11615	-1.4483	5.66236	D0C9R5	0	HMPREF0010_01378
AUO97_RS04405	-1.4474	0.205985	D0CCZ7	0	rplC
AUO97_RS03980	-1.4338	1.45315	D0CG36	0	rpsI
AUO97_RS04335	-1.4328	0.747599	D0CD11	0	rpsH
AUO97_RS01395	-1.4252	3.68062	D0CBS2	0	gap
AUO97_RS17435	-1.4045	1.2008	D0C6N0	0	HMPREF0010_00410
AUO97_RS04400	-1.3461	4.92845	D0CCZ8	0	rplD
AUO97_RS06540	-1.3233	1.44466	D0CEM7	0	guaA
AUO97_RS15860	-1.3184	2.75873	D0C7M1	0	hscA
AUO97_RS05110	-1.3133	-1.8715	D0CCL0	0	HMPREF0010_02490
AUO97_RS09115	-1.2889	1.72734	D0CAX1	0	infB
AUO97_RS02495	-1.2842	2.59723	D0CDT3	0	sucB
AUO97_RS08875	-1.2622	0.215137	D0CB16	0	rpoC
AUO97_RS05430	-1.262	-0.861379	D0CCG1	0	HMPREF0010_02441
AUO97_RS02560	-1.2503	1.50187	D0CDS0	0	rpoD
AUO97_RS17730	-1.2337	1.66363	D0C6H3	0.01	yaeT
AUO97_RS00680	-1.218	-2.97482	D0CC50	0	glnA
AUO97_RS17315	-1.2054	-0.485791	D0C6Q5	0	eno
AUO97_RS04765	-1.1937	0.702752	D0CCS6	0	serA
AUO97_RS13395	-1.1732	6.41422	D0CEI7	0	HMPREF0010_03167
AUO97_RS08970	-1.1405	-0.0566343	D0CAZ9	0	fadB
AUO97_RS02485	-1.1347	7.1138	D0CDT5	0.01	sucC
AUO97_RS04390	-1.097	2.02269	D0CD00	0	rplB
AUO97_RS04375	-1.0934	3.76352	D0CD03	0	rpsC
AUO97_RS10765	1.1524	2.45824	D0C9A4	0	add
AUO97_RS13670	1.5063	-0.772551	D0C8V3	0	HMPREF0010_01183
AUO97_RS03440	1.6294	-0.747211	D0CDA0	0	HMPREF0010_02730
AUO97_RS04025	1.7972	-6.18808	D0CG45	0	HMPREF0010_03725
AUO97_RS11750	1.8147	5.78731	D0C9U1	0	ggt
AUO97_RS06300	1.8648	1.21129	D0CBA6	0	HMPREF0010_02036
AUO97_RS06680	1.9912	2.09223	D0CEQ3	0	mmsA
AUO97_RS02265	3.1036	-1.47175	D0CBE0	0	HMPREF0010_02070
AUO97_RS04800	3.2329	-3.79393	D0CCR9	0	lip
AUO97_RS13480	5.9549	9.65602	D0CFV5	0	HMPREF0010_03635
